# Supplementary material for: Next-generation yeast-two-hybrid analysis with Y2H-SCORES identifies novel interactors of the MLA immune receptor
Source: PLoS Comput Biol. 2021 Apr 2;17(4):e1008890. doi: 10.1371/journal.pcbi.1008890 (PMC8046355; doi:10.1371/journal.pcbi.1008890)
Supplement: S3 Data — (XLSX) [file pcbi.1008890.s009.xlsx]

## Sheet: cover
Next-generation yeast-two-hybrid analysis with Y2H-SCORES identifies novel interactors of the MLA immune receptor
Valeria Velásquez-Zapata, J. Mitch Elmore, Sagnik Banerjee, Karin S. Dorman, Roger P. Wise
S3 Data. Wilcoxon signed-rank test for CV densities of different normalization methods.
Column	Details
Bait	Bait ID in the experiment
Condition	Non-selected (N) or Selected (S)
Method1	Method 1 used in the comparison
Method2	Method 2 used in the comparison
V	Statistic for the Wilcoxon signed-rank test CV
p.value M1>M2	p-value associated with the test Method1>Method2
p.value M1<M2	p-value associated with the test Method1<Method2
Bait ID	Bait name
Q001S0002B0009	MLA6_CC_aa1-161
Q001S0002B0010	MLA6_CC+NB_aa1-225
Q001S0002B0011	MLA6_LRR_aa550-956
Q001S0002B0012	Luciferase1
Q001S0001B0012	Luciferase2

## Sheet: S3 Data
S3 Data. Wilcoxon signed-rank test for CV densities of different normalization methods.
Bait	Condition	Method1	Method2	V	p.value M1>M2	p.value M1<M2
Q001S0002B0009	N	Raw	Lib_size	126707615	5.6862e-112	1
Q001S0002B0009	N	Raw	TPM	9.03857e+07	0	1
Q001S0002B0009	N	Raw	RUV	9.59617e+07	0.1983	0.8017
Q001S0002B0009	N	Raw	Med_Ratio	88625332	0	1
Q001S0002B0009	S	Raw	Lib_size	2.10272e+06	0.295411	0.704598
Q001S0002B0009	S	Raw	TPM	447255	1.64458e-31	1
Q001S0002B0009	S	Raw	RUV	1035918	0.00261349	0.997387
Q001S0002B0009	S	Raw	Med_Ratio	3.95888e+06	0.681019	0.318987
Q001S0002B0010	N	Raw	Lib_size	1.22284e+08	2.5909e-68	1
Q001S0002B0010	N	Raw	TPM	87230707	0	1
Q001S0002B0010	N	Raw	RUV	9.72359e+07	1.57794e-06	0.999998
Q001S0002B0010	N	Raw	Med_Ratio	85687949	0	1
Q001S0002B0010	S	Raw	Lib_size	58161.5	0.780807	0.219301
Q001S0002B0010	S	Raw	TPM	26213.5	1	4.11157e-08
Q001S0002B0010	S	Raw	RUV	86438	0.602732	0.397378
Q001S0002B0010	S	Raw	Med_Ratio	990014	1	3.95048e-52
Q001S0002B0011	N	Raw	Lib_size	1.24809e+08	1.70987e-91	1
Q001S0002B0011	N	Raw	TPM	8.88643e+07	0	1
Q001S0002B0011	N	Raw	RUV	1.0303e+08	1.63582e-50	1
Q001S0002B0011	N	Raw	Med_Ratio	87300810	0	1
Q001S0002B0011	S	Raw	Lib_size	280488	1	2.96623e-56
Q001S0002B0011	S	Raw	TPM	144324	1	3.57191e-18
Q001S0002B0011	S	Raw	RUV	56904	0.0474228	0.952618
Q001S0002B0011	S	Raw	Med_Ratio	365528	1	2.09809e-93
Q001S0002B0012	N	Raw	Lib_size	1.16692e+08	3.63579e-14	1
Q001S0002B0012	N	Raw	TPM	7.91513e+07	3.91216e-164	1
Q001S0002B0012	N	Raw	RUV	91757204	0.999496	0.000504084
Q001S0002B0012	N	Raw	Med_Ratio	7.65243e+07	6.40439e-252	1
Q001S0002B0012	S	Raw	Lib_size	33008	0.392101	0.608121
Q001S0002B0012	S	Raw	TPM	16704	0.999996	3.95511e-06
Q001S0002B0012	S	Raw	RUV	48451	0.510451	0.489725
Q001S0002B0012	S	Raw	Med_Ratio	630868	1	1.2949e-98
Q001S0001B0012	N	Raw	Lib_size	1.24508e+08	4.07386e-56	1
Q001S0001B0012	N	Raw	TPM	86964561	0	1
Q001S0001B0012	N	Raw	RUV	104576975	4.10777e-55	1
Q001S0001B0012	N	Raw	Med_Ratio	86250314	0	1
Q001S0001B0012	S	Raw	Lib_size	53507.5	3.16642e-05	0.999968
Q001S0001B0012	S	Raw	TPM	23705.5	0.971561	0.0284777
Q001S0001B0012	S	Raw	RUV	100862	0.00790622	0.9921
Q001S0001B0012	S	Raw	Med_Ratio	735336	1	1.3045e-121
