# Supplementary material for: Next-generation yeast-two-hybrid analysis with Y2H-SCORES identifies novel interactors of the MLA immune receptor
Source: PLoS Comput Biol. 2021 Apr 2;17(4):e1008890. doi: 10.1371/journal.pcbi.1008890 (PMC8046355; doi:10.1371/journal.pcbi.1008890)
Supplement: S5 Data — Table A. Erffelinck et al 2018, Table B. Pashkova et al 2016, Table C. Yachie et al 2016, Table D. Schlecht et al 2017, Table E. Yang et al 2018. (XLSX) [file pcbi.1008890.s011.xlsx]

## Sheet: Cover
Next-generation yeast-two-hybrid analysis with Y2H-SCORES identifies novel interactors of the MLA immune receptor
Valeria Velásquez-Zapata, J. Mitch Elmore, Sagnik Banerjee, Karin S. Dorman, Roger P. Wise
S5 Data. Benchmarking of Y2H-SCORES with different Y2H-NGIS datasets. Table A. Erffe-linck et al 2018, Table B. Pashkova et al 2016, Table C. Yachie et al 2016, Table D. Schlecht et al 2017, Table E. Yang et al 2018.
Column	Details
prey	Identified prey
bait	Bait in study
Enrichment_score	Enrichment score values
Specificity_score	Specificity score values
In_frame_score	In-frame score values
In_frame_prey_transcripts	In-frame transcripts for each prey
Sum_scores	Sum of the Y2H-SCORES
Borda_scores	Borda ensemble of the Y2H-SCORES
interactor	Biogrid and reference compilation of true positives (1) and true negatives (0)
Reference Score	Reference method. Column name according to each dataset

## Sheet: A. Erffelinck et al 2018
prey	bait	Specificity_score	In_frame_score	In_frame_prey_transcripts	Sum_scores	Borda_scores	interactor	SNRFPKM
AT5G20900	NINJA_SE	0.504974	0.596781	AT5G20900.1	1.10175	16.2523	1	0
AT1G74950	NINJA_SE	0.499933	0.597144	AT1G74950.1,AT1G74950.2	1.09708	16.2461	1	629798
AT1G19180	NINJA_SE	0.499986	0.596521	AT1G19180.1,AT1G19180.3	1.09651	16.2338	1	748213
AT1G15750	NINJA_SE	0.469333	0.298183	AT1G15750.1,AT1G15750.2,AT1G15750.3,AT1G15750.4	0.767516	10.6838	1	0
AT3G17860	NINJA_SE	0.499881	0.298183	AT3G17860.1,AT3G17860.2,AT3G17860.3,AT3G17860.4	0.798064	10.2867	1	1659075
AT4G14713	NINJA_SE	0.4998	0.298183	AT4G14713.1,AT4G14713.2,AT4G14713.3,AT4G14713.4,AT4G14713.5	0.797983	9.20335	1	243081
AT4G32570	NINJA_SE	0.499905	0.298183	AT4G32570.1	0.798088	8.73849	1	0
AT1G17380	NINJA_SE	0.498901	0	0	0.498901	6.06103	1	81277
AT1G72450	NINJA_SE	0.36347	0.298183	AT1G72450.1	0.661652	5.03887	1	0
AT4G14720	NINJA_SE	0.499826	0	0	0.499826	2.65475	1	79455
AT5G13220	NINJA_SE	0.499959	0	0	0.499959	2.30059	1	540063
AT3G24150	NINJA_SE	0.358116	0	0	0.358116	2.2238	1	0
AT3G05120	NINJA_SE	0.320899	0	0	0.320899	2.21028	1	0
AT3G17880	NINJA_SE	0	0.298183	AT3G17880.1,AT3G17880.2	0.298183	1.76582	1	0
AT2G39940	NINJA_SE	0.13565	0	0	0.13565	1.67811	1	0
AT3G43440	NINJA_SE	0.159393	0	0	0.159393	1.58051	1	0
AT5G47810	NINJA_SE	0.499323	0.841485	AT5G47810.1	1.34081	31.0239	0	14506
AT4G36480	NINJA_SE	0.496444	0.298183	AT4G36480.1,AT4G36480.2,AT4G36480.3	0.794627	8.41459	0	102697
AT1G10660	NINJA_SE	0.470266	0	0	0.470266	5.53912	0	7807
AT1G29890	NINJA_SE	0.49528	0	0	0.49528	5.44769	0	9609
AT1G34340	NINJA_SE	0.49861	0	0	0.49861	5.38141	0	49847
AT1G13370	NINJA_SE	0.442894	0	0	0.442894	4.79343	0	7807
AT1G58150	NINJA_SE	0.481091	0	0	0.481091	4.59428	0	9609
AT1G03687	NINJA_SE	0.399708	0	0	0.399708	4.38532	0	7207
AT1G32440	NINJA_SE	0.447574	0	0	0.447574	4.37192	0	9009
AT1G31440	NINJA_SE	0.443446	0	0	0.443446	4.3252	0	7507
AT1G52630	NINJA_SE	0.4342	0	0	0.4342	3.96397	0	7207
AT1G18570	NINJA_SE	0.390736	0	0	0.390736	3.81454	0	7207
AT1G66670	NINJA_SE	0.431923	0	0	0.431923	3.69688	0	7807
AT2G23450	NINJA_SE	0.472471	0	0	0.472471	3.61405	0	8408
AT1G73340	NINJA_SE	0.428837	0	0	0.428837	3.53136	0	9609
AT2G33580	NINJA_SE	0.466127	0	0	0.466127	3.38562	0	7207
AT3G06850	NINJA_SE	0.498055	0	0	0.498055	3.34029	0	25074
AT3G06550	NINJA_SE	0.477337	0	0	0.477337	3.153	0	10210
AT3G03680	NINJA_SE	0.46742	0	0	0.46742	3.11658	0	12612
AT5G04550	NINJA_SE	0.267118	0.298183	AT5G04550.1,AT5G04550.2	0.565301	3.09099	0	7207
AT2G32340	NINJA_SE	0.413758	0	0	0.413758	2.9426	0	7807
AT4G03560	NINJA_SE	0.232172	0.298183	AT4G03560.1	0.530355	2.91758	0	7207
AT3G15760	NINJA_SE	0.458379	0	0	0.458379	2.86594	0	12011
AT1G06910	NINJA_SE	0.263753	0	0	0.263753	2.81776	0	7207
AT3G49350	NINJA_SE	0.472393	0	0	0.472393	2.75445	0	9009
AT3G02830	NINJA_SE	0.417229	0	0	0.417229	2.74933	0	12011
AT3G04730	NINJA_SE	0.419795	0	0	0.419795	2.74317	0	7207
AT2G30105	NINJA_SE	0.380931	0	0	0.380931	2.73478	0	8408
AT1G26260	NINJA_SE	0.279809	0	0	0.279809	2.70666	0	8408
AT3G42660	NINJA_SE	0.455343	0	0	0.455343	2.69206	0	8408
AT3G13690	NINJA_SE	0.425344	0	0	0.425344	2.66878	0	7207
AT3G61790	NINJA_SE	0.466499	0	0	0.466499	2.59094	0	8408
AT2G34160	NINJA_SE	0.362998	0	0	0.362998	2.5833	0	11411
AT3G23660	NINJA_SE	0.426295	0	0	0.426295	2.57215	0	7807
AT3G60640	NINJA_SE	0.459122	0	0	0.459122	2.5588	0	7207
AT4G02020	NINJA_SE	0.466471	0	0	0.466471	2.55362	0	7207
AT2G33820	NINJA_SE	0.350074	0	0	0.350074	2.51191	0	9609
AT3G16090	NINJA_SE	0.397425	0	0	0.397425	2.48012	0	7807
AT3G44716	NINJA_SE	0.412429	0	0	0.412429	2.43549	0	7207
AT4G05553	NINJA_SE	0.439265	0	0	0.439265	2.3801	0	21020
AT4G17080	NINJA_SE	0.448974	0	0	0.448974	2.35166	0	10810
AT4G12120	NINJA_SE	0.43615	0	0	0.43615	2.33045	0	7807
AT2G34980	NINJA_SE	0.296619	0	0	0.296619	2.23865	0	7207
AT4G37880	NINJA_SE	0.441995	0	0	0.441995	2.16435	0	8408
AT2G44830	NINJA_SE	0.289815	0	0	0.289815	2.13846	0	9009
AT4G02100	NINJA_SE	0.379386	0	0	0.379386	2.1342	0	8408
AT4G25600	NINJA_SE	0.401208	0	0	0.401208	2.08717	0	7207
AT4G39140	NINJA_SE	0.421065	0	0	0.421065	2.07275	0	8408
AT5G16000	NINJA_SE	0.437685	0	0	0.437685	2.02683	0	8408
AT4G26070	NINJA_SE	0.326371	0	0	0.326371	1.83202	0	7207
AT5G67440	NINJA_SE	0.443054	0	0	0.443054	1.82656	0	9609
AT5G27390	NINJA_SE	0.294664	0	0	0.294664	1.57853	0	8708
AT1G55160	NINJA_SE	0.496673	1	AT1G55160.2	1.49667	179.523	NA	0
AT1G26930	NINJA_SE	0.489487	1	AT1G26930.1	1.48949	92.271	NA	0
AT1G63840	NINJA_SE	0.490008	1	AT1G63840.1	1.49001	83.9648	NA	0
AT1G62420	NINJA_SE	0.489008	1	AT1G62420.1	1.48901	78.7266	NA	0
AT1G05710	NINJA_SE	0.483046	1	AT1G05710.12,AT1G05710.3,AT1G05710.5	1.48305	65.8067	NA	0
AT4G16520	NINJA_SE	0.492197	1	AT4G16520.2	1.4922	56.4553	NA	0
AT3G12290	NINJA_SE	0.498948	0.935877	AT3G12290.1	1.43483	55.5777	NA	0
AT5G42220	NINJA_SE	0.495754	1	AT5G42220.1,AT5G42220.2	1.49575	54.3114	NA	0
AT2G26040	NINJA_SE	0.48386	1	AT2G26040.1	1.48386	52.0704	NA	0
AT3G55170	NINJA_SE	0.4983	0.929232	AT3G55170.1,AT3G55170.5	1.42753	51.1395	NA	0
AT5G27760	NINJA_SE	0.496575	0.937954	AT5G27760.1,AT5G27760.2	1.43453	50.5371	NA	0
AT1G74270	NINJA_SE	0.497207	0.933645	AT1G74270.1	1.43085	50.4183	NA	0
AT3G53990	NINJA_SE	0.496019	0.937487	AT3G53990.2	1.43351	49.1478	NA	0
AT3G09820	NINJA_SE	0.484747	1	AT3G09820.2	1.48475	48.372	NA	0
AT2G46500	NINJA_SE	0.482936	1	AT2G46500.1,AT2G46500.2	1.48294	46.9945	NA	0
AT1G69880	NINJA_SE	0.497089	0.923364	AT1G69880.1	1.42045	46.8918	NA	0
AT1G30890	NINJA_SE	0.477799	1	AT1G30890.1	1.4778	46.6877	NA	0
AT1G51060	NINJA_SE	0.498053	0.916407	AT1G51060.1	1.41446	46.4351	NA	0
AT4G40030	NINJA_SE	0.498375	0.913759	AT4G40030.2	1.41213	46.1355	NA	0
AT1G29810	NINJA_SE	0.476933	1	AT1G29810.1	1.47693	45.1642	NA	0
AT1G16810	NINJA_SE	0.497401	0.915992	AT1G16810.3	1.41339	45.1167	NA	0
AT5G47930	NINJA_SE	0.494722	0.929387	AT5G47930.1	1.42411	44.0966	NA	0
AT3G57785	NINJA_SE	0.493859	0.931983	AT3G57785.1	1.42584	43.2957	NA	0
AT4G15000	NINJA_SE	0.494851	0.924559	AT4G15000.1,AT4G15000.2	1.41941	43.2957	NA	0
AT1G29150	NINJA_SE	0.475648	1	AT1G29150.1,AT1G29150.2	1.47565	43.0783	NA	0
AT2G47520	NINJA_SE	0.494657	0.921963	AT2G47520.1	1.41662	42.2719	NA	0
AT3G46040	NINJA_SE	0.499529	0.886916	AT3G46040.1	1.38644	40.8629	NA	0
AT1G70600	NINJA_SE	0.497022	0.9	AT1G70600.1	1.39702	40.3631	NA	0
AT3G16080	NINJA_SE	0.497094	0.896729	AT3G16080.1,AT3G16080.2	1.39382	39.5812	NA	0
AT3G22200	NINJA_SE	0.480385	1	AT3G22200.1,AT3G22200.2	1.48038	39.3633	NA	0
AT5G59910	NINJA_SE	0.491729	0.928764	AT5G59910.1	1.42049	39.3272	NA	0
AT2G36170	NINJA_SE	0.49816	0.886812	AT2G36170.1	1.38497	38.9347	NA	0
AT2G38540	NINJA_SE	0.494461	0.90675	AT2G38540.1	1.40121	38.4118	NA	0
AT5G11630	NINJA_SE	0.491373	0.921963	AT5G11630.1,AT5G11630.2,AT5G11630.3	1.41334	37.6368	NA	0
AT3G59600	NINJA_SE	0.494841	0.899637	AT3G59600.1	1.39448	37.3746	NA	0
AT3G15352	NINJA_SE	0.47825	1	AT3G15352.2	1.47825	37.1802	NA	0
AT3G57080	NINJA_SE	0.479995	1	AT3G57080.1	1.48	36.8292	NA	0
AT1G63970	NINJA_SE	0.472698	1	AT1G63970.1,AT1G63970.2	1.4727	36.7661	NA	0
AT1G78630	NINJA_SE	0.473335	1	AT1G78630.1	1.47334	36.4228	NA	0
AT5G65430	NINJA_SE	0.491184	0.917549	AT5G65430.1,AT5G65430.2,AT5G65430.3	1.40873	36.3919	NA	0
AT1G04480	NINJA_SE	0.494089	0.899169	AT1G04480.1	1.39326	36.2995	NA	0
AT4G23493	NINJA_SE	0.481342	1	AT4G23493.1	1.48134	36.1771	NA	0
AT5G13030	NINJA_SE	0.483247	1	AT5G13030.1	1.48325	35.995	NA	0
AT5G43460	NINJA_SE	0.488249	0.933022	AT5G43460.1,AT5G43460.2	1.42127	35.9046	NA	0
AT4G29480	NINJA_SE	0.495448	0.887643	AT4G29480.1	1.38309	35.7848	NA	0
AT3G11530	NINJA_SE	0.487142	0.935877	AT3G11530.2	1.42302	35.2555	NA	0
AT5G55290	NINJA_SE	0.48519	1	AT5G55290.3	1.48519	35.0826	NA	0
AT3G11780	NINJA_SE	0.491329	0.907321	AT3G11780.1,AT3G11780.2	1.39865	34.7981	NA	0
AT3G24570	NINJA_SE	0.476739	1	AT3G24570.1,AT3G24570.2	1.47674	34.7981	NA	0
AT4G30410	NINJA_SE	0.480438	1	AT4G30410.1	1.48044	34.5459	NA	0
AT3G22480	NINJA_SE	0.488438	0.922274	AT3G22480.1	1.41071	34.3523	NA	0
AT3G53890	NINJA_SE	0.498707	0.85784	AT3G53890.1	1.35655	34.3248	NA	0
AT3G02885	NINJA_SE	0.474192	1	AT3G02885.1,AT3G02885.2	1.47419	34.0794	NA	0
AT3G05230	NINJA_SE	0.474339	1	AT3G05230.2	1.47434	33.891	NA	0
AT2G34520	NINJA_SE	0.485667	0.932503	AT2G34520.1	1.41817	33.081	NA	0
AT5G15120	NINJA_SE	0.480598	1	AT5G15120.1	1.4806	33.03	NA	0
AT1G75440	NINJA_SE	0.487373	0.919626	AT1G75440.1	1.407	32.9286	NA	0
AT5G20230	NINJA_SE	0.485975	0.924403	AT5G20230.1	1.41038	32.3087	NA	0
AT3G03270	NINJA_SE	0.485439	0.928037	AT3G03270.2	1.41348	32.1875	NA	0
AT5G62300	NINJA_SE	0.482511	1	AT5G62300.2	1.48251	31.6883	NA	0
AT1G77350	NINJA_SE	0.468387	1	AT1G77350.2	1.46839	31.5485	NA	0
AT5G35320	NINJA_SE	0.493759	0.870093	AT5G35320.1	1.36385	31.456	NA	0
AT3G20670	NINJA_SE	0.490659	0.889564	AT3G20670.1	1.38022	31.364	NA	0
AT1G08880	NINJA_SE	0.492102	0.879907	AT1G08880.1	1.37201	31.2271	NA	0
AT4G12470	NINJA_SE	0.475449	1	AT4G12470.1	1.47545	31.0463	NA	0
AT5G54750	NINJA_SE	0.486566	0.912773	AT5G54750.1,AT5G54750.2	1.39934	31.0239	NA	0
AT1G63220	NINJA_SE	0.492487	0.873364	AT1G63220.1,AT1G63220.2	1.36585	30.8454	NA	0
AT2G46540	NINJA_SE	0.494999	0.857529	AT2G46540.1	1.35253	30.8011	NA	0
AT3G22230	NINJA_SE	0.492949	0.870197	AT3G22230.1	1.36315	30.7791	NA	0
AT1G34030	NINJA_SE	0.485996	0.911786	AT1G34030.1	1.39778	30.4298	NA	0
AT2G35810	NINJA_SE	0.483647	0.925286	AT2G35810.1,AT2G35810.2	1.40893	30.3652	NA	0
AT1G17080	NINJA_SE	0.494202	0.857996	AT1G17080.1	1.3522	30.2368	NA	0
AT5G09960	NINJA_SE	0.485303	0.913759	AT5G09960.1,AT5G09960.2	1.39906	30.0884	NA	0
AT5G27820	NINJA_SE	0.478111	1	AT5G27820.1	1.47811	29.9623	NA	0
AT4G21110	NINJA_SE	0.482324	0.929699	AT4G21110.1	1.41202	29.8165	NA	0
AT1G73590	NINJA_SE	0.465973	1	AT1G73590.1	1.46597	29.7958	NA	0
AT3G59760	NINJA_SE	0.47283	1	AT3G59760.1,AT3G59760.2,AT3G59760.3	1.47283	29.7545	NA	0
AT3G46430	NINJA_SE	0.49854	0.824403	AT3G46430.1	1.32294	29.6722	NA	0
AT5G43850	NINJA_SE	0.486586	0.900987	AT5G43850.1	1.38757	29.6108	NA	0
AT2G36580	NINJA_SE	0.48594	0.90405	AT2G36580.1	1.38999	29.4684	NA	0
AT3G55600	NINJA_SE	0.471847	1	AT3G55600.2	1.47185	29.2474	NA	0
AT4G23710	NINJA_SE	0.492469	0.860696	AT4G23710.1	1.35317	29.2275	NA	0
AT4G14385	NINJA_SE	0.487491	0.892731	AT4G14385.3	1.38022	29.2076	NA	0
AT2G15000	NINJA_SE	0.484691	0.909034	AT2G15000.1,AT2G15000.2,AT2G15000.3,AT2G15000.4,AT2G15000.5,AT2G15000.6,AT2G15000.7	1.39373	29.1679	NA	0
AT5G12240	NINJA_SE	0.484369	0.911994	AT5G12240.1,AT5G12240.2	1.39636	29.1679	NA	0
AT1G45170	NINJA_SE	0.493292	0.841485	AT1G45170.1,AT1G45170.2	1.33478	28.8347	NA	0
AT3G10860	NINJA_SE	0.492032	0.85893	AT3G10860.1,AT3G10860.2	1.35096	28.6997	NA	0
AT2G19730	NINJA_SE	0.485678	0.899377	AT2G19730.1	1.38505	28.6613	NA	0
AT3G55960	NINJA_SE	0.483194	0.913759	AT3G55960.1	1.39695	28.5469	NA	0
AT5G65925	NINJA_SE	0.478327	1	AT5G65925.1	1.47833	28.2091	NA	0
AT1G48320	NINJA_SE	0.462271	1	AT1G48320.1	1.46227	28.1905	NA	0
AT1G29290	NINJA_SE	0.46138	1	AT1G29290.1	1.46138	27.9154	NA	0
AT4G26160	NINJA_SE	0.472251	1	AT4G26160.1	1.47225	27.9154	NA	0
AT3G15640	NINJA_SE	0.480165	0.926532	AT3G15640.1	1.4067	27.8973	NA	0
AT3G43810	NINJA_SE	0.486214	0.88837	AT3G43810.2	1.37458	27.8069	NA	0
AT2G36835	NINJA_SE	0.481019	0.919626	AT2G36835.1	1.40065	27.735	NA	0
AT3G02560	NINJA_SE	0.482111	0.911007	AT3G02560.1	1.39312	27.4862	NA	0
AT3G54900	NINJA_SE	0.486757	0.882918	AT3G54900.1	1.36968	27.4511	NA	0
AT2G37510	NINJA_SE	0.486309	0.882918	AT2G37510.1,AT2G37510.2	1.36923	27.2592	NA	0
AT5G49910	NINJA_SE	0.482297	0.909034	AT5G49910.1	1.39133	27.2592	NA	0
AT2G18400	NINJA_SE	0.484432	0.892731	AT2G18400.1	1.37716	27.1901	NA	0
AT4G28240	NINJA_SE	0.484533	0.892731	AT4G28240.1	1.37726	27.1214	NA	0
AT4G35300	NINJA_SE	0.488351	0.867445	AT4G35300.1,AT4G35300.10,AT4G35300.11,AT4G35300.2,AT4G35300.3,AT4G35300.4,AT4G35300.5,AT4G35300.6,AT4G35300.7,AT4G35300.8,AT4G35300.9	1.3558	27.0871	NA	0
AT5G23740	NINJA_SE	0.484015	0.895119	AT5G23740.1	1.37913	27.07	NA	0
AT3G46030	NINJA_SE	0.494112	0.826012	AT3G46030.1	1.32012	26.8163	NA	0
AT5G14910	NINJA_SE	0.472506	1	AT5G14910.1,AT5G14910.2	1.47251	26.7661	NA	0
AT2G20585	NINJA_SE	0.490695	0.841485	AT2G20585.1,AT2G20585.2,AT2G20585.3,AT2G20585.4,AT2G20585.5,AT2G20585.6,AT2G20585.7	1.33218	26.6497	NA	0
AT4G08950	NINJA_SE	0.485427	0.882918	AT4G08950.1	1.36835	26.5507	NA	0
AT2G28230	NINJA_SE	0.46294	1	AT2G28230.1	1.46294	26.4362	NA	0
AT2G47790	NINJA_SE	0.464367	1	AT2G47790.1	1.46437	26.42	NA	0
AT3G47810	NINJA_SE	0.483287	0.892731	AT3G47810.3	1.37602	26.4037	NA	0
AT5G22440	NINJA_SE	0.480005	0.912773	AT5G22440.1	1.39278	26.3227	NA	0
AT5G59240	NINJA_SE	0.474864	1	AT5G59240.1	1.47486	26.2904	NA	0
AT4G34180	NINJA_SE	0.481827	0.899637	AT4G34180.1	1.38146	26.1463	NA	0
AT3G23170	NINJA_SE	0.479541	0.912773	AT3G23170.1	1.39231	26.0668	NA	0
AT1G76030	NINJA_SE	0.487563	0.860696	AT1G76030.1	1.34826	26.051	NA	0
AT2G09990	NINJA_SE	0.481186	0.901246	AT2G09990.1	1.38243	25.9564	NA	0
AT3G52300	NINJA_SE	0.492723	0.825597	AT3G52300.1,AT3G52300.2	1.31832	25.8782	NA	0
AT3G23490	NINJA_SE	0.493628	0.819107	AT3G23490.2	1.31273	25.7849	NA	0
AT1G07790	NINJA_SE	0.492785	0.821599	AT1G07790.1	1.31438	25.6922	NA	0
AT1G72170	NINJA_SE	0.487291	0.858359	AT1G72170.1	1.34565	25.585	NA	0
AT1G23290	NINJA_SE	0.474262	0.938837	AT1G23290.1	1.4131	25.4182	NA	0
AT5G12190	NINJA_SE	0.486027	0.863915	AT5G12190.1	1.34994	25.4182	NA	0
AT3G10610	NINJA_SE	0.480744	0.896314	AT3G10610.1	1.37706	25.1648	NA	0
AT1G02140	NINJA_SE	0.482062	0.887227	AT1G02140.1	1.36929	25.1206	NA	0
AT3G02900	NINJA_SE	0.49437	0.806906	AT3G02900.1	1.30128	25.1206	NA	0
AT5G21274	NINJA_SE	0.493774	0.81028	AT5G21274.1	1.30405	25.1206	NA	0
AT1G35580	NINJA_SE	0.457115	1	AT1G35580.1	1.45711	25.0912	NA	0
AT1G55675	NINJA_SE	0.457708	1	AT1G55675.1	1.45771	25.0327	NA	0
AT1G54290	NINJA_SE	0.487522	0.841485	AT1G54290.1	1.32901	25.0035	NA	0
AT5G26731	NINJA_SE	0.470401	1	AT5G26731.1	1.4704	24.9309	NA	0
AT3G28940	NINJA_SE	0.485018	0.864174	AT3G28940.1	1.34919	24.873	NA	0
AT3G12490	NINJA_SE	0.493719	0.807996	AT3G12490.2	1.30172	24.8586	NA	0
AT4G32240	NINJA_SE	0.474106	0.933437	AT4G32240.1	1.40754	24.8442	NA	0
AT5G59720	NINJA_SE	0.47535	0.923988	AT5G59720.1	1.39934	24.7297	NA	0
AT1G14510	NINJA_SE	0.480046	0.892731	AT1G14510.1	1.37278	24.6728	NA	0
AT3G24810	NINJA_SE	0.46337	1	AT3G24810.1	1.46337	24.6445	NA	0
AT4G37090	NINJA_SE	0.467906	1	AT4G37090.1,AT4G37090.2	1.46791	24.6445	NA	0
AT2G14460	NINJA_SE	0.459026	1	AT2G14460.1	1.45903	24.6162	NA	0
AT5G15320	NINJA_SE	0.492646	0.811578	AT5G15320.1,AT5G15320.2	1.30422	24.6162	NA	0
AT4G27260	NINJA_SE	0.474875	0.925026	AT4G27260.1	1.3999	24.588	NA	0
AT4G32690	NINJA_SE	0.476706	0.913759	AT4G32690.1	1.39046	24.5317	NA	0
AT5G12320	NINJA_SE	0.482145	0.876739	AT5G12320.1	1.35888	24.2956	NA	0
AT4G30690	NINJA_SE	0.466515	1	AT4G30690.1,AT4G30690.2	1.46651	24.2407	NA	0
AT3G59220	NINJA_SE	0.496013	0.78297	AT3G59220.1	1.27898	24.1588	NA	0
AT1G31760	NINJA_SE	0.491836	0.810073	AT1G31760.1	1.30191	24.0504	NA	0
AT1G43560	NINJA_SE	0.481686	0.87622	AT1G43560.1	1.35791	24.0235	NA	0
AT2G03680	NINJA_SE	0.496756	0.775961	AT2G03680.2	1.27272	23.9698	NA	0
AT5G64816	NINJA_SE	0.490218	0.821599	AT5G64816.3,AT5G64816.4	1.31182	23.9698	NA	0
AT1G08360	NINJA_SE	0.476007	0.910488	AT1G08360.1	1.38649	23.8898	NA	0
AT5G09250	NINJA_SE	0.49093	0.813603	AT5G09250.1,AT5G09250.2,AT5G09250.3,AT5G09250.4,AT5G09250.5	1.30453	23.8367	NA	0
AT5G11760	NINJA_SE	0.484127	0.857996	AT5G11760.1	1.34212	23.8234	NA	0
AT5G57000	NINJA_SE	0.469786	1	AT5G57000.1,AT5G57000.2	1.46979	23.6657	NA	0
AT4G02380	NINJA_SE	0.491022	0.809917	AT4G02380.1,AT4G02380.3	1.30094	23.6397	NA	0
AT5G54640	NINJA_SE	0.491674	0.806906	AT5G54640.1	1.29858	23.6267	NA	0
AT3G12760	NINJA_SE	0.479909	0.882918	AT3G12760.1	1.36283	23.6136	NA	0
AT1G22270	NINJA_SE	0.489736	0.817497	AT1G22270.1	1.30723	23.5877	NA	0
AT3G47370	NINJA_SE	0.489703	0.817965	AT3G47370.1	1.30767	23.5877	NA	0
AT4G14800	NINJA_SE	0.48796	0.824766	AT4G14800.1,AT4G14800.2	1.31273	23.2932	NA	0
AT4G16695	NINJA_SE	0.470602	0.935151	AT4G16695.1	1.40575	23.1924	NA	0
AT3G57160	NINJA_SE	0.481134	0.867445	AT3G57160.2	1.34858	23.1674	NA	0
AT3G48930	NINJA_SE	0.495298	0.774974	AT3G48930.1	1.27027	23.1424	NA	0
AT5G59890	NINJA_SE	0.490527	0.806906	AT5G59890.1	1.29743	23.0677	NA	0
AT4G13170	NINJA_SE	0.475253	0.89865	AT4G13170.1	1.3739	22.594	NA	0
AT1G52342	NINJA_SE	0.488734	0.809398	AT1G52342.1	1.29813	22.5465	NA	0
AT3G18280	NINJA_SE	0.490798	0.796314	AT3G18280.1,AT3G18280.2	1.28711	22.5347	NA	0
AT2G15570	NINJA_SE	0.454475	1	AT2G15570.1,AT2G15570.2	1.45447	22.3702	NA	0
AT1G33265	NINJA_SE	0.47343	0.90405	AT1G33265.1	1.37748	22.3352	NA	0
AT1G66410	NINJA_SE	0.488088	0.810488	AT1G66410.3	1.29858	22.3352	NA	0
AT5G27670	NINJA_SE	0.47567	0.892731	AT5G27670.1	1.3684	22.3352	NA	0
AT2G23120	NINJA_SE	0.494164	0.763655	AT2G23120.1	1.25782	22.2081	NA	0
AT1G08130	NINJA_SE	0.479161	0.865161	AT1G08130.1	1.34432	22.1736	NA	0
AT3G07480	NINJA_SE	0.487911	0.809398	AT3G07480.1	1.29731	22.1736	NA	0
AT3G08610	NINJA_SE	0.487873	0.807788	AT3G08610.1	1.29566	22.0144	NA	0
AT3G02770	NINJA_SE	0.479262	0.862098	AT3G02770.1	1.34136	21.9468	NA	0
AT5G45775	NINJA_SE	0.486893	0.811215	AT5G45775.1	1.29811	21.8574	NA	0
AT1G31812	NINJA_SE	0.484939	0.82378	AT1G31812.1	1.30872	21.8351	NA	0
AT1G50740	NINJA_SE	0.491247	0.78053	AT1G50740.1	1.27178	21.824	NA	0
AT3G22630	NINJA_SE	0.495343	0.751921	AT3G22630.1	1.24726	21.8129	NA	0
AT5G62890	NINJA_SE	0.490251	0.796314	AT5G62890.1,AT5G62890.2,AT5G62890.3	1.28656	21.7797	NA	0
AT3G59540	NINJA_SE	0.468953	0.924195	AT3G59540.1	1.39315	21.7356	NA	0
AT5G66510	NINJA_SE	0.489853	0.796314	AT5G66510.1,AT5G66510.2	1.28617	21.5934	NA	0
AT3G11830	NINJA_SE	0.481254	0.841485	AT3G11830.1,AT3G11830.2	1.32274	21.55	NA	0
AT5G43970	NINJA_SE	0.468769	0.921495	AT5G43970.1	1.39026	21.4852	NA	0
AT1G25145	NINJA_SE	0.496418	0.73702	AT1G25145.1	1.23344	21.3995	NA	0
AT1G26800	NINJA_SE	0.474342	0.885877	AT1G26800.1	1.36022	21.3569	NA	0
AT5G01350	NINJA_SE	0.483341	0.824766	AT5G01350.1	1.30811	21.2616	NA	0
AT4G24275	NINJA_SE	0.474055	0.885981	AT4G24275.1	1.36004	21.2511	NA	0
AT2G20450	NINJA_SE	0.47141	0.900363	AT2G20450.1	1.37177	21.1464	NA	0
AT3G09700	NINJA_SE	0.483212	0.821599	AT3G09700.1	1.30481	21.0324	NA	0
AT3G54480	NINJA_SE	0.480459	0.841485	AT3G54480.1,AT3G54480.2,AT3G54480.5,AT3G54480.6,AT3G54480.7	1.32194	21.0324	NA	0
AT1G17620	NINJA_SE	0.473592	0.882918	AT1G17620.1	1.35651	20.9502	NA	0
AT5G67590	NINJA_SE	0.488244	0.785358	AT5G67590.1	1.2736	20.889	NA	0
AT5G64350	NINJA_SE	0.495878	0.733126	AT5G64350.1	1.229	20.8484	NA	0
AT5G37780	NINJA_SE	0.48978	0.774818	AT5G37780.2,AT5G37780.3	1.2646	20.7878	NA	0
AT5G53560	NINJA_SE	0.47615	0.863032	AT5G53560.1	1.33918	20.7476	NA	0
AT5G59970	NINJA_SE	0.497343	0.721859	AT5G59970.2	1.2192	20.7275	NA	0
AT5G64080	NINJA_SE	0.468157	0.913759	AT5G64080.2	1.38192	20.6776	NA	0
AT3G10110	NINJA_SE	0.453349	1	AT3G10110.1,AT3G10110.2,AT3G10110.3,AT3G10110.4	1.45335	20.6676	NA	0
AT1G27310	NINJA_SE	0.493942	0.741225	AT1G27310.1	1.23517	20.5292	NA	0
AT5G25210	NINJA_SE	0.460513	1	AT5G25210.1,AT5G25210.2	1.46051	20.5194	NA	0
AT4G27230	NINJA_SE	0.492756	0.748287	AT4G27230.1,AT4G27230.2	1.24104	20.5096	NA	0
AT4G35020	NINJA_SE	0.496381	0.723988	AT4G35020.1,AT4G35020.5	1.22037	20.4607	NA	0
AT1G07170	NINJA_SE	0.470511	0.892731	AT1G07170.2,AT1G07170.4,AT1G07170.6	1.36324	20.4509	NA	0
AT1G08830	NINJA_SE	0.496175	0.724922	AT1G08830.1	1.2211	20.4509	NA	0
AT5G02610	NINJA_SE	0.497612	0.713707	AT5G02610.1	1.21132	20.4412	NA	0
AT3G04920	NINJA_SE	0.474801	0.865161	AT3G04920.2	1.33996	20.4217	NA	0
AT3G45980	NINJA_SE	0.495172	0.728868	AT3G45980.1	1.22404	20.3539	NA	0
AT1G02680	NINJA_SE	0.468354	0.90405	AT1G02680.1	1.3724	20.3346	NA	0
AT1G17880	NINJA_SE	0.492395	0.747144	AT1G17880.1	1.23954	20.2961	NA	0
AT4G07950	NINJA_SE	0.490092	0.763655	AT4G07950.1	1.25375	20.2769	NA	0
AT4G27652	NINJA_SE	0.472076	0.882918	AT4G27652.1	1.35499	20.2006	NA	0
AT2G42740	NINJA_SE	0.489137	0.763655	AT2G42740.1	1.25279	20.1437	NA	0
AT5G13080	NINJA_SE	0.478743	0.841485	AT5G13080.1	1.32023	20.0308	NA	0
AT4G14615	NINJA_SE	0.487723	0.774663	AT4G14615.1	1.26239	20.0215	NA	0
AT1G52550	NINJA_SE	0.446125	1	AT1G52550.1	1.44612	20.0028	NA	0
AT1G48030	NINJA_SE	0.469009	0.895742	AT1G48030.1,AT1G48030.3,AT1G48030.4,AT1G48030.5	1.36475	19.9563	NA	0
AT3G09735	NINJA_SE	0.471604	0.878557	AT3G09735.1	1.35016	19.91	NA	0
AT5G23230	NINJA_SE	0.478574	0.841485	AT5G23230.1	1.32006	19.8915	NA	0
AT4G24920	NINJA_SE	0.47771	0.841485	AT4G24920.2	1.3192	19.8639	NA	0
AT3G07760	NINJA_SE	0.46562	0.914538	AT3G07760.4,AT3G07760.8,AT3G07760.9	1.38016	19.8363	NA	0
AT5G45410	NINJA_SE	0.459638	1	AT5G45410.1	1.45964	19.818	NA	0
AT5G24270	NINJA_SE	0.469066	0.892731	AT5G24270.2	1.3618	19.7724	NA	0
AT3G52090	NINJA_SE	0.452567	1	AT3G52090.1,AT3G52090.2	1.45257	19.6817	NA	0
AT1G07070	NINJA_SE	0.486832	0.763655	AT1G07070.1	1.25049	19.6456	NA	0
AT5G10400	NINJA_SE	0.472598	0.864071	AT5G10400.1	1.33667	19.5472	NA	0
AT4G00860	NINJA_SE	0.461972	0.931672	AT4G00860.1	1.39364	19.5116	NA	0
AT1G12050	NINJA_SE	0.442485	1	AT1G12050.1	1.44249	19.4497	NA	0
AT2G05520	NINJA_SE	0.462616	0.925805	AT2G05520.1,AT2G05520.2,AT2G05520.3,AT2G05520.4,AT2G05520.5,AT2G05520.6	1.38842	19.4497	NA	0
AT5G24610	NINJA_SE	0.489579	0.749585	AT5G24610.1	1.23916	19.4497	NA	0
AT1G15880	NINJA_SE	0.442513	1	AT1G15880.1	1.44251	19.3794	NA	0
AT5G03460	NINJA_SE	0.4956	0.706127	AT5G03460.1	1.20173	19.3707	NA	0
AT5G52650	NINJA_SE	0.492231	0.728764	AT5G52650.1	1.221	19.327	NA	0
AT5G51510	NINJA_SE	0.489076	0.749585	AT5G51510.1	1.23866	19.2749	NA	0
AT2G37750	NINJA_SE	0.479391	0.814538	AT2G37750.1	1.29393	19.249	NA	0
AT2G33450	NINJA_SE	0.477264	0.825597	AT2G33450.1	1.30286	19.1545	NA	0
AT1G22780	NINJA_SE	0.488589	0.748598	AT1G22780.1	1.23719	19.1033	NA	0
AT1G32460	NINJA_SE	0.463434	0.913759	AT1G32460.1	1.37719	19.0948	NA	0
AT3G05000	NINJA_SE	0.483374	0.78297	AT3G05000.1	1.26634	19.0863	NA	0
AT5G20890	NINJA_SE	0.493582	0.717757	AT5G20890.1	1.21134	19.0863	NA	0
AT5G20090	NINJA_SE	0.465989	0.897248	AT5G20090.2	1.36324	18.9934	NA	0
AT1G01050	NINJA_SE	0.472152	0.841485	AT1G01050.1	1.31364	18.9682	NA	0
AT1G32310	NINJA_SE	0.469884	0.870613	AT1G32310.1	1.3405	18.9682	NA	0
AT5G22630	NINJA_SE	0.46346	0.911215	AT5G22630.1	1.37468	18.9347	NA	0
AT2G47640	NINJA_SE	0.464459	0.90405	AT2G47640.3,AT2G47640.4	1.36851	18.9013	NA	0
AT4G02620	NINJA_SE	0.479315	0.807892	AT4G02620.1	1.28721	18.8847	NA	0
AT1G16825	NINJA_SE	0.440952	1	AT1G16825.1	1.44095	18.8349	NA	0
AT5G23290	NINJA_SE	0.469957	0.865161	AT5G23290.1	1.33512	18.769	NA	0
AT4G08520	NINJA_SE	0.491303	0.723988	AT4G08520.1	1.21529	18.7526	NA	0
AT4G14455	NINJA_SE	0.451445	1	AT4G14455.1	1.45144	18.7117	NA	0
AT1G17290	NINJA_SE	0.488587	0.73702	AT1G17290.1	1.22561	18.6873	NA	0
AT1G54690	NINJA_SE	0.483912	0.763655	AT1G54690.1	1.24757	18.566	NA	0
AT5G50870	NINJA_SE	0.474644	0.841485	AT5G50870.1,AT5G50870.2	1.31613	18.494	NA	0
AT1G64230	NINJA_SE	0.493036	0.703894	AT1G64230.1,AT1G64230.4	1.19693	18.4463	NA	0
AT1G01470	NINJA_SE	0.498147	0.670093	AT1G01470.1	1.16824	18.4304	NA	0
AT4G37295	NINJA_SE	0.467827	0.873364	AT4G37295.1	1.34119	18.4225	NA	0
AT1G29250	NINJA_SE	0.494089	0.695171	AT1G29250.1	1.18926	18.383	NA	0
AT2G44050	NINJA_SE	0.445176	1	AT2G44050.1	1.44518	18.3752	NA	0
AT4G30760	NINJA_SE	0.486962	0.744341	AT4G30760.1,AT4G30760.2	1.2313	18.3437	NA	0
AT5G63905	NINJA_SE	0.488636	0.73188	AT5G63905.1,AT5G63905.2	1.22052	18.3124	NA	0
AT3G14430	NINJA_SE	0.471976	0.841485	AT3G14430.1	1.31346	18.2812	NA	0
AT3G55750	NINJA_SE	0.488652	0.730426	AT3G55750.1	1.21908	18.2734	NA	0
AT2G19180	NINJA_SE	0.443241	1	AT2G19180.1,AT2G19180.2	1.44324	18.2656	NA	0
AT3G54560	NINJA_SE	0.472124	0.841485	AT3G54560.2	1.31361	18.2114	NA	0
AT4G34700	NINJA_SE	0.489538	0.723053	AT4G34700.1	1.21259	18.1882	NA	0
AT1G60740	NINJA_SE	0.459282	0.919626	AT1G60740.1	1.37891	18.1574	NA	0
AT5G57060	NINJA_SE	0.455246	1	AT5G57060.3,AT5G57060.6	1.45525	18.1421	NA	0
AT2G32020	NINJA_SE	0.488476	0.726791	AT2G32020.1	1.21527	18.1114	NA	0
AT5G06210	NINJA_SE	0.472423	0.841485	AT5G06210.1	1.31391	18.1038	NA	0
AT5G19430	NINJA_SE	0.459446	0.919626	AT5G19430.2	1.37907	18.1038	NA	0
AT5G28050	NINJA_SE	0.473026	0.841485	AT5G28050.1,AT5G28050.3	1.31451	18.1038	NA	0
AT5G63135	NINJA_SE	0.473453	0.841485	AT5G63135.1	1.31494	18.0657	NA	0
AT4G15930	NINJA_SE	0.475992	0.810644	AT4G15930.1,AT4G15930.2	1.28664	18.0429	NA	0
AT3G46010	NINJA_SE	0.466705	0.870924	AT3G46010.2	1.33763	18.0202	NA	0
AT1G24510	NINJA_SE	0.462957	0.892731	AT1G24510.1,AT1G24510.2,AT1G24510.3	1.35569	17.9824	NA	0
AT5G41685	NINJA_SE	0.473479	0.824766	AT5G41685.1	1.29825	17.9373	NA	0
AT5G12140	NINJA_SE	0.498009	0.65919	AT5G12140.1	1.1572	17.9298	NA	0
AT4G28640	NINJA_SE	0.449852	1	AT4G28640.1,AT4G28640.2,AT4G28640.3	1.44985	17.9223	NA	0
AT1G04260	NINJA_SE	0.460815	0.90405	AT1G04260.1	1.36486	17.9073	NA	0
AT2G46330	NINJA_SE	0.493243	0.690706	AT2G46330.1,AT2G46330.2	1.18395	17.9073	NA	0
AT3G58610	NINJA_SE	0.490128	0.709761	AT3G58610.1,AT3G58610.2,AT3G58610.3	1.19989	17.8924	NA	0
AT5G16060	NINJA_SE	0.471873	0.841485	AT5G16060.1	1.31336	17.8552	NA	0
AT2G46820	NINJA_SE	0.44356	1	AT2G46820.1	1.44356	17.8403	NA	0
AT5G20180	NINJA_SE	0.49076	0.704777	AT5G20180.1	1.19554	17.8181	NA	0
AT5G60670	NINJA_SE	0.479554	0.78053	AT5G60670.1	1.26008	17.8107	NA	0
AT2G21640	NINJA_SE	0.483975	0.749585	AT2G21640.1	1.23356	17.7959	NA	0
AT3G02090	NINJA_SE	0.487255	0.726791	AT3G02090.1,AT3G02090.2	1.21405	17.7298	NA	0
AT5G49550	NINJA_SE	0.453262	1	AT5G49550.1	1.45326	17.7298	NA	0
AT5G59870	NINJA_SE	0.48917	0.713188	AT5G59870.1	1.20236	17.7298	NA	0
AT4G14420	NINJA_SE	0.478953	0.78297	AT4G14420.1	1.26192	17.7005	NA	0
AT4G27490	NINJA_SE	0.448505	1	AT4G27490.2,AT4G27490.3,AT4G27490.4	1.44851	17.5772	NA	0
AT5G66170	NINJA_SE	0.496085	0.663084	AT5G66170.1	1.15917	17.5413	NA	0
AT1G27530	NINJA_SE	0.497058	0.655659	AT1G27530.1	1.15272	17.5341	NA	0
AT1G79010	NINJA_SE	0.491114	0.695171	AT1G79010.1	1.18628	17.527	NA	0
AT3G23280	NINJA_SE	0.444519	1	AT3G23280.2	1.44452	17.527	NA	0
AT3G04720	NINJA_SE	0.486927	0.724714	AT3G04720.1	1.21164	17.5198	NA	0
AT4G31500	NINJA_SE	0.44861	1	AT4G31500.1	1.44861	17.5127	NA	0
AT2G27730	NINJA_SE	0.462582	0.886552	AT2G27730.1	1.34913	17.4984	NA	0
AT5G43070	NINJA_SE	0.473356	0.816199	AT5G43070.1	1.28955	17.4984	NA	0
AT2G42590	NINJA_SE	0.459414	0.90405	AT2G42590.2	1.36346	17.4415	NA	0
AT3G58700	NINJA_SE	0.493092	0.680374	AT3G58700.1	1.17347	17.4131	NA	0
AT3G05685	NINJA_SE	0.442664	1	AT3G05685.3	1.44266	17.4061	NA	0
AT1G69620	NINJA_SE	0.494511	0.66999	AT1G69620.1	1.1645	17.392	NA	0
AT5G09510	NINJA_SE	0.464615	0.869886	AT5G09510.1	1.3345	17.3779	NA	0
AT2G19760	NINJA_SE	0.497647	0.647508	AT2G19760.1	1.14515	17.3709	NA	0
AT5G55160	NINJA_SE	0.488885	0.705867	AT5G55160.1,AT5G55160.2	1.19475	17.3709	NA	0
AT1G08780	NINJA_SE	0.482704	0.744341	AT1G08780.1	1.22704	17.2869	NA	0
AT3G46560	NINJA_SE	0.483571	0.741433	AT3G46560.1	1.225	17.2869	NA	0
AT2G16700	NINJA_SE	0.486737	0.717757	AT2G16700.1,AT2G16700.3	1.20449	17.2799	NA	0
AT4G15910	NINJA_SE	0.481531	0.752856	AT4G15910.1	1.23439	17.2591	NA	0
AT1G48410	NINJA_SE	0.490317	0.693562	AT1G48410.1,AT1G48410.2,AT1G48410.3	1.18388	17.2313	NA	0
AT3G55380	NINJA_SE	0.494346	0.665628	AT3G55380.1,AT3G55380.2	1.15997	17.1899	NA	0
AT1G28150	NINJA_SE	0.435788	1	AT1G28150.1,AT1G28150.2	1.43579	17.1624	NA	0
AT4G13195	NINJA_SE	0.492672	0.675337	AT4G13195.1	1.16801	17.094	NA	0
AT5G19380	NINJA_SE	0.482583	0.744341	AT5G19380.1,AT5G19380.2	1.22692	17.0872	NA	0
AT1G15740	NINJA_SE	0.434398	1	AT1G15740.1	1.4344	17.0262	NA	0
AT5G42050	NINJA_SE	0.480254	0.763655	AT5G42050.1	1.24391	17.0194	NA	0
AT5G07960	NINJA_SE	0.497447	0.637227	AT5G07960.1	1.13467	16.9589	NA	0
AT1G10470	NINJA_SE	0.491773	0.675337	AT1G10470.1,AT1G10470.2	1.16711	16.9388	NA	0
AT5G03300	NINJA_SE	0.45595	0.912773	AT5G03300.2,AT5G03300.3	1.36872	16.8988	NA	0
AT5G23140	NINJA_SE	0.496139	0.644237	AT5G23140.1	1.14038	16.8457	NA	0
AT1G19530	NINJA_SE	0.470808	0.815265	AT1G19530.1,AT1G19530.2	1.28607	16.8325	NA	0
AT4G14600	NINJA_SE	0.48652	0.707788	AT4G14600.1	1.19431	16.8325	NA	0
AT4G24210	NINJA_SE	0.485353	0.717757	AT4G24210.1	1.20311	16.8193	NA	0
AT5G49540	NINJA_SE	0.44977	1	AT5G49540.1,AT5G49540.2	1.44977	16.8193	NA	0
AT3G46000	NINJA_SE	0.473771	0.796314	AT3G46000.1	1.27008	16.8061	NA	0
AT2G27960	NINJA_SE	0.496903	0.63676	AT2G27960.1	1.13366	16.7995	NA	0
AT3G14290	NINJA_SE	0.49307	0.663084	AT3G14290.1	1.15615	16.7864	NA	0
AT5G13000	NINJA_SE	0.48795	0.696937	AT5G13000.1	1.18489	16.7602	NA	0
AT3G02120	NINJA_SE	0.479606	0.751558	AT3G02120.1	1.23116	16.734	NA	0
AT5G17920	NINJA_SE	0.482486	0.73297	AT5G17920.1,AT5G17920.2	1.21546	16.721	NA	0
AT3G13520	NINJA_SE	0.485399	0.711319	AT3G13520.1	1.19672	16.7014	NA	0
AT5G20650	NINJA_SE	0.495222	0.646314	AT5G20650.1	1.14154	16.7014	NA	0
AT5G38650	NINJA_SE	0.485549	0.710177	AT5G38650.1	1.19573	16.7014	NA	0
AT5G61670	NINJA_SE	0.4503	1	AT5G61670.1,AT5G61670.2	1.4503	16.682	NA	0
AT3G27360	NINJA_SE	0.468528	0.82513	AT3G27360.1	1.29366	16.6625	NA	0
AT1G12805	NINJA_SE	0.492525	0.662046	AT1G12805.1	1.15457	16.6174	NA	0
AT3G15580	NINJA_SE	0.492323	0.663084	AT3G15580.1	1.15541	16.5981	NA	0
AT3G11800	NINJA_SE	0.472526	0.796314	AT3G11800.1	1.26884	16.5724	NA	0
AT3G09085	NINJA_SE	0.439625	1	AT3G09085.1	1.43962	16.5596	NA	0
AT4G35830	NINJA_SE	0.479113	0.750467	AT4G35830.1,AT4G35830.2	1.22958	16.5596	NA	0
AT4G30290	NINJA_SE	0.494936	0.644237	AT4G30290.1	1.13917	16.5532	NA	0
AT5G56350	NINJA_SE	0.448818	1	AT5G56350.1	1.44882	16.4833	NA	0
AT5G20570	NINJA_SE	0.495356	0.637383	AT5G20570.1	1.13274	16.458	NA	0
AT2G23090	NINJA_SE	0.476224	0.763655	AT2G23090.1	1.23988	16.4454	NA	0
AT1G25350	NINJA_SE	0.432539	1	AT1G25350.1,AT1G25350.2	1.43254	16.4265	NA	0
AT5G43170	NINJA_SE	0.46663	0.841485	AT5G43170.1	1.30811	16.4014	NA	0
AT5G51170	NINJA_SE	0.489037	0.680737	AT5G51170.1,AT5G51170.2,AT5G51170.3,AT5G51170.4	1.16977	16.3951	NA	0
AT2G42110	NINJA_SE	0.471481	0.796314	AT2G42110.1	1.2678	16.3826	NA	0
AT1G19020	NINJA_SE	0.488088	0.684787	AT1G19020.1	1.17288	16.3763	NA	0
AT1G21520	NINJA_SE	0.493297	0.649065	AT1G21520.1	1.14236	16.3514	NA	0
AT5G56170	NINJA_SE	0.491144	0.663759	AT5G56170.1	1.1549	16.3389	NA	0
AT5G21940	NINJA_SE	0.454415	0.907321	AT5G21940.1	1.36174	16.3141	NA	0
AT3G20060	NINJA_SE	0.476279	0.763655	AT3G20060.1	1.23993	16.3079	NA	0
AT1G22450	NINJA_SE	0.482172	0.723988	AT1G22450.1	1.20616	16.3017	NA	0
AT3G03100	NINJA_SE	0.49343	0.646158	AT3G03100.1,AT3G03100.2	1.13959	16.2646	NA	0
AT3G23390	NINJA_SE	0.496707	0.618795	AT3G23390.1	1.1155	16.2523	NA	0
AT5G58740	NINJA_SE	0.467656	0.821599	AT5G58740.1	1.28925	16.2338	NA	0
AT2G31490	NINJA_SE	0.487746	0.68188	AT2G31490.1	1.16963	16.1544	NA	0
AT4G10450	NINJA_SE	0.485533	0.695171	AT4G10450.1,AT4G10450.2	1.1807	16.1119	NA	0
AT1G79160	NINJA_SE	0.478922	0.73702	AT1G79160.1	1.21594	16.0456	NA	0
AT4G31720	NINJA_SE	0.475701	0.763655	AT4G31720.1	1.23936	16.0456	NA	0
AT5G13370	NINJA_SE	0.498873	0.596885	AT5G13370.1	1.09576	15.9978	NA	0
AT5G26880	NINJA_SE	0.464703	0.841485	AT5G26880.1	1.30619	15.9918	NA	0
AT3G49870	NINJA_SE	0.48876	0.669211	AT3G49870.2	1.15797	15.9502	NA	0
AT4G00585	NINJA_SE	0.497195	0.606023	AT4G00585.1	1.10322	15.9502	NA	0
AT5G17560	NINJA_SE	0.464017	0.841485	AT5G17560.1,AT5G17560.2,AT5G17560.3	1.3055	15.8793	NA	0
AT2G36060	NINJA_SE	0.448759	0.930426	AT2G36060.1,AT2G36060.2,AT2G36060.3	1.37918	15.8617	NA	0
AT3G02870	NINJA_SE	0.472023	0.778712	AT3G02870.1,AT3G02870.2	1.25074	15.8617	NA	0
AT5G55850	NINJA_SE	0.492284	0.63972	AT5G55850.1,AT5G55850.3	1.132	15.8091	NA	0
AT1G29390	NINJA_SE	0.460664	0.841485	AT1G29390.1,AT1G29390.2	1.30215	15.7975	NA	0
AT4G26300	NINJA_SE	0.441005	1	AT4G26300.1,AT4G26300.2,AT4G26300.3,AT4G26300.4,AT4G26300.5	1.441	15.7743	NA	0
AT1G54630	NINJA_SE	0.496437	0.604984	AT1G54630.2	1.10142	15.7569	NA	0
AT4G19980	NINJA_SE	0.495717	0.609917	AT4G19980.1	1.10563	15.7569	NA	0
AT1G80500	NINJA_SE	0.432673	1	AT1G80500.1,AT1G80500.2	1.43267	15.7511	NA	0
AT2G37470	NINJA_SE	0.496526	0.604361	AT2G37470.1	1.10089	15.7511	NA	0
AT5G43010	NINJA_SE	0.483956	0.695171	AT5G43010.1	1.17913	15.728	NA	0
AT2G42310	NINJA_SE	0.48981	0.654206	AT2G42310.1	1.14402	15.7107	NA	0
AT4G09800	NINJA_SE	0.459355	0.857321	AT4G09800.1	1.31668	15.6477	NA	0
AT2G39390	NINJA_SE	0.496206	0.602181	AT2G39390.1	1.09839	15.6079	NA	0
AT4G34265	NINJA_SE	0.446962	0.93432	AT4G34265.1,AT4G34265.2,AT4G34265.3,AT4G34265.4,AT4G34265.5,AT4G34265.6	1.38128	15.6022	NA	0
AT5G63000	NINJA_SE	0.474412	0.763655	AT5G63000.1	1.23807	15.5965	NA	0
AT2G45640	NINJA_SE	0.484576	0.684787	AT2G45640.1,AT2G45640.2	1.16936	15.5513	NA	0
AT5G56150	NINJA_SE	0.489635	0.651558	AT5G56150.1	1.14119	15.54	NA	0
AT2G40510	NINJA_SE	0.496302	0.599377	AT2G40510.1	1.09568	15.5288	NA	0
AT5G02450	NINJA_SE	0.496542	0.597819	AT5G02450.1	1.09436	15.5288	NA	0
AT5G51400	NINJA_SE	0.480933	0.707788	AT5G51400.1	1.18872	15.5232	NA	0
AT5G59880	NINJA_SE	0.490409	0.641693	AT5G59880.1,AT5G59880.2	1.1321	15.4672	NA	0
AT3G03170	NINJA_SE	0.481432	0.700415	AT3G03170.1	1.18185	15.4116	NA	0
AT5G15520	NINJA_SE	0.447201	0.926532	AT5G15520.1	1.37373	15.395	NA	0
AT2G30860	NINJA_SE	0.479709	0.709761	AT2G30860.1,AT2G30860.2	1.18947	15.373	NA	0
AT4G30800	NINJA_SE	0.475001	0.744341	AT4G30800.1	1.21934	15.362	NA	0
AT1G01720	NINJA_SE	0.496281	0.298183	AT1G01720.1	0.794464	15.351	NA	0
AT4G15802	NINJA_SE	0.486058	0.668328	AT4G15802.1	1.15439	15.351	NA	0
AT3G17300	NINJA_SE	0.465492	0.806906	AT3G17300.1	1.2724	15.3181	NA	0
AT3G61150	NINJA_SE	0.460364	0.841485	AT3G61150.1	1.30185	15.3017	NA	0
AT5G11340	NINJA_SE	0.493909	0.607373	AT5G11340.1	1.10128	15.3017	NA	0
AT5G13190	NINJA_SE	0.479237	0.709761	AT5G13190.1,AT5G13190.2	1.189	15.2636	NA	0
AT5G15230	NINJA_SE	0.483522	0.682035	AT5G15230.1	1.16556	15.2419	NA	0
AT5G65360	NINJA_SE	0.490357	0.632606	AT5G65360.1	1.12296	15.1933	NA	0
AT5G15350	NINJA_SE	0.491947	0.617965	AT5G15350.1	1.10991	15.188	NA	0
AT4G27500	NINJA_SE	0.47668	0.726791	AT4G27500.2	1.20347	15.1772	NA	0
AT1G15250	NINJA_SE	0.487223	0.654206	AT1G15250.1,AT1G15250.2	1.14143	15.1719	NA	0
AT1G19380	NINJA_SE	0.477425	0.717757	AT1G19380.1	1.19518	15.1719	NA	0
AT5G65220	NINJA_SE	0.476784	0.726791	AT5G65220.1	1.20357	15.1611	NA	0
AT4G22310	NINJA_SE	0.488703	0.640706	AT4G22310.1	1.12941	15.0918	NA	0
AT4G25320	NINJA_SE	0.468912	0.775961	AT4G25320.1	1.24487	15.0812	NA	0
AT3G08530	NINJA_SE	0.468322	0.778712	AT3G08530.1	1.24703	15.0759	NA	0
AT1G54580	NINJA_SE	0.484252	0.670613	AT1G54580.1	1.15486	15.0495	NA	0
AT5G56670	NINJA_SE	0.453283	0.878193	AT5G56670.1	1.33148	15.0495	NA	0
AT4G12600	NINJA_SE	0.482199	0.684787	AT4G12600.1,AT4G12600.2	1.16699	15.0442	NA	0
AT3G05910	NINJA_SE	0.470205	0.763655	AT3G05910.1,AT3G05910.2	1.23386	15.0336	NA	0
AT5G10390	NINJA_SE	0.493336	0.601869	AT5G10390.1	1.09521	14.9969	NA	0
AT5G16450	NINJA_SE	0.46351	0.808567	AT5G16450.1	1.27208	14.9759	NA	0
AT3G25220	NINJA_SE	0.48952	0.630997	AT3G25220.1	1.12052	14.9707	NA	0
AT2G43460	NINJA_SE	0.486466	0.651558	AT2G43460.1	1.13802	14.9603	NA	0
AT1G26550	NINJA_SE	0.491608	0.609917	AT1G26550.1	1.10152	14.9186	NA	0
AT1G14620	NINJA_SE	0.498821	0.298183	AT1G14620.1,AT1G14620.2	0.797003	14.8669	NA	0
AT5G64680	NINJA_SE	0.484059	0.665628	AT5G64680.1,AT5G64680.3	1.14969	14.8566	NA	0
AT3G52730	NINJA_SE	0.49015	0.618224	AT3G52730.1,AT3G52730.2	1.10837	14.8412	NA	0
AT2G45070	NINJA_SE	0.462765	0.808255	AT2G45070.3	1.27102	14.8258	NA	0
AT5G20020	NINJA_SE	0.492896	0.598754	AT5G20020.1	1.09165	14.8105	NA	0
AT4G23885	NINJA_SE	0.49243	0.599792	AT4G23885.1	1.09222	14.7595	NA	0
AT2G34340	NINJA_SE	0.429339	1	AT2G34340.1	1.42934	14.7494	NA	0
AT2G41110	NINJA_SE	0.491503	0.603738	AT2G41110.1	1.09524	14.7039	NA	0
AT4G17140	NINJA_SE	0.4799	0.688162	AT4G17140.1,AT4G17140.2,AT4G17140.3	1.16806	14.7039	NA	0
AT2G37120	NINJA_SE	0.47913	0.690447	AT2G37120.1	1.16958	14.6437	NA	0
AT5G59850	NINJA_SE	0.483488	0.661007	AT5G59850.1	1.1445	14.6387	NA	0
AT2G42680	NINJA_SE	0.491416	0.600831	AT2G42680.1	1.09225	14.5988	NA	0
AT3G62580	NINJA_SE	0.46523	0.78297	AT3G62580.1	1.2482	14.5889	NA	0
AT5G56030	NINJA_SE	0.48764	0.629232	AT5G56030.1,AT5G56030.2	1.11687	14.5889	NA	0
AT3G59840	NINJA_SE	0.468114	0.763655	AT3G59840.1	1.23177	14.579	NA	0
AT1G09815	NINJA_SE	0.47651	0.705192	AT1G09815.1	1.1817	14.574	NA	0
AT5G42960	NINJA_SE	0.487008	0.633749	AT5G42960.1	1.12076	14.5543	NA	0
AT2G01250	NINJA_SE	0.466231	0.775493	AT2G01250.1,AT2G01250.2	1.24172	14.5444	NA	0
AT3G28900	NINJA_SE	0.476336	0.705036	AT3G28900.1	1.18137	14.5346	NA	0
AT3G60210	NINJA_SE	0.485584	0.642835	AT3G60210.1	1.12842	14.5346	NA	0
AT5G29000	NINJA_SE	0.468733	0.763655	AT5G29000.1,AT5G29000.2,AT5G29000.3	1.23239	14.5198	NA	0
AT1G28540	NINJA_SE	0.464567	0.78297	AT1G28540.1	1.24754	14.5149	NA	0
AT5G27700	NINJA_SE	0.441572	0.933541	AT5G27700.1	1.37511	14.5051	NA	0
AT2G07340	NINJA_SE	0.488411	0.617394	AT2G07340.1,AT2G07340.2	1.1058	14.4904	NA	0
AT1G20430	NINJA_SE	0.470782	0.73702	AT1G20430.1	1.2078	14.4465	NA	0
AT5G16470	NINJA_SE	0.488004	0.61864	AT5G16470.1,AT5G16470.2	1.10664	14.4465	NA	0
AT5G42850	NINJA_SE	0.480798	0.672586	AT5G42850.1	1.15338	14.427	NA	0
AT4G34620	NINJA_SE	0.48854	0.612876	AT4G34620.1	1.10142	14.4125	NA	0
AT1G52905	NINJA_SE	0.47867	0.684787	AT1G52905.1	1.16346	14.4077	NA	0
AT3G42790	NINJA_SE	0.459463	0.815265	AT3G42790.1	1.27473	14.398	NA	0
AT5G59690	NINJA_SE	0.489302	0.606854	AT5G59690.1	1.09616	14.3883	NA	0
AT3G60770	NINJA_SE	0.478965	0.682347	AT3G60770.1	1.16131	14.3739	NA	0
AT4G09000	NINJA_SE	0.443396	0.917913	AT4G09000.1	1.36131	14.3739	NA	0
AT4G29410	NINJA_SE	0.488957	0.607165	AT4G29410.1	1.09612	14.3307	NA	0
AT1G79390	NINJA_SE	0.474429	0.707788	AT1G79390.1	1.18222	14.3068	NA	0
AT5G08060	NINJA_SE	0.480049	0.67269	AT5G08060.1	1.15274	14.2972	NA	0
AT3G58750	NINJA_SE	0.454988	0.841485	AT3G58750.1	1.29647	14.2735	NA	0
AT5G64650	NINJA_SE	0.467713	0.763655	AT5G64650.1	1.23137	14.2735	NA	0
AT1G49510	NINJA_SE	0.423102	1	AT1G49510.2	1.4231	14.264	NA	0
AT2G03430	NINJA_SE	0.453601	0.841485	AT2G03430.1	1.29509	14.2498	NA	0
AT1G70770	NINJA_SE	0.465428	0.763655	AT1G70770.1,AT1G70770.2	1.22908	14.245	NA	0
AT4G25370	NINJA_SE	0.469121	0.744341	AT4G25370.1	1.21346	14.2403	NA	0
AT5G51740	NINJA_SE	0.456358	0.841485	AT5G51740.1,AT5G51740.2	1.29784	14.2403	NA	0
AT1G77760	NINJA_SE	0.47123	0.726791	AT1G77760.1	1.19802	14.212	NA	0
AT1G78870	NINJA_SE	0.424485	1	AT1G78870.1,AT1G78870.4	1.42448	14.1697	NA	0
AT1G54050	NINJA_SE	0.438743	0.938214	AT1G54050.1	1.37696	14.1371	NA	0
AT3G51910	NINJA_SE	0.44351	0.909034	AT3G51910.1	1.35254	14.1371	NA	0
AT5G61220	NINJA_SE	0.482395	0.651558	AT5G61220.1,AT5G61220.3	1.13395	14.1324	NA	0
AT5G37670	NINJA_SE	0.477864	0.681101	AT5G37670.1	1.15897	14.1278	NA	0
AT5G27770	NINJA_SE	0.446174	0.892731	AT5G27770.1	1.33891	14.1231	NA	0
AT2G04795	NINJA_SE	0.424404	1	AT2G04795.1	1.4244	14.0768	NA	0
AT5G60680	NINJA_SE	0.445932	0.892731	AT5G60680.1	1.33866	14.0583	NA	0
AT4G16420	NINJA_SE	0.447468	0.882918	AT4G16420.1,AT4G16420.3	1.33039	14.0537	NA	0
AT5G47030	NINJA_SE	0.476406	0.688162	AT5G47030.1	1.16457	14.0537	NA	0
AT2G43750	NINJA_SE	0.453	0.841485	AT2G43750.1,AT2G43750.2	1.29449	14.0491	NA	0
AT1G34350	NINJA_SE	0.45173	0.841485	AT1G34350.1,AT1G34350.2	1.29322	14.0307	NA	0
AT1G23750	NINJA_SE	0.461799	0.78297	AT1G23750.1	1.24477	14.0262	NA	0
AT4G35985	NINJA_SE	0.449377	0.867445	AT4G35985.1,AT4G35985.3	1.31682	14.0216	NA	0
AT1G13195	NINJA_SE	0.493666	0.298183	AT1G13195.1,AT1G13195.2	0.791849	13.9987	NA	0
AT1G48830	NINJA_SE	0.479811	0.661267	AT1G48830.1	1.14108	13.985	NA	0
AT1G19970	NINJA_SE	0.451081	0.841485	AT1G19970.1,AT1G19970.2	1.29257	13.9713	NA	0
AT1G73790	NINJA_SE	0.451837	0.841485	AT1G73790.1	1.29332	13.9623	NA	0
AT2G17360	NINJA_SE	0.441227	0.916199	AT2G17360.1,AT2G17360.2	1.35743	13.9577	NA	0
AT2G27970	NINJA_SE	0.481515	0.648287	AT2G27970.1	1.1298	13.9577	NA	0
AT1G72020	NINJA_SE	0.447976	0.873364	AT1G72020.1	1.32134	13.9486	NA	0
AT1G73260	NINJA_SE	0.477629	0.673313	AT1G73260.1	1.15094	13.8944	NA	0
AT4G34555	NINJA_SE	0.442416	0.90649	AT4G34555.1	1.34891	13.8899	NA	0
AT3G29330	NINJA_SE	0.427842	1	AT3G29330.1	1.42784	13.863	NA	0
AT4G35890	NINJA_SE	0.431934	1	AT4G35890.1,AT4G35890.2	1.43193	13.8585	NA	0
AT4G03080	NINJA_SE	0.429752	1	AT4G03080.1	1.42975	13.8541	NA	0
AT4G02290	NINJA_SE	0.464068	0.763655	AT4G02290.1,AT4G02290.2	1.22772	13.8451	NA	0
AT2G35120	NINJA_SE	0.487109	0.601454	AT2G35120.1	1.08856	13.8406	NA	0
AT5G47550	NINJA_SE	0.484881	0.616667	AT5G47550.1	1.10155	13.8362	NA	0
AT2G02220	NINJA_SE	0.451	0.841485	AT2G02220.1	1.29248	13.8006	NA	0
AT4G24265	NINJA_SE	0.430479	1	AT4G24265.2,AT4G24265.3	1.43048	13.7917	NA	0
AT5G24640	NINJA_SE	0.452969	0.841485	AT5G24640.1	1.29445	13.7255	NA	0
AT3G08550	NINJA_SE	0.465773	0.744341	AT3G08550.1	1.21011	13.6992	NA	0
AT3G53730	NINJA_SE	0.480824	0.641848	AT3G53730.1	1.12267	13.6861	NA	0
AT1G47960	NINJA_SE	0.477955	0.660073	AT1G47960.1,AT1G47960.2	1.13803	13.6469	NA	0
AT3G13910	NINJA_SE	0.473129	0.692264	AT3G13910.1,AT3G13910.2	1.16539	13.6469	NA	0
AT1G07510	NINJA_SE	0.489278	0.298183	AT1G07510.1	0.787461	13.6339	NA	0
AT1G27950	NINJA_SE	0.48301	0.621911	AT1G27950.1	1.10492	13.6339	NA	0
AT3G17100	NINJA_SE	0.457907	0.796314	AT3G17100.1	1.25422	13.6339	NA	0
AT5G40850	NINJA_SE	0.43325	1	AT5G40850.1,AT5G40850.2	1.43325	13.6296	NA	0
AT5G45010	NINJA_SE	0.485365	0.603946	AT5G45010.1	1.08931	13.6296	NA	0
AT1G53310	NINJA_SE	0.449166	0.841485	AT1G53310.1,AT1G53310.2,AT1G53310.3	1.29065	13.565	NA	0
AT5G55210	NINJA_SE	0.443583	0.887331	AT5G55210.1	1.33091	13.565	NA	0
AT1G18650	NINJA_SE	0.458967	0.78297	AT1G18650.1,AT1G18650.2	1.24194	13.5564	NA	0
AT2G29420	NINJA_SE	0.456847	0.796314	AT2G29420.1	1.25316	13.535	NA	0
AT3G05810	NINJA_SE	0.437319	0.923988	AT3G05810.1,AT3G05810.2	1.36131	13.5265	NA	0
AT5G22850	NINJA_SE	0.471133	0.700415	AT5G22850.1	1.17155	13.4925	NA	0
AT2G42500	NINJA_SE	0.42255	1	AT2G42500.1,AT2G42500.2	1.42255	13.4586	NA	0
AT4G31560	NINJA_SE	0.468459	0.717757	AT4G31560.1	1.18622	13.4375	NA	0
AT3G56910	NINJA_SE	0.476307	0.662046	AT3G56910.1	1.13835	13.4123	NA	0
AT1G57860	NINJA_SE	0.48288	0.609346	AT1G57860.1	1.09223	13.3664	NA	0
AT5G45350	NINJA_SE	0.468238	0.713396	AT5G45350.1,AT5G45350.7	1.18163	13.3622	NA	0
AT1G07020	NINJA_SE	0.465384	0.73188	AT1G07020.1	1.19726	13.3456	NA	0
AT3G54110	NINJA_SE	0.436923	0.919626	AT3G54110.1	1.35655	13.3331	NA	0
AT3G61260	NINJA_SE	0.473267	0.678712	AT3G61260.1	1.15198	13.3124	NA	0
AT1G10200	NINJA_SE	0.473374	0.675337	AT1G10200.1,AT1G10200.2	1.14871	13.2918	NA	0
AT4G12040	NINJA_SE	0.478279	0.642004	AT4G12040.2	1.12028	13.2795	NA	0
AT5G66180	NINJA_SE	0.433155	1	AT5G66180.1,AT5G66180.2,AT5G66180.3	1.43316	13.2713	NA	0
AT1G15500	NINJA_SE	0.446606	0.841485	AT1G15500.1	1.28809	13.2549	NA	0
AT1G02080	NINJA_SE	0.48465	0.298183	AT1G02080.1,AT1G02080.2,AT1G02080.3	0.782833	13.2385	NA	0
AT1G48170	NINJA_SE	0.463485	0.73702	AT1G48170.1	1.2005	13.1856	NA	0
AT3G56310	NINJA_SE	0.472875	0.675337	AT3G56310.1	1.14821	13.1816	NA	0
AT1G48440	NINJA_SE	0.474817	0.660852	AT1G48440.1	1.13567	13.1613	NA	0
AT3G23240	NINJA_SE	0.43835	0.90405	AT3G23240.1	1.3424	13.1613	NA	0
AT5G09770	NINJA_SE	0.481137	0.611526	AT5G09770.1	1.09266	13.1452	NA	0
AT3G02790	NINJA_SE	0.482745	0.600935	AT3G02790.1	1.08368	13.1372	NA	0
AT1G23220	NINJA_SE	0.491596	0.298183	AT1G23220.1	0.789779	13.1291	NA	0
AT5G44610	NINJA_SE	0.433804	0.928141	AT5G44610.1	1.36195	13.0572	NA	0
AT1G12410	NINJA_SE	0.468669	0.695171	AT1G12410.1	1.16384	13.0334	NA	0
AT3G52860	NINJA_SE	0.467956	0.700415	AT3G52860.1	1.16837	13.0215	NA	0
AT1G02920	NINJA_SE	0.457411	0.763655	AT1G02920.1	1.22107	13.0176	NA	0
AT1G18540	NINJA_SE	0.470932	0.681516	AT1G18540.1	1.15245	13.0176	NA	0
AT1G76860	NINJA_SE	0.477443	0.635618	AT1G76860.1	1.11306	13.0176	NA	0
AT1G05340	NINJA_SE	0.484519	0.298183	AT1G05340.1	0.782701	13.0136	NA	0
AT3G03780	NINJA_SE	0.420388	1	AT3G03780.1,AT3G03780.2,AT3G03780.3	1.42039	13.0097	NA	0
AT1G06080	NINJA_SE	0.484765	0.298183	AT1G06080.1	0.782948	12.9979	NA	0
AT5G43150	NINJA_SE	0.463114	0.730945	AT5G43150.1	1.19406	12.9586	NA	0
AT5G59613	NINJA_SE	0.473051	0.661163	AT5G59613.2	1.13421	12.9041	NA	0
AT1G48350	NINJA_SE	0.494001	0.298183	AT1G48350.1	0.792184	12.8731	NA	0
AT5G38480	NINJA_SE	0.434224	0.916199	AT5G38480.3	1.35042	12.8423	NA	0
AT1G62820	NINJA_SE	0.468502	0.688162	AT1G62820.1	1.15666	12.8384	NA	0
AT4G14630	NINJA_SE	0.42361	1	AT4G14630.1	1.42361	12.8154	NA	0
AT1G09590	NINJA_SE	0.478597	0.613396	AT1G09590.1	1.09199	12.8039	NA	0
AT4G28025	NINJA_SE	0.467321	0.695171	AT4G28025.1	1.16249	12.7925	NA	0
AT2G43510	NINJA_SE	0.437873	0.889564	AT2G43510.1	1.32744	12.7583	NA	0
AT2G02120	NINJA_SE	0.415837	1	AT2G02120.1	1.41584	12.7431	NA	0
AT5G24660	NINJA_SE	0.474738	0.641121	AT5G24660.1	1.11586	12.7355	NA	0
AT5G66030	NINJA_SE	0.466319	0.700415	AT5G66030.2	1.16673	12.7355	NA	0
AT1G48140	NINJA_SE	0.47694	0.624143	AT1G48140.1,AT1G48140.2	1.10108	12.728	NA	0
AT1G10600	NINJA_SE	0.411494	1	AT1G10600.1,AT1G10600.4	1.41149	12.7167	NA	0
AT1G12110	NINJA_SE	0.485019	0.298183	AT1G12110.1	0.783202	12.7167	NA	0
AT2G19130	NINJA_SE	0.416087	1	AT2G19130.1	1.41609	12.7091	NA	0
AT5G16440	NINJA_SE	0.445908	0.841485	AT5G16440.1	1.28739	12.6716	NA	0
AT1G04440	NINJA_SE	0.481641	0.298183	AT1G04440.1	0.779824	12.6641	NA	0
AT1G55850	NINJA_SE	0.46372	0.710592	AT1G55850.1	1.17431	12.6529	NA	0
AT3G18520	NINJA_SE	0.419332	1	AT3G18520.1,AT3G18520.2,AT3G18520.3,AT3G18520.4	1.41933	12.6492	NA	0
AT1G80230	NINJA_SE	0.455372	0.763655	AT1G80230.1	1.21903	12.6343	NA	0
AT5G39950	NINJA_SE	0.468076	0.682139	AT5G39950.1	1.15022	12.6231	NA	0
AT2G46490	NINJA_SE	0.477023	0.615213	AT2G46490.1	1.09224	12.612	NA	0
AT3G05070	NINJA_SE	0.470066	0.665628	AT3G05070.1	1.13569	12.5713	NA	0
AT2G26910	NINJA_SE	0.450337	0.796314	AT2G26910.1	1.24665	12.564	NA	0
AT1G04280	NINJA_SE	0.480875	0.298183	AT1G04280.1,AT1G04280.2	0.779058	12.5603	NA	0
AT2G37770	NINJA_SE	0.450374	0.796314	AT2G37770.2	1.24669	12.5603	NA	0
AT1G17330	NINJA_SE	0.410899	1	AT1G17330.1	1.4109	12.553	NA	0
AT3G46320	NINJA_SE	0.476089	0.61838	AT3G46320.1	1.09447	12.5383	NA	0
AT5G07370	NINJA_SE	0.423689	1	AT5G07370.2,AT5G07370.4	1.42369	12.5127	NA	0
AT1G79850	NINJA_SE	0.469723	0.662046	AT1G79850.1	1.13177	12.451	NA	0
AT3G45930	NINJA_SE	0.474475	0.624818	AT3G45930.1	1.09929	12.3934	NA	0
AT1G77840	NINJA_SE	0.412856	1	AT1G77840.1	1.41286	12.3898	NA	0
AT2G39705	NINJA_SE	0.460765	0.717757	AT2G39705.1	1.17852	12.3684	NA	0
AT1G21065	NINJA_SE	0.469535	0.657269	AT1G21065.1	1.1268	12.3435	NA	0
AT1G07610	NINJA_SE	0.480519	0.298183	AT1G07610.1	0.778702	12.3293	NA	0
AT4G18100	NINJA_SE	0.435043	0.888058	AT4G18100.1	1.3231	12.3222	NA	0
AT5G01910	NINJA_SE	0.421944	1	AT5G01910.1,AT5G01910.2	1.42194	12.3222	NA	0
AT5G28750	NINJA_SE	0.436184	0.882918	AT5G28750.1	1.3191	12.3187	NA	0
AT1G10590	NINJA_SE	0.459542	0.723364	AT1G10590.1	1.18291	12.2869	NA	0
AT2G38450	NINJA_SE	0.451116	0.778712	AT2G38450.1,AT2G38450.2	1.22983	12.2799	NA	0
AT1G54250	NINJA_SE	0.49141	0.298183	AT1G54250.1	0.789593	12.2589	NA	0
AT2G39080	NINJA_SE	0.452759	0.763655	AT2G39080.1	1.21641	12.2484	NA	0
AT1G63770	NINJA_SE	0.462009	0.700415	AT1G63770.1,AT1G63770.2,AT1G63770.3,AT1G63770.4,AT1G63770.5,AT1G63770.6,AT1G63770.7	1.16242	12.217	NA	0
AT5G25170	NINJA_SE	0.422919	1	AT5G25170.1	1.42292	12.217	NA	0
AT4G14440	NINJA_SE	0.465887	0.675337	AT4G14440.1	1.14122	12.1754	NA	0
AT2G46140	NINJA_SE	0.455789	0.741433	AT2G46140.1	1.19722	12.1547	NA	0
AT3G52560	NINJA_SE	0.470727	0.638318	AT3G52560.1,AT3G52560.2,AT3G52560.4	1.10904	12.1375	NA	0
AT5G63030	NINJA_SE	0.453652	0.763655	AT5G63030.1	1.21731	12.1306	NA	0
AT5G52547	NINJA_SE	0.457966	0.726791	AT5G52547.4	1.18476	12.1203	NA	0
AT2G47140	NINJA_SE	0.461317	0.700415	AT2G47140.1	1.16173	12.1067	NA	0
AT5G54970	NINJA_SE	0.425874	0.934735	AT5G54970.1	1.36061	12.0998	NA	0
AT3G07540	NINJA_SE	0.461884	0.695171	AT3G07540.1	1.15706	12.0692	NA	0
AT3G60670	NINJA_SE	0.416974	1	AT3G60670.1	1.41697	12.0522	NA	0
AT4G25380	NINJA_SE	0.460869	0.700415	AT4G25380.1	1.16128	12.0387	NA	0
AT5G41210	NINJA_SE	0.422021	1	AT5G41210.1	1.42202	12.0017	NA	0
AT2G02760	NINJA_SE	0.443737	0.814694	AT2G02760.2,AT2G02760.4	1.25843	11.995	NA	0
AT3G26080	NINJA_SE	0.458037	0.717757	AT3G26080.1,AT3G26080.2	1.17579	11.9849	NA	0
AT5G67500	NINJA_SE	0.423951	1	AT5G67500.1,AT5G67500.2,AT5G67500.3	1.42395	11.9749	NA	0
AT3G01210	NINJA_SE	0.44573	0.796314	AT3G01210.1	1.24204	11.9283	NA	0
AT1G44170	NINJA_SE	0.407113	1	AT1G44170.1,AT1G44170.2,AT1G44170.3	1.40711	11.9051	NA	0
AT2G03120	NINJA_SE	0.409656	1	AT2G03120.1	1.40966	11.9051	NA	0
AT5G37770	NINJA_SE	0.467924	0.645535	AT5G37770.1,AT5G37770.2	1.11346	11.8985	NA	0
AT1G77940	NINJA_SE	0.494456	0.298183	AT1G77940.1	0.792639	11.8919	NA	0
AT5G50920	NINJA_SE	0.461673	0.688162	AT5G50920.1	1.14983	11.8754	NA	0
AT1G78040	NINJA_SE	0.47294	0.604725	AT1G78040.1,AT1G78040.3	1.07767	11.8722	NA	0
AT1G10500	NINJA_SE	0.44407	0.796314	AT1G10500.1	1.24038	11.8459	NA	0
AT1G10840	NINJA_SE	0.47793	0.298183	AT1G10840.1,AT1G10840.2	0.776113	11.8296	NA	0
AT4G28060	NINJA_SE	0.465918	0.655296	AT4G28060.1	1.12121	11.8198	NA	0
AT1G14740	NINJA_SE	0.464195	0.665628	AT1G14740.1	1.12982	11.8101	NA	0
AT3G61190	NINJA_SE	0.453994	0.73702	AT3G61190.2	1.19101	11.8101	NA	0
AT3G16460	NINJA_SE	0.453788	0.73702	AT3G16460.1,AT3G16460.2	1.19081	11.8068	NA	0
AT1G30450	NINJA_SE	0.483757	0.298183	AT1G30450.1,AT1G30450.2,AT1G30450.3,AT1G30450.4	0.78194	11.7551	NA	0
AT5G56010	NINJA_SE	0.456769	0.712201	AT5G56010.1	1.16897	11.7551	NA	0
AT3G53620	NINJA_SE	0.443001	0.806906	AT3G53620.1	1.24991	11.7454	NA	0
AT4G26430	NINJA_SE	0.416109	1	AT4G26430.1	1.41611	11.7102	NA	0
AT3G13882	NINJA_SE	0.462397	0.673157	AT3G13882.1	1.13555	11.7038	NA	0
AT3G15150	NINJA_SE	0.411611	1	AT3G15150.1	1.41161	11.6783	NA	0
AT3G53650	NINJA_SE	0.458408	0.695171	AT3G53650.1	1.15358	11.6371	NA	0
AT2G30410	NINJA_SE	0.468426	0.623209	AT2G30410.2,AT2G30410.3	1.09163	11.6151	NA	0
AT1G62790	NINJA_SE	0.487704	0.298183	AT1G62790.1,AT1G62790.2	0.785886	11.5681	NA	0
AT3G61640	NINJA_SE	0.436397	0.841485	AT3G61640.1	1.27788	11.5618	NA	0
AT5G50460	NINJA_SE	0.469221	0.61215	AT5G50460.1	1.08137	11.5587	NA	0
AT5G66700	NINJA_SE	0.459862	0.681724	AT5G66700.1	1.14159	11.5556	NA	0
AT4G05530	NINJA_SE	0.436209	0.841485	AT4G05530.1	1.27769	11.5339	NA	0
AT5G40210	NINJA_SE	0.418027	1	AT5G40210.1	1.41803	11.5308	NA	0
AT1G59900	NINJA_SE	0.486812	0.298183	AT1G59900.1,AT1G59900.2	0.784995	11.5215	NA	0
AT4G24740	NINJA_SE	0.414147	1	AT4G24740.8,AT4G24740.9	1.41415	11.4999	NA	0
AT2G47380	NINJA_SE	0.46016	0.675337	AT2G47380.1	1.1355	11.4937	NA	0
AT1G35516	NINJA_SE	0.403467	1	AT1G35516.1,AT1G35516.2	1.40347	11.4753	NA	0
AT3G10930	NINJA_SE	0.459994	0.675337	AT3G10930.1	1.13533	11.4722	NA	0
AT3G04230	NINJA_SE	0.467602	0.617394	AT3G04230.1	1.085	11.4447	NA	0
AT5G41560	NINJA_SE	0.454098	0.71298	AT5G41560.1	1.16708	11.4447	NA	0
AT3G44110	NINJA_SE	0.462897	0.654206	AT3G44110.1	1.1171	11.4385	NA	0
AT5G22300	NINJA_SE	0.447518	0.763655	AT5G22300.1,AT5G22300.2	1.21117	11.4264	NA	0
AT1G04750	NINJA_SE	0.443925	0.778712	AT1G04750.1	1.22264	11.396	NA	0
AT3G50810	NINJA_SE	0.43479	0.841485	AT3G50810.2	1.27628	11.396	NA	0
AT5G64130	NINJA_SE	0.421142	0.927934	AT5G64130.1	1.34908	11.39	NA	0
AT5G17870	NINJA_SE	0.462213	0.655659	AT5G17870.1,AT5G17870.2	1.11787	11.3869	NA	0
AT5G25450	NINJA_SE	0.444715	0.774351	AT5G25450.2	1.21907	11.3749	NA	0
AT5G13070	NINJA_SE	0.447861	0.749585	AT5G13070.1	1.19745	11.3448	NA	0
AT4G33640	NINJA_SE	0.456292	0.692264	AT4G33640.1,AT4G33640.2	1.14856	11.3388	NA	0
AT2G41730	NINJA_SE	0.428914	0.875182	AT2G41730.1	1.3041	11.3179	NA	0
AT1G13245	NINJA_SE	0.426194	0.890135	AT1G13245.1	1.31633	11.2881	NA	0
AT1G33810	NINJA_SE	0.48057	0.298183	AT1G33810.1	0.778753	11.2881	NA	0
AT3G01920	NINJA_SE	0.449247	0.73702	AT3G01920.1	1.18627	11.2792	NA	0
AT1G30510	NINJA_SE	0.40138	1	AT1G30510.1,AT1G30510.2	1.40138	11.2644	NA	0
AT1G20950	NINJA_SE	0.43154	0.841485	AT1G20950.1	1.27302	11.2585	NA	0
AT3G45190	NINJA_SE	0.44779	0.744341	AT3G45190.1,AT3G45190.2	1.19213	11.2467	NA	0
AT1G12780	NINJA_SE	0.473642	0.298183	AT1G12780.1	0.771825	11.2437	NA	0
AT1G64850	NINJA_SE	0.423179	0.906334	AT1G64850.1	1.32951	11.2408	NA	0
AT1G16470	NINJA_SE	0.474941	0.298183	AT1G16470.1	0.773123	11.2378	NA	0
AT2G01913	NINJA_SE	0.490511	0.298183	AT2G01913.1	0.788694	11.2378	NA	0
AT5G22290	NINJA_SE	0.448004	0.744341	AT5G22290.1	1.19234	11.2319	NA	0
AT3G12510	NINJA_SE	0.457887	0.675337	AT3G12510.1	1.13322	11.229	NA	0
AT1G64750	NINJA_SE	0.485084	0.298183	AT1G64750.1,AT1G64750.2,AT1G64750.3	0.783267	11.2143	NA	0
AT3G18880	NINJA_SE	0.432804	0.841485	AT3G18880.1,AT3G18880.2	1.27429	11.1997	NA	0
AT1G17510	NINJA_SE	0.465575	0.615213	AT1G17510.1	1.08079	11.1938	NA	0
AT1G09310	NINJA_SE	0.430615	0.841485	AT1G09310.1	1.2721	11.1763	NA	0
AT1G06790	NINJA_SE	0.3985	1	AT1G06790.1,AT1G06790.2	1.3985	11.1328	NA	0
AT1G10140	NINJA_SE	0.462449	0.635618	AT1G10140.1	1.09807	11.1069	NA	0
AT2G01260	NINJA_SE	0.402509	1	AT2G01260.1,AT2G01260.2	1.40251	11.0868	NA	0
AT5G10240	NINJA_SE	0.440657	0.78297	AT5G10240.1,AT5G10240.2	1.22363	11.0725	NA	0
AT2G18110	NINJA_SE	0.491087	0.298183	AT2G18110.1	0.78927	11.0668	NA	0
AT1G31180	NINJA_SE	0.43743	0.796314	AT1G31180.1,AT1G31180.2	1.23374	11.0582	NA	0
AT2G13820	NINJA_SE	0.456821	0.671651	AT2G13820.1,AT2G13820.2,AT2G13820.3	1.12847	11.044	NA	0
AT2G36895	NINJA_SE	0.460417	0.644237	AT2G36895.1,AT2G36895.2,AT2G36895.3	1.10465	11.0157	NA	0
AT1G51650	NINJA_SE	0.464881	0.608619	AT1G51650.1	1.0735	11.01	NA	0
AT3G26360	NINJA_SE	0.44744	0.73188	AT3G26360.2	1.17932	11.0044	NA	0
AT1G26470	NINJA_SE	0.475626	0.298183	AT1G26470.1	0.773809	10.9959	NA	0
AT1G55830	NINJA_SE	0.399405	1	AT1G55830.1,AT1G55830.2,AT1G55830.3	1.39941	10.9426	NA	0
AT1G23260	NINJA_SE	0.422864	0.890135	AT1G23260.2	1.313	10.9231	NA	0
AT1G22410	NINJA_SE	0.447053	0.726791	AT1G22410.1	1.17384	10.912	NA	0
AT1G41880	NINJA_SE	0.464405	0.605452	AT1G41880.1,AT1G41880.2	1.06986	10.912	NA	0
AT3G16500	NINJA_SE	0.441864	0.763655	AT3G16500.1,AT3G16500.2	1.20552	10.912	NA	0
AT1G05210	NINJA_SE	0.466543	0.298183	AT1G05210.1	0.764725	10.7967	NA	0
AT3G08590	NINJA_SE	0.447282	0.717757	AT3G08590.1,AT3G08590.2	1.16504	10.7669	NA	0
AT1G42960	NINJA_SE	0.476062	0.298183	AT1G42960.1	0.774245	10.7561	NA	0
AT5G58590	NINJA_SE	0.438189	0.775234	AT5G58590.1	1.21342	10.6918	NA	0
AT1G08770	NINJA_SE	0.466693	0.298183	AT1G08770.1	0.764876	10.6705	NA	0
AT1G01230	NINJA_SE	0.463545	0.298183	AT1G01230.1	0.761728	10.6625	NA	0
AT4G14340	NINJA_SE	0.449268	0.695171	AT4G14340.1	1.14444	10.6308	NA	0
AT3G44010	NINJA_SE	0.415753	0.916563	AT3G44010.1,AT3G44010.2	1.33232	10.6282	NA	0
AT4G29840	NINJA_SE	0.428153	0.841485	AT4G29840.1	1.26964	10.6282	NA	0
AT5G17610	NINJA_SE	0.443485	0.73702	AT5G17610.1	1.1805	10.6282	NA	0
AT2G07696	NINJA_SE	0.398237	1	AT2G07696.1	1.39824	10.6177	NA	0
AT2G44360	NINJA_SE	0.494799	0.298183	AT2G44360.1	0.792982	10.6045	NA	0
AT5G03545	NINJA_SE	0.423786	0.863032	AT5G03545.1	1.28682	10.5993	NA	0
AT1G14010	NINJA_SE	0.467874	0.298183	AT1G14010.1	0.766057	10.5915	NA	0
AT1G09740	NINJA_SE	0.453571	0.662046	AT1G09740.1,AT1G09740.2	1.11562	10.581	NA	0
AT3G54350	NINJA_SE	0.413521	0.927362	AT3G54350.1,AT3G54350.2,AT3G54350.3,AT3G54350.4,AT3G54350.5	1.34088	10.5732	NA	0
AT1G48750	NINJA_SE	0.449661	0.684787	AT1G48750.1	1.13445	10.5317	NA	0
AT1G11475	NINJA_SE	0.460128	0.608255	AT1G11475.1	1.06838	10.5213	NA	0
AT3G22845	NINJA_SE	0.433274	0.796314	AT3G22845.1,AT3G22845.2	1.22959	10.5136	NA	0
AT5G09270	NINJA_SE	0.427259	0.841485	AT5G09270.1,AT5G09270.2	1.26874	10.511	NA	0
AT3G15470	NINJA_SE	0.400775	1	AT3G15470.1	1.40078	10.4982	NA	0
AT3G10780	NINJA_SE	0.400312	1	AT3G10780.1	1.40031	10.493	NA	0
AT3G14060	NINJA_SE	0.428836	0.821599	AT3G14060.1	1.25044	10.4649	NA	0
AT3G16570	NINJA_SE	0.400326	1	AT3G16570.2,AT3G16570.3	1.40033	10.447	NA	0
AT2G47780	NINJA_SE	0.39848	1	AT2G47780.1	1.39848	10.4242	NA	0
AT1G71430	NINJA_SE	0.39512	1	AT1G71430.1	1.39512	10.4217	NA	0
AT5G49650	NINJA_SE	0.448218	0.688162	AT5G49650.1	1.13638	10.4116	NA	0
AT5G28646	NINJA_SE	0.407062	1	AT5G28646.2,AT5G28646.3	1.40706	10.4065	NA	0
AT2G19680	NINJA_SE	0.484862	0.298183	AT2G19680.1	0.783045	10.3939	NA	0
AT5G60340	NINJA_SE	0.457929	0.613655	AT5G60340.1	1.07158	10.3863	NA	0
AT3G48780	NINJA_SE	0.400784	1	AT3G48780.1,AT3G48780.2	1.40078	10.3838	NA	0
AT2G15270	NINJA_SE	0.415095	0.90405	AT2G15270.1,AT2G15270.2	1.31914	10.3813	NA	0
AT1G64105	NINJA_SE	0.476767	0.298183	AT1G64105.1	0.774949	10.3788	NA	0
AT1G27435	NINJA_SE	0.46983	0.298183	AT1G27435.1	0.768012	10.3763	NA	0
AT1G45050	NINJA_SE	0.472268	0.298183	AT1G45050.1,AT1G45050.2	0.770451	10.3713	NA	0
AT2G38140	NINJA_SE	0.490264	0.298183	AT2G38140.1	0.788446	10.3713	NA	0
AT2G20530	NINJA_SE	0.484669	0.298183	AT2G20530.1	0.782852	10.3538	NA	0
AT1G75220	NINJA_SE	0.423469	0.841485	AT1G75220.1	1.26495	10.3438	NA	0
AT1G56145	NINJA_SE	0.474978	0.298183	AT1G56145.1,AT1G56145.2	0.773161	10.3388	NA	0
AT4G33865	NINJA_SE	0.457748	0.609242	AT4G33865.1	1.06699	10.3115	NA	0
AT2G41760	NINJA_SE	0.39663	1	AT2G41760.1	1.39663	10.2966	NA	0
AT2G29140	NINJA_SE	0.441717	0.717757	AT2G29140.1,AT2G29140.2	1.15947	10.245	NA	0
AT2G40080	NINJA_SE	0.489775	0.298183	AT2G40080.1	0.787957	10.2425	NA	0
AT1G07830	NINJA_SE	0.43753	0.744341	AT1G07830.1	1.18187	10.2401	NA	0
AT5G58575	NINJA_SE	0.406983	1	AT5G58575.2	1.40698	10.223	NA	0
AT2G01820	NINJA_SE	0.48037	0.298183	AT2G01820.1	0.778553	10.2157	NA	0
AT2G30930	NINJA_SE	0.445858	0.688162	AT2G30930.1	1.13402	10.2157	NA	0
AT4G33070	NINJA_SE	0.402541	1	AT4G33070.1	1.40254	10.2157	NA	0
AT2G26210	NINJA_SE	0.484622	0.298183	AT2G26210.2,AT2G26210.4,AT2G26210.6,AT2G26210.7	0.782805	10.206	NA	0
AT3G05560	NINJA_SE	0.442892	0.705036	AT3G05560.1	1.14793	10.1745	NA	0
AT2G21580	NINJA_SE	0.452643	0.636552	AT2G21580.2	1.0892	10.1433	NA	0
AT5G10080	NINJA_SE	0.402652	1	AT5G10080.1	1.40265	10.1337	NA	0
AT1G07770	NINJA_SE	0.444451	0.691381	AT1G07770.2	1.13583	10.1313	NA	0
AT3G07750	NINJA_SE	0.421894	0.841485	AT3G07750.1	1.26338	10.1313	NA	0
AT1G50500	NINJA_SE	0.470713	0.298183	AT1G50500.1,AT1G50500.2,AT1G50500.3,AT1G50500.4,AT1G50500.5	0.768895	10.1289	NA	0
AT2G02470	NINJA_SE	0.479391	0.298183	AT2G02470.1,AT2G02470.2,AT2G02470.3	0.777573	10.1098	NA	0
AT5G58060	NINJA_SE	0.407533	0.933022	AT5G58060.1,AT5G58060.2	1.34055	10.0932	NA	0
AT1G79660	NINJA_SE	0.478008	0.298183	AT1G79660.1	0.776191	10.086	NA	0
AT1G01730	NINJA_SE	0.41927	0.841485	AT1G01730.1	1.26075	10.0624	NA	0
AT1G05720	NINJA_SE	0.443822	0.684787	AT1G05720.1	1.12861	9.99674	NA	0
AT2G35730	NINJA_SE	0.411579	0.900156	AT2G35730.2	1.31173	9.99208	NA	0
AT2G15890	NINJA_SE	0.479458	0.298183	AT2G15890.1,AT2G15890.2	0.77764	9.98511	NA	0
AT3G50000	NINJA_SE	0.396465	1	AT3G50000.1	1.39646	9.98046	NA	0
AT1G16790	NINJA_SE	0.462316	0.298183	AT1G16790.1	0.760498	9.97814	NA	0
AT2G41780	NINJA_SE	0.438852	0.717757	AT2G41780.1,AT2G41780.2	1.15661	9.97814	NA	0
AT1G04070	NINJA_SE	0.433538	0.750987	AT1G04070.1	1.18452	9.95499	NA	0
AT3G13790	NINJA_SE	0.394437	1	AT3G13790.3	1.39444	9.93194	NA	0
AT5G46020	NINJA_SE	0.443687	0.68188	AT5G46020.1	1.12557	9.92276	NA	0
AT2G47630	NINJA_SE	0.392657	1	AT2G47630.1	1.39266	9.89758	NA	0
AT5G12920	NINJA_SE	0.400046	1	AT5G12920.1,AT5G12920.4,AT5G12920.5,AT5G12920.6	1.40005	9.88845	NA	0
AT1G30820	NINJA_SE	0.465531	0.298183	AT1G30820.1	0.763714	9.87026	NA	0
AT2G26770	NINJA_SE	0.416134	0.860696	AT2G26770.3	1.27683	9.86345	NA	0
AT1G09710	NINJA_SE	0.385378	1	AT1G09710.1,AT1G09710.2,AT1G09710.3,AT1G09710.4,AT1G09710.5	1.38538	9.84308	NA	0
AT4G03520	NINJA_SE	0.396222	1	AT4G03520.1	1.39622	9.8273	NA	0
AT1G09060	NINJA_SE	0.45757	0.298183	AT1G09060.1,AT1G09060.2,AT1G09060.3,AT1G09060.4	0.755753	9.82055	NA	0
AT1G15120	NINJA_SE	0.459587	0.298183	AT1G15120.1,AT1G15120.2	0.75777	9.80709	NA	0
AT1G14980	NINJA_SE	0.450927	0.617082	AT1G14980.1	1.06801	9.79142	NA	0
AT2G38940	NINJA_SE	0.429395	0.763655	AT2G38940.1	1.19305	9.78249	NA	0
AT5G04590	NINJA_SE	0.451812	0.608879	AT5G04590.1	1.06069	9.77358	NA	0
AT1G62880	NINJA_SE	0.469719	0.298183	AT1G62880.1	0.767901	9.77135	NA	0
AT3G55020	NINJA_SE	0.39451	1	AT3G55020.1,AT3G55020.3	1.39451	9.77135	NA	0
AT5G65750	NINJA_SE	0.436904	0.717757	AT5G65750.1	1.15466	9.76246	NA	0
AT3G25600	NINJA_SE	0.417985	0.841485	AT3G25600.1	1.25947	9.75802	NA	0
AT1G26665	NINJA_SE	0.462534	0.298183	AT1G26665.1,AT1G26665.2	0.760717	9.75136	NA	0
AT3G06750	NINJA_SE	0.407137	0.909034	AT3G06750.1	1.31617	9.73587	NA	0
AT5G18960	NINJA_SE	0.421688	0.816199	AT5G18960.1,AT5G18960.2	1.23789	9.73587	NA	0
AT5G08560	NINJA_SE	0.397948	1	AT5G08560.1,AT5G08560.2,AT5G08560.3	1.39795	9.73367	NA	0
AT1G14870	NINJA_SE	0.413901	0.864382	AT1G14870.1,AT1G14870.2	1.27828	9.72264	NA	0
AT1G49350	NINJA_SE	0.408943	0.892731	AT1G49350.1	1.30167	9.68096	NA	0
AT4G32610	NINJA_SE	0.396152	1	AT4G32610.1	1.39615	9.66569	NA	0
AT1G16740	NINJA_SE	0.447759	0.630997	AT1G16740.1	1.07876	9.65916	NA	0
AT5G57170	NINJA_SE	0.441135	0.678712	AT5G57170.1,AT5G57170.2	1.11985	9.65482	NA	0
AT2G38025	NINJA_SE	0.415869	0.841485	AT2G38025.1	1.25735	9.63747	NA	0
AT3G12260	NINJA_SE	0.413136	0.860696	AT3G12260.1	1.27383	9.6051	NA	0
AT5G38720	NINJA_SE	0.409916	0.882918	AT5G38720.1,AT5G38720.2,AT5G38720.3	1.29283	9.58151	NA	0
AT2G41440	NINJA_SE	0.414939	0.841485	AT2G41440.2	1.25642	9.55165	NA	0
AT1G76440	NINJA_SE	0.470106	0.298183	AT1G76440.1	0.768289	9.50299	NA	0
AT1G79230	NINJA_SE	0.384807	1	AT1G79230.1,AT1G79230.2,AT1G79230.3	1.38481	9.46943	NA	0
AT1G17060	NINJA_SE	0.45628	0.298183	AT1G17060.1	0.754462	9.46317	NA	0
AT2G32380	NINJA_SE	0.477667	0.298183	AT2G32380.1	0.77585	9.45899	NA	0
AT4G26410	NINJA_SE	0.392902	1	AT4G26410.1	1.3929	9.44858	NA	0
AT5G07460	NINJA_SE	0.411048	0.860696	AT5G07460.1	1.27174	9.42368	NA	0
AT5G11300	NINJA_SE	0.432578	0.717757	AT5G11300.2	1.15033	9.41747	NA	0
AT3G07410	NINJA_SE	0.485876	0.298183	AT3G07410.1	0.784058	9.41127	NA	0
AT2G38130	NINJA_SE	0.478872	0.298183	AT2G38130.1,AT2G38130.2	0.777055	9.39479	NA	0
AT2G21790	NINJA_SE	0.384522	1	AT2G21790.1	1.38452	9.37221	NA	0
AT3G61110	NINJA_SE	0.438113	0.673416	AT3G61110.1	1.11153	9.36403	NA	0
AT4G27960	NINJA_SE	0.442971	0.637487	AT4G27960.1	1.08046	9.35179	NA	0
AT3G19820	NINJA_SE	0.489245	0.298183	AT3G19820.1,AT3G19820.2,AT3G19820.3	0.787428	9.33754	NA	0
AT2G39795	NINJA_SE	0.411551	0.841485	AT2G39795.1	1.25304	9.29305	NA	0
AT4G32590	NINJA_SE	0.391152	1	AT4G32590.1,AT4G32590.2,AT4G32590.3,AT4G32590.4,AT4G32590.5	1.39115	9.27296	NA	0
AT1G47200	NINJA_SE	0.415514	0.817497	AT1G47200.1	1.23301	9.27096	NA	0
AT1G50490	NINJA_SE	0.460231	0.298183	AT1G50490.1	0.758414	9.26495	NA	0
AT1G76600	NINJA_SE	0.436317	0.675337	AT1G76600.1	1.11165	9.25896	NA	0
AT1G28130	NINJA_SE	0.409755	0.841485	AT1G28130.1,AT1G28130.2	1.25124	9.24698	NA	0
AT3G43980	NINJA_SE	0.49107	0.298183	AT3G43980.1	0.789253	9.23703	NA	0
AT1G75380	NINJA_SE	0.41745	0.796314	AT1G75380.1,AT1G75380.2,AT1G75380.3,AT1G75380.4	1.21376	9.22908	NA	0
AT2G31140	NINJA_SE	0.474175	0.298183	AT2G31140.1	0.772358	9.21917	NA	0
AT1G25275	NINJA_SE	0.436233	0.672793	AT1G25275.2	1.10903	9.21125	NA	0
AT5G19440	NINJA_SE	0.414272	0.819211	AT5G19440.1	1.23348	9.19743	NA	0
AT1G79210	NINJA_SE	0.4669	0.298183	AT1G79210.1	0.765082	9.19546	NA	0
AT3G30775	NINJA_SE	0.426543	0.73702	AT3G30775.1,AT3G30775.2	1.16356	9.19546	NA	0
AT1G20450	NINJA_SE	0.453638	0.298183	AT1G20450.1,AT1G20450.2	0.751821	9.18365	NA	0
AT1G63830	NINJA_SE	0.461949	0.298183	AT1G63830.1,AT1G63830.2,AT1G63830.3,AT1G63830.4,AT1G63830.5	0.760132	9.14645	NA	0
AT1G07670	NINJA_SE	0.420199	0.763655	AT1G07670.1,AT1G07670.2	1.18385	9.11536	NA	0
AT5G23820	NINJA_SE	0.391023	1	AT5G23820.1	1.39102	9.09796	NA	0
AT1G55020	NINJA_SE	0.428944	0.707788	AT1G55020.1	1.13673	9.09411	NA	0
AT1G49410	NINJA_SE	0.442741	0.611007	AT1G49410.1	1.05375	9.09218	NA	0
AT1G31020	NINJA_SE	0.377365	1	AT1G31020.1	1.37736	9.09025	NA	0
AT4G02370	NINJA_SE	0.427942	0.717757	AT4G02370.1	1.1457	9.0864	NA	0
AT2G19830	NINJA_SE	0.469039	0.298183	AT2G19830.2	0.767221	9.07679	NA	0
AT1G24180	NINJA_SE	0.419827	0.763655	AT1G24180.1	1.18348	9.07487	NA	0
AT5G47710	NINJA_SE	0.39189	1	AT5G47710.1	1.39189	9.06146	NA	0
AT1G05730	NINJA_SE	0.4465	0.298183	AT1G05730.1	0.744682	9.0519	NA	0
AT2G02040	NINJA_SE	0.466059	0.298183	AT2G02040.1	0.764242	9.04236	NA	0
AT3G52580	NINJA_SE	0.49084	0.298183	AT3G52580.1	0.789023	9.04236	NA	0
AT1G15790	NINJA_SE	0.398078	0.909034	AT1G15790.4	1.30711	9.04046	NA	0
AT2G39370	NINJA_SE	0.474513	0.298183	AT2G39370.1	0.772695	9.03474	NA	0
AT2G47320	NINJA_SE	0.477057	0.298183	AT2G47320.1	0.775239	9.02334	NA	0
AT3G16910	NINJA_SE	0.415313	0.796314	AT3G16910.1	1.21163	9.01765	NA	0
AT4G13640	NINJA_SE	0.415488	0.796314	AT4G13640.1,AT4G13640.2	1.2118	9.00063	NA	0
AT3G01820	NINJA_SE	0.477493	0.298183	AT3G01820.1	0.775676	8.9912	NA	0
AT2G36620	NINJA_SE	0.438293	0.636345	AT2G36620.1	1.07464	8.98743	NA	0
AT3G16100	NINJA_SE	0.48314	0.298183	AT3G16100.1	0.781323	8.97615	NA	0
AT1G09620	NINJA_SE	0.446919	0.298183	AT1G09620.1	0.745102	8.9724	NA	0
AT1G29965	NINJA_SE	0.453545	0.298183	AT1G29965.1	0.751728	8.97052	NA	0
AT2G28900	NINJA_SE	0.47005	0.298183	AT2G28900.1	0.768233	8.96865	NA	0
AT1G77750	NINJA_SE	0.377808	1	AT1G77750.1	1.37781	8.96115	NA	0
AT1G24095	NINJA_SE	0.451541	0.298183	AT1G24095.1	0.749724	8.95554	NA	0
AT5G35732	NINJA_SE	0.389465	1	AT5G35732.1,AT5G35732.2	1.38946	8.9518	NA	0
AT1G20110	NINJA_SE	0.45012	0.298183	AT1G20110.1	0.748303	8.94248	NA	0
AT4G28300	NINJA_SE	0.386183	1	AT4G28300.1	1.38618	8.93503	NA	0
AT3G19960	NINJA_SE	0.483469	0.298183	AT3G19960.1,AT3G19960.2,AT3G19960.3,AT3G19960.4,AT3G19960.5	0.781652	8.9072	NA	0
AT1G74660	NINJA_SE	0.39535	0.915057	AT1G74660.1,AT1G74660.2	1.31041	8.90535	NA	0
AT1G77370	NINJA_SE	0.439753	0.612409	AT1G77370.1,AT1G77370.2	1.05216	8.89059	NA	0
AT1G04630	NINJA_SE	0.443606	0.298183	AT1G04630.1	0.741789	8.88323	NA	0
AT1G65820	NINJA_SE	0.430898	0.677259	AT1G65820.2	1.10816	8.87955	NA	0
AT4G29870	NINJA_SE	0.433644	0.657269	AT4G29870.1	1.09091	8.87037	NA	0
AT4G26570	NINJA_SE	0.431111	0.675337	AT4G26570.1	1.10645	8.86121	NA	0
AT5G20060	NINJA_SE	0.386999	1	AT5G20060.2,AT5G20060.3,AT5G20060.4	1.387	8.83931	NA	0
AT3G10260	NINJA_SE	0.379954	1	AT3G10260.1	1.37995	8.83567	NA	0
AT1G47670	NINJA_SE	0.453447	0.298183	AT1G47670.1	0.751629	8.83203	NA	0
AT2G46735	NINJA_SE	0.474097	0.298183	AT2G46735.1	0.772279	8.8284	NA	0
AT4G02080	NINJA_SE	0.424949	0.707788	AT4G02080.1	1.13274	8.79762	NA	0
AT1G29970	NINJA_SE	0.42768	0.688162	AT1G29970.2	1.11584	8.78861	NA	0
AT1G20810	NINJA_SE	0.448047	0.298183	AT1G20810.1	0.74623	8.77782	NA	0
AT2G33370	NINJA_SE	0.390434	0.933956	AT2G33370.1	1.32439	8.77603	NA	0
AT2G45130	NINJA_SE	0.47277	0.298183	AT2G45130.1	0.770953	8.77603	NA	0
AT1G01200	NINJA_SE	0.440626	0.298183	AT1G01200.1	0.738809	8.77423	NA	0
AT4G35905	NINJA_SE	0.384552	1	AT4G35905.1	1.38455	8.77423	NA	0
AT3G48570	NINJA_SE	0.485776	0.298183	AT3G48570.1	0.783959	8.76348	NA	0
AT5G47570	NINJA_SE	0.434911	0.636864	AT5G47570.1	1.07178	8.7599	NA	0
AT3G01130	NINJA_SE	0.437344	0.615213	AT3G01130.2	1.05256	8.74918	NA	0
AT4G11420	NINJA_SE	0.40489	0.841485	AT4G11420.1	1.24638	8.74205	NA	0
AT3G10210	NINJA_SE	0.477143	0.298183	AT3G10210.1	0.775326	8.73138	NA	0
AT4G32780	NINJA_SE	0.390545	0.928972	AT4G32780.2,AT4G32780.3	1.31952	8.72428	NA	0
AT1G13020	NINJA_SE	0.44458	0.298183	AT1G13020.1	0.742762	8.72073	NA	0
AT1G27300	NINJA_SE	0.397679	0.882918	AT1G27300.1	1.2806	8.71719	NA	0
AT3G62560	NINJA_SE	0.489208	0.298183	AT3G62560.1	0.78739	8.71188	NA	0
AT2G32440	NINJA_SE	0.467183	0.298183	AT2G32440.1,AT2G32440.2	0.765366	8.69246	NA	0
AT1G12020	NINJA_SE	0.398999	0.867445	AT1G12020.1	1.26644	8.66263	NA	0
AT1G48300	NINJA_SE	0.450958	0.298183	AT1G48300.1	0.749141	8.6504	NA	0
AT3G54085	NINJA_SE	0.48549	0.298183	AT3G54085.1,AT3G54085.2	0.783673	8.64517	NA	0
AT5G23040	NINJA_SE	0.428623	0.667445	AT5G23040.1,AT5G23040.2	1.09607	8.62432	NA	0
AT3G62360	NINJA_SE	0.42594	0.684787	AT3G62360.1,AT3G62360.2	1.11073	8.61566	NA	0
AT5G40580	NINJA_SE	0.419797	0.726791	AT5G40580.2,AT5G40580.4	1.14659	8.6122	NA	0
AT2G44670	NINJA_SE	0.470131	0.298183	AT2G44670.1	0.768313	8.60702	NA	0
AT4G36930	NINJA_SE	0.382106	1	AT4G36930.1	1.38211	8.60012	NA	0
AT5G20500	NINJA_SE	0.424711	0.690083	AT5G20500.1	1.11479	8.59495	NA	0
AT1G09150	NINJA_SE	0.400004	0.841485	AT1G09150.1	1.24149	8.58635	NA	0
AT4G10040	NINJA_SE	0.489621	0.298183	AT4G10040.1	0.787804	8.58463	NA	0
AT3G12300	NINJA_SE	0.475743	0.298183	AT3G12300.1	0.773925	8.57948	NA	0
AT4G15610	NINJA_SE	0.425847	0.68136	AT4G15610.2	1.10721	8.57777	NA	0
AT1G47990	NINJA_SE	0.449717	0.298183	AT1G47990.1	0.7479	8.57263	NA	0
AT4G27657	NINJA_SE	0.409323	0.796314	AT4G27657.1	1.20564	8.57263	NA	0
AT5G46430	NINJA_SE	0.414483	0.763655	AT5G46430.2	1.17814	8.56065	NA	0
AT2G01930	NINJA_SE	0.458956	0.298183	AT2G01930.1,AT2G01930.2	0.757139	8.55895	NA	0
AT5G22800	NINJA_SE	0.402883	0.841485	AT5G22800.1,AT5G22800.2	1.24437	8.54871	NA	0
AT1G21320	NINJA_SE	0.411906	0.763655	AT1G21320.3	1.17556	8.53681	NA	0
AT5G50810	NINJA_SE	0.417365	0.73702	AT5G50810.1	1.15439	8.53681	NA	0
AT4G37520	NINJA_SE	0.498528	0.298183	AT4G37520.1,AT4G37520.2	0.796711	8.53002	NA	0
AT4G24190	NINJA_SE	0.431503	0.634995	AT4G24190.1,AT4G24190.2	1.0665	8.51141	NA	0
AT1G53530	NINJA_SE	0.399556	0.841485	AT1G53530.2	1.24104	8.50972	NA	0
AT1G13360	NINJA_SE	0.441442	0.298183	AT1G13360.1,AT1G13360.2,AT1G13360.3	0.739624	8.50634	NA	0
AT5G63790	NINJA_SE	0.420668	0.707788	AT5G63790.1,AT5G63790.2	1.12846	8.50297	NA	0
AT4G34450	NINJA_SE	0.496859	0.298183	AT4G34450.1	0.795042	8.48783	NA	0
AT4G17330	NINJA_SE	0.490128	0.298183	AT4G17330.1,AT4G17330.2,AT4G17330.3	0.78831	8.47945	NA	0
AT3G52360	NINJA_SE	0.482423	0.298183	AT3G52360.1	0.780606	8.4761	NA	0
AT1G06010	NINJA_SE	0.438046	0.298183	AT1G06010.1	0.736229	8.46773	NA	0
AT3G20050	NINJA_SE	0.476981	0.298183	AT3G20050.1	0.775163	8.46773	NA	0
AT3G59050	NINJA_SE	0.484233	0.298183	AT3G59050.1	0.782415	8.46439	NA	0
AT5G03500	NINJA_SE	0.380088	1	AT5G03500.1,AT5G03500.4	1.38009	8.46439	NA	0
AT2G21290	NINJA_SE	0.460526	0.298183	AT2G21290.1	0.758709	8.45938	NA	0
AT3G05710	NINJA_SE	0.408721	0.78297	AT3G05710.1,AT3G05710.2	1.19169	8.45772	NA	0
AT5G56910	NINJA_SE	0.401804	0.841485	AT5G56910.1	1.24329	8.44773	NA	0
AT5G59820	NINJA_SE	0.433088	0.611838	AT5G59820.1	1.04493	8.44606	NA	0
AT4G15800	NINJA_SE	0.488959	0.298183	AT4G15800.1	0.787142	8.44274	NA	0
AT3G46830	NINJA_SE	0.394271	0.878557	AT3G46830.1	1.27283	8.44108	NA	0
AT4G38580	NINJA_SE	0.423497	0.683022	AT4G38580.2	1.10652	8.44108	NA	0
AT1G51630	NINJA_SE	0.448555	0.298183	AT1G51630.1	0.746738	8.43776	NA	0
AT2G03240	NINJA_SE	0.457334	0.298183	AT2G03240.1	0.755517	8.43278	NA	0
AT2G21180	NINJA_SE	0.428997	0.642835	AT2G21180.1	1.07183	8.43113	NA	0
AT2G32850	NINJA_SE	0.463022	0.298183	AT2G32850.2	0.761204	8.40964	NA	0
AT1G21770	NINJA_SE	0.430076	0.628037	AT1G21770.1	1.05811	8.37517	NA	0
AT4G31340	NINJA_SE	0.401909	0.821599	AT4G31340.1,AT4G31340.2	1.22351	8.37354	NA	0
AT3G04490	NINJA_SE	0.469532	0.298183	AT3G04490.1,AT3G04490.2,AT3G04490.3,AT3G04490.4	0.767715	8.36537	NA	0
AT4G15940	NINJA_SE	0.487791	0.298183	AT4G15940.1	0.785974	8.36537	NA	0
AT3G50410	NINJA_SE	0.392423	0.882918	AT3G50410.1	1.27534	8.36374	NA	0
AT5G23250	NINJA_SE	0.432379	0.607373	AT5G23250.1,AT5G23250.2	1.03975	8.35885	NA	0
AT1G70350	NINJA_SE	0.452067	0.298183	AT1G70350.1	0.750249	8.3556	NA	0
AT2G30010	NINJA_SE	0.461135	0.298183	AT2G30010.2	0.759318	8.35397	NA	0
AT1G54450	NINJA_SE	0.448187	0.298183	AT1G54450.1	0.74637	8.34747	NA	0
AT4G24830	NINJA_SE	0.376856	1	AT4G24830.1,AT4G24830.2	1.37686	8.3426	NA	0
AT4G37370	NINJA_SE	0.495088	0.298183	AT4G37370.1	0.793271	8.31834	NA	0
AT5G57950	NINJA_SE	0.421317	0.684787	AT5G57950.1,AT5G57950.2	1.1061	8.30707	NA	0
AT3G55280	NINJA_SE	0.480127	0.298183	AT3G55280.1,AT3G55280.2,AT3G55280.3	0.77831	8.28301	NA	0
AT5G28350	NINJA_SE	0.379017	1	AT5G28350.1,AT5G28350.2	1.37902	8.27822	NA	0
AT5G61310	NINJA_SE	0.380872	1	AT5G61310.2	1.38087	8.25592	NA	0
AT3G06680	NINJA_SE	0.392926	0.865161	AT3G06680.3	1.25809	8.25115	NA	0
AT4G32605	NINJA_SE	0.420168	0.684787	AT4G32605.1	1.10496	8.2464	NA	0
AT1G44414	NINJA_SE	0.421203	0.675337	AT1G44414.1	1.09654	8.24323	NA	0
AT1G10630	NINJA_SE	0.40481	0.78567	AT1G10630.1	1.19048	8.23848	NA	0
AT4G10330	NINJA_SE	0.484114	0.298183	AT4G10330.1	0.782296	8.23374	NA	0
AT5G14105	NINJA_SE	0.384227	0.919626	AT5G14105.1	1.30385	8.22742	NA	0
AT4G26060	NINJA_SE	0.374952	1	AT4G26060.1	1.37495	8.22584	NA	0
AT3G43720	NINJA_SE	0.475748	0.298183	AT3G43720.1,AT3G43720.2	0.773931	8.21797	NA	0
AT1G80750	NINJA_SE	0.452866	0.298183	AT1G80750.1	0.751049	8.20539	NA	0
AT2G35795	NINJA_SE	0.390198	0.875909	AT2G35795.1	1.26611	8.17413	NA	0
AT5G11160	NINJA_SE	0.398576	0.821599	AT5G11160.1,AT5G11160.2	1.22017	8.16946	NA	0
AT4G38400	NINJA_SE	0.492874	0.298183	AT4G38400.1	0.791056	8.16169	NA	0
AT1G03940	NINJA_SE	0.361052	1	AT1G03940.1	1.36105	8.15393	NA	0
AT2G19790	NINJA_SE	0.425081	0.638318	AT2G19790.1	1.0634	8.15393	NA	0
AT3G13650	NINJA_SE	0.469353	0.298183	AT3G13650.1	0.767536	8.15393	NA	0
AT1G78380	NINJA_SE	0.417416	0.690862	AT1G78380.1	1.10828	8.15238	NA	0
AT3G13845	NINJA_SE	0.469282	0.298183	AT3G13845.1	0.767464	8.14156	NA	0
AT1G76180	NINJA_SE	0.388955	0.880426	AT1G76180.2	1.26938	8.13847	NA	0
AT3G07910	NINJA_SE	0.466998	0.298183	AT3G07910.1	0.765181	8.13076	NA	0
AT3G50970	NINJA_SE	0.403022	0.78297	AT3G50970.1	1.18599	8.10771	NA	0
AT3G43430	NINJA_SE	0.473712	0.298183	AT3G43430.1	0.771895	8.10006	NA	0
AT4G04470	NINJA_SE	0.480885	0.298183	AT4G04470.1,AT4G04470.2	0.779067	8.09853	NA	0
AT3G24500	NINJA_SE	0.425634	0.626739	AT3G24500.1,AT3G24500.2	1.05237	8.09547	NA	0
AT5G22360	NINJA_SE	0.375373	1	AT5G22360.1	1.37537	8.09242	NA	0
AT1G53840	NINJA_SE	0.396099	0.825597	AT1G53840.1	1.2217	8.08023	NA	0
AT3G60480	NINJA_SE	0.478135	0.298183	AT3G60480.1,AT3G60480.2,AT3G60480.3	0.776317	8.06807	NA	0
AT3G03380	NINJA_SE	0.463815	0.298183	AT3G03380.1,AT3G03380.2	0.761997	8.05898	NA	0
AT4G26230	NINJA_SE	0.425373	0.620301	AT4G26230.1	1.04567	8.04538	NA	0
AT1G32370	NINJA_SE	0.360868	1	AT1G32370.1,AT1G32370.2,AT1G32370.3,AT1G32370.4	1.36087	8.02281	NA	0
AT3G01490	NINJA_SE	0.399102	0.796314	AT3G01490.1,AT3G01490.2	1.19542	8.00037	NA	0
AT1G26910	NINJA_SE	0.436976	0.298183	AT1G26910.1	0.735159	7.98994	NA	0
AT3G04000	NINJA_SE	0.462857	0.298183	AT3G04000.1	0.761039	7.98994	NA	0
AT4G30280	NINJA_SE	0.486541	0.298183	AT4G30280.1	0.784724	7.98994	NA	0
AT4G15450	NINJA_SE	0.369989	1	AT4G15450.1,AT4G15450.2	1.36999	7.97361	NA	0
AT3G61010	NINJA_SE	0.476514	0.298183	AT3G61010.2	0.774696	7.96473	NA	0
AT3G18140	NINJA_SE	0.40135	0.777051	AT3G18140.1,AT3G18140.2	1.1784	7.95587	NA	0
AT1G54320	NINJA_SE	0.384094	0.890135	AT1G54320.1	1.27423	7.95145	NA	0
AT5G19400	NINJA_SE	0.392879	0.841485	AT5G19400.1,AT5G19400.2,AT5G19400.3,AT5G19400.4,AT5G19400.5	1.23436	7.95145	NA	0
AT5G67600	NINJA_SE	0.395483	0.815265	AT5G67600.1	1.21075	7.94261	NA	0
AT5G57330	NINJA_SE	0.425731	0.603842	AT5G57330.1	1.02957	7.93674	NA	0
AT1G76590	NINJA_SE	0.446373	0.298183	AT1G76590.1	0.744556	7.92062	NA	0
AT1G23100	NINJA_SE	0.434681	0.298183	AT1G23100.1	0.732863	7.91624	NA	0
AT3G03250	NINJA_SE	0.460857	0.298183	AT3G03250.1,AT3G03250.2,AT3G03250.3	0.759039	7.89729	NA	0
AT3G62140	NINJA_SE	0.367579	1	AT3G62140.1	1.36758	7.89729	NA	0
AT4G02860	NINJA_SE	0.367608	1	AT4G02860.1	1.36761	7.877	NA	0
AT4G29905	NINJA_SE	0.484249	0.298183	AT4G29905.1	0.782432	7.87266	NA	0
AT1G21830	NINJA_SE	0.35704	1	AT1G21830.1	1.35704	7.85249	NA	0
AT3G51460	NINJA_SE	0.365583	1	AT3G51460.1	1.36558	7.84388	NA	0
AT2G43080	NINJA_SE	0.362004	1	AT2G43080.1,AT2G43080.2	1.362	7.82956	NA	0
AT1G15370	NINJA_SE	0.430165	0.298183	AT1G15370.1	0.728348	7.81245	NA	0
AT4G27380	NINJA_SE	0.481859	0.298183	AT4G27380.1	0.780042	7.78835	NA	0
AT1G12810	NINJA_SE	0.428729	0.298183	AT1G12810.1,AT1G12810.2	0.726912	7.77846	NA	0
AT1G15380	NINJA_SE	0.38626	0.841485	AT1G15380.1	1.22775	7.77564	NA	0
AT3G16190	NINJA_SE	0.463677	0.298183	AT3G16190.1	0.761859	7.77564	NA	0
AT3G18090	NINJA_SE	0.464304	0.298183	AT3G18090.1,AT3G18090.2,AT3G18090.3	0.762487	7.77423	NA	0
AT3G25530	NINJA_SE	0.466077	0.298183	AT3G25530.1,AT3G25530.2,AT3G25530.3	0.76426	7.76158	NA	0
AT3G06610	NINJA_SE	0.459754	0.298183	AT3G06610.1	0.757937	7.75456	NA	0
AT1G21880	NINJA_SE	0.393507	0.796314	AT1G21880.2	1.18982	7.74616	NA	0
AT4G39200	NINJA_SE	0.422833	0.600104	AT4G39200.1	1.02294	7.74616	NA	0
AT1G08230	NINJA_SE	0.426221	0.298183	AT1G08230.2,AT1G08230.3,AT1G08230.4,AT1G08230.5,AT1G08230.6	0.724404	7.73918	NA	0
AT1G71440	NINJA_SE	0.441539	0.298183	AT1G71440.1	0.739721	7.7336	NA	0
AT2G21600	NINJA_SE	0.448076	0.298183	AT2G21600.1	0.746259	7.7322	NA	0
AT1G02380	NINJA_SE	0.42365	0.298183	AT1G02380.1	0.721833	7.72385	NA	0
AT5G05710	NINJA_SE	0.487686	0.298183	AT5G05710.1	0.785869	7.72246	NA	0
AT1G80450	NINJA_SE	0.443909	0.298183	AT1G80450.1	0.742092	7.71413	NA	0
AT3G46080	NINJA_SE	0.467188	0.298183	AT3G46080.1	0.765371	7.71274	NA	0
AT2G03220	NINJA_SE	0.44455	0.298183	AT2G03220.1	0.742732	7.70167	NA	0
AT1G43890	NINJA_SE	0.385307	0.841485	AT1G43890.3	1.22679	7.70029	NA	0
AT5G56940	NINJA_SE	0.391809	0.809398	AT5G56940.1	1.20121	7.70029	NA	0
AT2G02510	NINJA_SE	0.357536	1	AT2G02510.1	1.35754	7.69752	NA	0
AT1G66240	NINJA_SE	0.39279	0.796314	AT1G66240.3	1.1891	7.692	NA	0
AT1G64090	NINJA_SE	0.43854	0.298183	AT1G64090.1,AT1G64090.2	0.736723	7.69063	NA	0
AT2G47020	NINJA_SE	0.45511	0.298183	AT2G47020.1	0.753293	7.68512	NA	0
AT1G16920	NINJA_SE	0.428467	0.298183	AT1G16920.1	0.726649	7.68374	NA	0
AT5G64140	NINJA_SE	0.420116	0.608879	AT5G64140.1	1.02899	7.67549	NA	0
AT1G06240	NINJA_SE	0.352534	1	AT1G06240.1	1.35253	7.67137	NA	0
AT2G24100	NINJA_SE	0.447111	0.298183	AT2G24100.1	0.745293	7.65495	NA	0
AT5G37830	NINJA_SE	0.368141	1	AT5G37830.1	1.36814	7.65495	NA	0
ATCG00430	NINJA_SE	0.371543	1	ATCG00430.1	1.37154	7.65222	NA	0
AT3G12030	NINJA_SE	0.459523	0.298183	AT3G12030.1	0.757706	7.64949	NA	0
AT4G29660	NINJA_SE	0.479802	0.298183	AT4G29660.1	0.777984	7.64132	NA	0
AT1G05190	NINJA_SE	0.351644	1	AT1G05190.1	1.35164	7.63316	NA	0
AT4G28910	NINJA_SE	0.479227	0.298183	AT4G28910.1,AT4G28910.2,AT4G28910.3	0.77741	7.62502	NA	0
AT2G21120	NINJA_SE	0.445554	0.298183	AT2G21120.1	0.743736	7.61555	NA	0
AT4G24960	NINJA_SE	0.376665	0.897975	AT4G24960.1,AT4G24960.3	1.27464	7.61555	NA	0
AT3G01790	NINJA_SE	0.389219	0.813603	AT3G01790.3	1.20282	7.60206	NA	0
AT5G09440	NINJA_SE	0.365278	1	AT5G09440.1	1.36528	7.59936	NA	0
AT4G24990	NINJA_SE	0.477197	0.298183	AT4G24990.1	0.775379	7.59398	NA	0
AT4G13190	NINJA_SE	0.4731	0.298183	AT4G13190.1,AT4G13190.2,AT4G13190.3,AT4G13190.5	0.771283	7.58861	NA	0
AT2G05755	NINJA_SE	0.390937	0.796314	AT2G05755.1	1.18725	7.5819	NA	0
AT2G39960	NINJA_SE	0.450613	0.298183	AT2G39960.1	0.748796	7.57254	NA	0
AT2G24940	NINJA_SE	0.445567	0.298183	AT2G24940.1	0.743749	7.56853	NA	0
AT3G08770	NINJA_SE	0.45672	0.298183	AT3G08770.1,AT3G08770.2	0.754903	7.56319	NA	0
AT1G31910	NINJA_SE	0.382353	0.841485	AT1G31910.2	1.22384	7.55121	NA	0
AT2G05710	NINJA_SE	0.442079	0.298183	AT2G05710.1	0.740262	7.55121	NA	0
AT1G12740	NINJA_SE	0.424243	0.298183	AT1G12740.1,AT1G12740.2,AT1G12740.3,AT1G12740.4	0.722425	7.54989	NA	0
AT4G30750	NINJA_SE	0.379707	0.867445	AT4G30750.1	1.24715	7.53662	NA	0
AT3G46590	NINJA_SE	0.35921	1	AT3G46590.1,AT3G46590.2,AT3G46590.3	1.35921	7.52869	NA	0
AT5G66140	NINJA_SE	0.412267	0.646573	AT5G66140.1	1.05884	7.51814	NA	0
AT2G27580	NINJA_SE	0.373469	0.90405	AT2G27580.1	1.27752	7.5155	NA	0
AT3G54130	NINJA_SE	0.465715	0.298183	AT3G54130.1	0.763898	7.51155	NA	0
AT5G15450	NINJA_SE	0.363881	1	AT5G15450.1	1.36388	7.5063	NA	0
AT3G04670	NINJA_SE	0.454031	0.298183	AT3G04670.1,AT3G04670.2	0.752214	7.50236	NA	0
AT2G05840	NINJA_SE	0.414985	0.620301	AT2G05840.1,AT2G05840.2,AT2G05840.3	1.03529	7.4945	NA	0
AT2G25720	NINJA_SE	0.389249	0.796314	AT2G25720.1	1.18556	7.4945	NA	0
AT2G36480	NINJA_SE	0.447641	0.298183	AT2G36480.1,AT2G36480.2	0.745824	7.49057	NA	0
AT4G03960	NINJA_SE	0.469299	0.298183	AT4G03960.1	0.767481	7.48404	NA	0
AT3G10815	NINJA_SE	0.455479	0.298183	AT3G10815.1	0.753662	7.47491	NA	0
AT1G09760	NINJA_SE	0.421576	0.298183	AT1G09760.1	0.719759	7.46971	NA	0
AT5G64400	NINJA_SE	0.398547	0.730114	AT5G64400.3	1.12866	7.45025	NA	0
AT5G44710	NINJA_SE	0.493554	0.298183	AT5G44710.1	0.791737	7.44379	NA	0
AT4G26840	NINJA_SE	0.395376	0.748702	AT4G26840.1	1.14408	7.43347	NA	0
AT5G61150	NINJA_SE	0.383463	0.841485	AT5G61150.2	1.22495	7.42575	NA	0
AT3G17780	NINJA_SE	0.45722	0.298183	AT3G17780.1	0.755403	7.42447	NA	0
AT2G19970	NINJA_SE	0.400559	0.710592	AT2G19970.1	1.11115	7.42062	NA	0
AT5G17330	NINJA_SE	0.486652	0.298183	AT5G17330.1	0.784834	7.41677	NA	0
AT2G37330	NINJA_SE	0.446317	0.298183	AT2G37330.1	0.7445	7.41549	NA	0
AT2G44350	NINJA_SE	0.448711	0.298183	AT2G44350.1,AT2G44350.2,AT2G44350.3,AT2G44350.4	0.746894	7.41164	NA	0
AT3G15480	NINJA_SE	0.456161	0.298183	AT3G15480.1	0.754343	7.40908	NA	0
AT3G62830	NINJA_SE	0.35812	1	AT3G62830.1,AT3G62830.2	1.35812	7.40653	NA	0
AT5G20160	NINJA_SE	0.487581	0.298183	AT5G20160.1,AT5G20160.2,AT5G20160.3	0.785764	7.40141	NA	0
AT1G67030	NINJA_SE	0.433624	0.298183	AT1G67030.1	0.731807	7.40014	NA	0
AT2G34710	NINJA_SE	0.444878	0.298183	AT2G34710.1	0.743061	7.39121	NA	0
AT5G04290	NINJA_SE	0.393162	0.763655	AT5G04290.1	1.15682	7.39121	NA	0
AT5G08360	NINJA_SE	0.481761	0.298183	AT5G08360.1,AT5G08360.2	0.779944	7.36837	NA	0
AT5G11730	NINJA_SE	0.387947	0.796314	AT5G11730.1	1.18426	7.36205	NA	0
AT5G53900	NINJA_SE	0.363253	1	AT5G53900.3	1.36325	7.35321	NA	0
AT1G76680	NINJA_SE	0.350008	1	AT1G76680.1	1.35001	7.35069	NA	0
AT3G50380	NINJA_SE	0.461135	0.298183	AT3G50380.1,AT3G50380.2,AT3G50380.3,AT3G50380.4	0.759318	7.33812	NA	0
AT2G29480	NINJA_SE	0.351067	1	AT2G29480.1	1.35107	7.32434	NA	0
AT4G09035	NINJA_SE	0.46665	0.298183	AT4G09035.1	0.764833	7.32309	NA	0
AT1G29850	NINJA_SE	0.374102	0.875337	AT1G29850.3	1.24944	7.3181	NA	0
AT5G13560	NINJA_SE	0.482821	0.298183	AT5G13560.1	0.781004	7.3181	NA	0
AT2G36830	NINJA_SE	0.444102	0.298183	AT2G36830.1	0.742285	7.31685	NA	0
AT4G34720	NINJA_SE	0.475512	0.298183	AT4G34720.1,AT4G34720.2	0.773695	7.31435	NA	0
AT5G28060	NINJA_SE	0.48817	0.298183	AT5G28060.1	0.786352	7.31062	NA	0
AT5G11350	NINJA_SE	0.481509	0.298183	AT5G11350.1,AT5G11350.2,AT5G11350.3,AT5G11350.4,AT5G11350.5	0.779692	7.30688	NA	0
AT3G13290	NINJA_SE	0.353315	1	AT3G13290.1	1.35332	7.30439	NA	0
AT2G03480	NINJA_SE	0.436596	0.298183	AT2G03480.1,AT2G03480.2,AT2G03480.3	0.734779	7.30315	NA	0
AT5G54810	NINJA_SE	0.493822	0.298183	AT5G54810.1	0.792005	7.29942	NA	0
AT5G08620	NINJA_SE	0.480426	0.298183	AT5G08620.1	0.778609	7.29446	NA	0
AT1G75660	NINJA_SE	0.348712	1	AT1G75660.1	1.34871	7.29074	NA	0
AT3G02260	NINJA_SE	0.448377	0.298183	AT3G02260.1,AT3G02260.2,AT3G02260.3,AT3G02260.4	0.74656	7.29074	NA	0
AT5G13050	NINJA_SE	0.481805	0.298183	AT5G13050.1	0.779988	7.29074	NA	0
AT2G20190	NINJA_SE	0.438493	0.298183	AT2G20190.1	0.736675	7.28826	NA	0
AT4G04614	NINJA_SE	0.465341	0.298183	AT4G04614.1,AT4G04614.2	0.763524	7.28826	NA	0
AT1G28200	NINJA_SE	0.423738	0.298183	AT1G28200.2	0.721921	7.28579	NA	0
AT3G20230	NINJA_SE	0.454936	0.298183	AT3G20230.1	0.753119	7.26851	NA	0
AT4G19040	NINJA_SE	0.468293	0.298183	AT4G19040.1,AT4G19040.2,AT4G19040.3	0.766476	7.26605	NA	0
AT5G42990	NINJA_SE	0.489107	0.298183	AT5G42990.1	0.78729	7.25622	NA	0
AT4G29390	NINJA_SE	0.398234	0.703894	AT4G29390.1	1.10213	7.25131	NA	0
AT2G41630	NINJA_SE	0.444619	0.298183	AT2G41630.1	0.742802	7.24764	NA	0
AT5G56600	NINJA_SE	0.493182	0.298183	AT5G56600.1,AT5G56600.2	0.791365	7.24641	NA	0
AT1G68430	NINJA_SE	0.430554	0.298183	AT1G68430.1	0.728737	7.23785	NA	0
AT4G05000	NINJA_SE	0.354843	1	AT4G05000.1,AT4G05000.2	1.35484	7.23175	NA	0
AT1G55970	NINJA_SE	0.427418	0.298183	AT1G55970.1,AT1G55970.2	0.725601	7.21959	NA	0
AT1G29070	NINJA_SE	0.422336	0.298183	AT1G29070.1	0.720519	7.20988	NA	0
AT2G46030	NINJA_SE	0.444936	0.298183	AT2G46030.1,AT2G46030.2,AT2G46030.4,AT2G46030.5	0.743118	7.20988	NA	0
AT4G18360	NINJA_SE	0.466433	0.298183	AT4G18360.1,AT4G18360.2,AT4G18360.3,AT4G18360.4	0.764616	7.18693	NA	0
AT3G62840	NINJA_SE	0.353335	1	AT3G62840.1,AT3G62840.2	1.35333	7.18092	NA	0
AT1G58360	NINJA_SE	0.427148	0.298183	AT1G58360.1	0.725331	7.17852	NA	0
AT1G31335	NINJA_SE	0.367949	0.892731	AT1G31335.1	1.26068	7.17252	NA	0
AT2G13560	NINJA_SE	0.43466	0.298183	AT2G13560.1	0.732843	7.17132	NA	0
AT5G17280	NINJA_SE	0.481359	0.298183	AT5G17280.1	0.779542	7.17132	NA	0
AT1G61570	NINJA_SE	0.396118	0.705348	AT1G61570.1	1.10147	7.17012	NA	0
AT5G09260	NINJA_SE	0.388404	0.763655	AT5G09260.1	1.15206	7.16772	NA	0
AT5G27460	NINJA_SE	0.484841	0.298183	AT5G27460.1	0.783024	7.16653	NA	0
AT3G55450	NINJA_SE	0.458814	0.298183	AT3G55450.2	0.756997	7.16413	NA	0
AT5G49480	NINJA_SE	0.366494	0.901869	AT5G49480.1	1.26836	7.16413	NA	0
AT3G04470	NINJA_SE	0.446645	0.298183	AT3G04470.1	0.744827	7.15816	NA	0
AT5G39600	NINJA_SE	0.485911	0.298183	AT5G39600.1	0.784094	7.15458	NA	0
AT4G24000	NINJA_SE	0.467448	0.298183	AT4G24000.1,AT4G24000.2	0.765631	7.15338	NA	0
AT1G09800	NINJA_SE	0.414874	0.298183	AT1G09800.1,AT1G09800.2	0.713057	7.15219	NA	0
AT4G14330	NINJA_SE	0.464219	0.298183	AT4G14330.1	0.762401	7.14505	NA	0
AT4G33040	NINJA_SE	0.471104	0.298183	AT4G33040.1	0.769287	7.14148	NA	0
AT5G67360	NINJA_SE	0.494592	0.298183	AT5G67360.1	0.792775	7.1391	NA	0
AT1G67420	NINJA_SE	0.427992	0.298183	AT1G67420.1,AT1G67420.2,AT1G67420.3	0.726175	7.13435	NA	0
AT3G24430	NINJA_SE	0.452916	0.298183	AT3G24430.1	0.751098	7.13317	NA	0
AT4G17870	NINJA_SE	0.40164	0.662046	AT4G17870.1	1.06369	7.12133	NA	0
AT5G26220	NINJA_SE	0.483442	0.298183	AT5G26220.1,AT5G26220.2	0.781625	7.12133	NA	0
AT4G24290	NINJA_SE	0.466846	0.298183	AT4G24290.1,AT4G24290.2,AT4G24290.3	0.765029	7.11896	NA	0
AT3G14362	NINJA_SE	0.378173	0.817497	AT3G14362.1	1.19567	7.10012	NA	0
AT2G33585	NINJA_SE	0.438086	0.298183	AT2G33585.1,AT2G33585.2	0.736269	7.0919	NA	0
AT3G49100	NINJA_SE	0.455003	0.298183	AT3G49100.1,AT3G49100.2	0.753186	7.07436	NA	0
AT1G01620	NINJA_SE	0.398257	0.675337	AT1G01620.1,AT1G01620.2	1.07359	7.0697	NA	0
AT3G51750	NINJA_SE	0.388322	0.744341	AT3G51750.3	1.13266	7.0697	NA	0
AT3G07770	NINJA_SE	0.445965	0.298183	AT3G07770.1,AT3G07770.2,AT3G07770.3	0.744148	7.06853	NA	0
AT2G32460	NINJA_SE	0.363779	0.90405	AT2G32460.1,AT2G32460.2	1.26783	7.06039	NA	0
AT1G15140	NINJA_SE	0.414417	0.298183	AT1G15140.1,AT1G15140.2,AT1G15140.3	0.7126	7.05111	NA	0
AT2G24860	NINJA_SE	0.43448	0.298183	AT2G24860.1	0.732663	7.04763	NA	0
AT5G51980	NINJA_SE	0.487327	0.298183	AT5G51980.1,AT5G51980.2	0.78551	7.04763	NA	0
AT5G13450	NINJA_SE	0.365409	0.892731	AT5G13450.1,AT5G13450.2	1.25814	7.04416	NA	0
AT2G35520	NINJA_SE	0.43756	0.298183	AT2G35520.1,AT2G35520.2,AT2G35520.3	0.735743	7.04185	NA	0
AT5G40370	NINJA_SE	0.358959	0.932295	AT5G40370.2	1.29125	7.04185	NA	0
AT5G25090	NINJA_SE	0.481305	0.298183	AT5G25090.1	0.779488	7.0407	NA	0
AT3G63280	NINJA_SE	0.368965	0.867445	AT3G63280.1,AT3G63280.2,AT3G63280.3,AT3G63280.4	1.23641	7.03723	NA	0
AT3G59690	NINJA_SE	0.349712	1	AT3G59690.1,AT3G59690.2	1.34971	7.03377	NA	0
AT4G27180	NINJA_SE	0.465958	0.298183	AT4G27180.1,AT4G27180.2	0.764141	7.02571	NA	0
AT1G03350	NINJA_SE	0.409227	0.298183	AT1G03350.1	0.70741	7.01652	NA	0
AT4G12020	NINJA_SE	0.460331	0.298183	AT4G12020.9	0.758514	7.00277	NA	0
AT4G25680	NINJA_SE	0.464765	0.298183	AT4G25680.1	0.762948	7.00163	NA	0
AT5G18650	NINJA_SE	0.35321	1	AT5G18650.1	1.35321	7.00163	NA	0
AT3G19520	NINJA_SE	0.39063	0.717757	AT3G19520.1,AT3G19520.2,AT3G19520.3,AT3G19520.4	1.10839	6.99935	NA	0
AT5G28850	NINJA_SE	0.35387	1	AT5G28850.1,AT5G28850.2	1.35387	6.99136	NA	0
AT2G35010	NINJA_SE	0.435971	0.298183	AT2G35010.1,AT2G35010.2	0.734153	6.98454	NA	0
AT1G21900	NINJA_SE	0.338986	1	AT1G21900.1	1.33899	6.97885	NA	0
AT4G32210	NINJA_SE	0.36583	0.880426	AT4G32210.1	1.24626	6.97772	NA	0
AT5G23535	NINJA_SE	0.36684	0.873364	AT5G23535.1	1.2402	6.97545	NA	0
AT1G16300	NINJA_SE	0.412959	0.298183	AT1G16300.1	0.711141	6.963	NA	0
AT3G11630	NINJA_SE	0.444482	0.298183	AT3G11630.1	0.742665	6.95848	NA	0
AT1G11120	NINJA_SE	0.410628	0.298183	AT1G11120.2	0.708811	6.94609	NA	0
AT2G21160	NINJA_SE	0.430632	0.298183	AT2G21160.1,AT2G21160.2	0.728814	6.92144	NA	0
AT2G34660	NINJA_SE	0.369374	0.841485	AT2G34660.1,AT2G34660.2,AT2G34660.3	1.21086	6.9114	NA	0
AT4G13660	NINJA_SE	0.458566	0.298183	AT4G13660.1,AT4G13660.2	0.756749	6.91029	NA	0
AT5G64250	NINJA_SE	0.354867	0.937799	AT5G64250.2	1.29267	6.90695	NA	0
AT2G38650	NINJA_SE	0.341866	1	AT2G38650.1,AT2G38650.2,AT2G38650.3	1.34187	6.887	NA	0
AT4G21470	NINJA_SE	0.34765	1	AT4G21470.1	1.34765	6.87927	NA	0
AT1G47570	NINJA_SE	0.367741	0.841485	AT1G47570.1	1.20923	6.87706	NA	0
AT3G19290	NINJA_SE	0.445608	0.298183	AT3G19290.1,AT3G19290.2,AT3G19290.3,AT3G19290.4,AT3G19290.5	0.743791	6.87706	NA	0
AT1G25420	NINJA_SE	0.33658	1	AT1G25420.1,AT1G25420.2,AT1G25420.3,AT1G25420.4	1.33658	6.87156	NA	0
AT2G31040	NINJA_SE	0.432099	0.298183	AT2G31040.1	0.730281	6.87156	NA	0
AT2G35760	NINJA_SE	0.433311	0.298183	AT2G35760.1	0.731493	6.85728	NA	0
AT5G12040	NINJA_SE	0.349291	1	AT5G12040.1,AT5G12040.2	1.34929	6.85728	NA	0
AT5G24170	NINJA_SE	0.476451	0.298183	AT5G24170.1,AT5G24170.2	0.774634	6.85399	NA	0
AT1G02160	NINJA_SE	0.396488	0.651558	AT1G02160.1,AT1G02160.2	1.04805	6.84852	NA	0
AT4G28470	NINJA_SE	0.462093	0.298183	AT4G28470.1	0.760276	6.84415	NA	0
AT1G14360	NINJA_SE	0.40928	0.298183	AT1G14360.1	0.707463	6.84197	NA	0
AT4G30820	NINJA_SE	0.347359	1	AT4G30820.9	1.34736	6.83217	NA	0
AT5G58210	NINJA_SE	0.484312	0.298183	AT5G58210.1,AT5G58210.2,AT5G58210.3,AT5G58210.4	0.782494	6.83217	NA	0
AT1G79985	NINJA_SE	0.338432	1	AT1G79985.1,AT1G79985.2,AT1G79985.3	1.33843	6.82347	NA	0
AT3G02360	NINJA_SE	0.379178	0.763655	AT3G02360.1,AT3G02360.2	1.14283	6.81589	NA	0
AT3G59650	NINJA_SE	0.45196	0.298183	AT3G59650.1,AT3G59650.2	0.750143	6.81264	NA	0
AT1G08480	NINJA_SE	0.393474	0.668172	AT1G08480.1	1.06165	6.81048	NA	0
AT4G26960	NINJA_SE	0.460586	0.298183	AT4G26960.1	0.758769	6.80508	NA	0
AT1G25280	NINJA_SE	0.411816	0.298183	AT1G25280.1,AT1G25280.2,AT1G25280.3	0.709999	6.804	NA	0
AT3G09032	NINJA_SE	0.356852	0.909034	AT3G09032.1	1.26589	6.79861	NA	0
AT1G10740	NINJA_SE	0.406912	0.298183	AT1G10740.4	0.705095	6.79753	NA	0
AT1G21780	NINJA_SE	0.396919	0.63972	AT1G21780.1,AT1G21780.2	1.03664	6.79	NA	0
AT3G63190	NINJA_SE	0.452607	0.298183	AT3G63190.1	0.75079	6.78785	NA	0
AT5G25360	NINJA_SE	0.475169	0.298183	AT5G25360.2	0.773352	6.77713	NA	0
AT1G49740	NINJA_SE	0.33516	1	AT1G49740.1	1.33516	6.76964	NA	0
AT5G40970	NINJA_SE	0.477078	0.298183	AT5G40970.1	0.775261	6.76858	NA	0
AT2G27600	NINJA_SE	0.428522	0.298183	AT2G27600.1	0.726705	6.76644	NA	0
AT2G19310	NINJA_SE	0.389774	0.684787	AT2G19310.1	1.07456	6.76111	NA	0
AT4G14716	NINJA_SE	0.378225	0.763655	AT4G14716.1	1.14188	6.75579	NA	0
AT5G23610	NINJA_SE	0.347623	1	AT5G23610.1,AT5G23610.2	1.34762	6.75047	NA	0
AT3G21865	NINJA_SE	0.365864	0.841485	AT3G21865.1	1.20735	6.74093	NA	0
AT3G45960	NINJA_SE	0.372891	0.796314	AT3G45960.2	1.1692	6.73669	NA	0
AT3G22110	NINJA_SE	0.388478	0.688162	AT3G22110.1	1.07664	6.73247	NA	0
AT2G36250	NINJA_SE	0.430299	0.298183	AT2G36250.1,AT2G36250.2,AT2G36250.3,AT2G36250.4	0.728482	6.72719	NA	0
AT4G34200	NINJA_SE	0.461716	0.298183	AT4G34200.1	0.759899	6.72719	NA	0
AT3G21400	NINJA_SE	0.340289	1	AT3G21400.1	1.34029	6.7156	NA	0
AT1G19610	NINJA_SE	0.407725	0.298183	AT1G19610.1	0.705907	6.71245	NA	0
AT1G13690	NINJA_SE	0.386655	0.695171	AT1G13690.1	1.08183	6.70721	NA	0
AT1G76160	NINJA_SE	0.42022	0.298183	AT1G76160.1	0.718403	6.70302	NA	0
AT2G41950	NINJA_SE	0.431979	0.298183	AT2G41950.1	0.730161	6.70197	NA	0
AT5G09650	NINJA_SE	0.357589	0.889564	AT5G09650.1	1.24715	6.69988	NA	0
AT4G12340	NINJA_SE	0.342577	1	AT4G12340.1	1.34258	6.69569	NA	0
AT3G63080	NINJA_SE	0.450145	0.298183	AT3G63080.1	0.748327	6.69047	NA	0
AT3G61980	NINJA_SE	0.349819	0.935151	AT3G61980.1	1.28497	6.68422	NA	0
AT5G06100	NINJA_SE	0.383102	0.717757	AT5G06100.2,AT5G06100.3,AT5G06100.4,AT5G06100.5	1.10086	6.67694	NA	0
AT1G56300	NINJA_SE	0.414915	0.298183	AT1G56300.1,AT1G56300.2	0.713098	6.6759	NA	0
AT5G16400	NINJA_SE	0.378888	0.744341	AT5G16400.1	1.12323	6.66967	NA	0
AT5G65300	NINJA_SE	0.482363	0.298183	AT5G65300.1	0.780546	6.65725	NA	0
AT2G47420	NINJA_SE	0.336843	1	AT2G47420.1	1.33684	6.65622	NA	0
AT5G62540	NINJA_SE	0.481094	0.298183	AT5G62540.1	0.779276	6.64694	NA	0
AT2G39670	NINJA_SE	0.429451	0.298183	AT2G39670.1,AT2G39670.2	0.727634	6.64282	NA	0
AT1G30490	NINJA_SE	0.409253	0.298183	AT1G30490.1	0.707436	6.62948	NA	0
AT5G58240	NINJA_SE	0.479196	0.298183	AT5G58240.1,AT5G58240.3	0.777379	6.62743	NA	0
AT2G36680	NINJA_SE	0.427594	0.298183	AT2G36680.1,AT2G36680.2,AT2G36680.3	0.725777	6.61415	NA	0
AT2G21190	NINJA_SE	0.422984	0.298183	AT2G21190.1	0.721167	6.61008	NA	0
AT1G75510	NINJA_SE	0.377858	0.73702	AT1G75510.1	1.11488	6.60499	NA	0
AT1G06980	NINJA_SE	0.399614	0.298183	AT1G06980.1	0.697797	6.5706	NA	0
AT4G37390	NINJA_SE	0.458783	0.298183	AT4G37390.1	0.756965	6.56859	NA	0
AT1G55610	NINJA_SE	0.351538	0.90405	AT1G55610.1,AT1G55610.2	1.25559	6.56557	NA	0
AT3G13990	NINJA_SE	0.435926	0.298183	AT3G13990.1,AT3G13990.2	0.734108	6.56457	NA	0
AT2G41230	NINJA_SE	0.349975	0.914746	AT2G41230.1	1.26472	6.56356	NA	0
AT3G05530	NINJA_SE	0.374974	0.749585	AT3G05530.1	1.12456	6.56256	NA	0
AT4G35980	NINJA_SE	0.373312	0.763655	AT4G35980.1	1.13697	6.54654	NA	0
AT1G30120	NINJA_SE	0.406794	0.298183	AT1G30120.1	0.704977	6.54254	NA	0
AT2G33830	NINJA_SE	0.332801	1	AT2G33830.1,AT2G33830.2	1.3328	6.54055	NA	0
AT5G59960	NINJA_SE	0.348612	0.919626	AT5G59960.3	1.26824	6.53258	NA	0
AT2G16070	NINJA_SE	0.419411	0.298183	AT2G16070.1,AT2G16070.2,AT2G16070.3	0.717594	6.52861	NA	0
AT4G26240	NINJA_SE	0.452712	0.298183	AT4G26240.1	0.750894	6.50682	NA	0
AT1G18640	NINJA_SE	0.401989	0.298183	AT1G18640.2,AT1G18640.3	0.700172	6.49992	NA	0
AT1G02870	NINJA_SE	0.396171	0.298183	AT1G02870.1	0.694353	6.49894	NA	0
AT2G25830	NINJA_SE	0.420996	0.298183	AT2G25830.1	0.719179	6.495	NA	0
AT1G55805	NINJA_SE	0.387634	0.648287	AT1G55805.1	1.03592	6.47638	NA	0
AT5G58800	NINJA_SE	0.34261	1	AT5G58800.2	1.34261	6.46759	NA	0
AT3G12920	NINJA_SE	0.373073	0.744341	AT3G12920.1	1.11741	6.46175	NA	0
AT4G39235	NINJA_SE	0.456619	0.298183	AT4G39235.1	0.754802	6.46175	NA	0
AT1G02130	NINJA_SE	0.38153	0.684787	AT1G02130.1	1.06632	6.45397	NA	0
AT5G13720	NINJA_SE	0.462155	0.298183	AT5G13720.1	0.760337	6.45397	NA	0
AT5G40460	NINJA_SE	0.340529	1	AT5G40460.1	1.34053	6.44621	NA	0
AT3G29250	NINJA_SE	0.437247	0.298183	AT3G29250.1,AT3G29250.2,AT3G29250.3	0.73543	6.44428	NA	0
AT3G11710	NINJA_SE	0.431348	0.298183	AT3G11710.1	0.72953	6.43654	NA	0
AT5G47830	NINJA_SE	0.36126	0.821599	AT5G47830.2	1.18286	6.43654	NA	0
AT3G02555	NINJA_SE	0.427732	0.298183	AT3G02555.1	0.725914	6.43268	NA	0
AT4G29140	NINJA_SE	0.451591	0.298183	AT4G29140.1	0.749774	6.42787	NA	0
AT5G47820	NINJA_SE	0.340604	1	AT5G47820.1,AT5G47820.2	1.3406	6.4269	NA	0
AT3G18860	NINJA_SE	0.433905	0.298183	AT3G18860.1,AT3G18860.2	0.732088	6.42498	NA	0
AT5G40930	NINJA_SE	0.379811	0.692264	AT5G40930.1,AT5G40930.2	1.07207	6.42402	NA	0
AT5G63460	NINJA_SE	0.475045	0.298183	AT5G63460.1,AT5G63460.4	0.773228	6.40771	NA	0
AT5G59480	NINJA_SE	0.473676	0.298183	AT5G59480.1,AT5G59480.2,AT5G59480.3,AT5G59480.4,AT5G59480.5	0.771859	6.40675	NA	0
AT3G12140	NINJA_SE	0.331376	1	AT3G12140.1,AT3G12140.2,AT3G12140.3	1.33138	6.40388	NA	0
AT2G45710	NINJA_SE	0.368028	0.763655	AT2G45710.1	1.13168	6.39053	NA	0
AT2G29120	NINJA_SE	0.418907	0.298183	AT2G29120.1	0.71709	6.38672	NA	0
AT5G04600	NINJA_SE	0.456452	0.298183	AT5G04600.1	0.754635	6.38672	NA	0
AT1G71420	NINJA_SE	0.410331	0.298183	AT1G71420.1	0.708513	6.38102	NA	0
AT4G30010	NINJA_SE	0.388901	0.617653	AT4G30010.1	1.00655	6.38007	NA	0
AT5G04760	NINJA_SE	0.455617	0.298183	AT5G04760.1	0.7538	6.3555	NA	0
AT2G37760	NINJA_SE	0.420486	0.298183	AT2G37760.1,AT2G37760.2,AT2G37760.3,AT2G37760.4,AT2G37760.5,AT2G37760.6,AT2G37760.7	0.718669	6.33767	NA	0
AT3G12780	NINJA_SE	0.42908	0.298183	AT3G12780.1	0.727262	6.33579	NA	0
AT5G30490	NINJA_SE	0.464445	0.298183	AT5G30490.1	0.762628	6.33486	NA	0
AT5G12880	NINJA_SE	0.457988	0.298183	AT5G12880.1	0.756171	6.32552	NA	0
AT5G18620	NINJA_SE	0.460751	0.298183	AT5G18620.1,AT5G18620.2	0.758934	6.32459	NA	0
AT1G74790	NINJA_SE	0.34245	0.919626	AT1G74790.1	1.26208	6.32366	NA	0
AT1G62480	NINJA_SE	0.348203	0.885254	AT1G62480.1	1.23346	6.32272	NA	0
AT2G17190	NINJA_SE	0.372866	0.717757	AT2G17190.1	1.09062	6.31714	NA	0
AT5G01960	NINJA_SE	0.33452	1	AT5G01960.1	1.33452	6.31714	NA	0
AT3G55030	NINJA_SE	0.357561	0.821599	AT3G55030.1	1.17916	6.31249	NA	0
AT1G56220	NINJA_SE	0.404943	0.298183	AT1G56220.1,AT1G56220.2,AT1G56220.3,AT1G56220.4,AT1G56220.5	0.703126	6.30878	NA	0
AT1G49760	NINJA_SE	0.402597	0.298183	AT1G49760.1,AT1G49760.2	0.700779	6.30322	NA	0
AT3G55730	NINJA_SE	0.330604	1	AT3G55730.1	1.3306	6.29767	NA	0
AT2G07725	NINJA_SE	0.411855	0.298183	AT2G07725.1	0.710038	6.27648	NA	0
AT5G57815	NINJA_SE	0.33909	0.933022	AT5G57815.1	1.27211	6.27281	NA	0
AT1G31160	NINJA_SE	0.351702	0.841485	AT1G31160.1,AT1G31160.2	1.19319	6.27189	NA	0
AT1G55860	NINJA_SE	0.403527	0.298183	AT1G55860.1	0.701709	6.26639	NA	0
AT3G25400	NINJA_SE	0.431033	0.298183	AT3G25400.1	0.729216	6.26091	NA	0
AT2G29995	NINJA_SE	0.361211	0.786397	AT2G29995.1	1.14761	6.25908	NA	0
AT5G03850	NINJA_SE	0.452494	0.298183	AT5G03850.1	0.750676	6.25817	NA	0
AT3G12270	NINJA_SE	0.426517	0.298183	AT3G12270.1	0.7247	6.25361	NA	0
AT5G52200	NINJA_SE	0.466974	0.298183	AT5G52200.1	0.765157	6.2527	NA	0
AT4G11600	NINJA_SE	0.440702	0.298183	AT4G11600.1	0.738885	6.25178	NA	0
AT3G19900	NINJA_SE	0.429214	0.298183	AT3G19900.1,AT3G19900.2	0.727397	6.24723	NA	0
AT4G35780	NINJA_SE	0.449346	0.298183	AT4G35780.1	0.747529	6.2436	NA	0
AT3G48195	NINJA_SE	0.433083	0.298183	AT3G48195.1	0.731265	6.23271	NA	0
AT5G35200	NINJA_SE	0.334183	1	AT5G35200.1,AT5G35200.2	1.33418	6.23271	NA	0
AT5G13740	NINJA_SE	0.455876	0.298183	AT5G13740.1,AT5G13740.2	0.754059	6.2309	NA	0
AT2G38440	NINJA_SE	0.417723	0.298183	AT2G38440.1	0.715906	6.23	NA	0
AT4G10265	NINJA_SE	0.439677	0.298183	AT4G10265.1	0.73786	6.22729	NA	0
AT2G29190	NINJA_SE	0.414471	0.298183	AT2G29190.1,AT2G29190.2	0.712653	6.22638	NA	0
AT4G27750	NINJA_SE	0.445145	0.298183	AT4G27750.1	0.743328	6.21736	NA	0
AT3G13870	NINJA_SE	0.426095	0.298183	AT3G13870.1,AT3G13870.2	0.724277	6.21376	NA	0
AT1G19730	NINJA_SE	0.394013	0.298183	AT1G19730.1	0.692196	6.20477	NA	0
AT1G52720	NINJA_SE	0.362187	0.763655	AT1G52720.1	1.12584	6.20477	NA	0
ATMG01240	NINJA_SE	0.471035	0.298183	ATMG01240.1	0.769218	6.20119	NA	0
AT2G32580	NINJA_SE	0.364853	0.749585	AT2G32580.1	1.11444	6.20029	NA	0
AT5G53540	NINJA_SE	0.334471	1	AT5G53540.1	1.33447	6.1976	NA	0
AT3G09300	NINJA_SE	0.325059	1	AT3G09300.1	1.32506	6.19402	NA	0
AT3G43240	NINJA_SE	0.430593	0.298183	AT3G43240.1	0.728776	6.19402	NA	0
AT3G15630	NINJA_SE	0.426008	0.298183	AT3G15630.1	0.72419	6.18688	NA	0
AT5G37510	NINJA_SE	0.460796	0.298183	AT5G37510.1,AT5G37510.2	0.758979	6.18688	NA	0
AT3G51100	NINJA_SE	0.432435	0.298183	AT3G51100.1,AT3G51100.2,AT3G51100.3	0.730618	6.18599	NA	0
AT4G14520	NINJA_SE	0.328731	1	AT4G14520.1,AT4G14520.5,AT4G14520.8,AT4G14520.9	1.32873	6.18509	NA	0
AT1G16820	NINJA_SE	0.392161	0.298183	AT1G16820.1,AT1G16820.4	0.690344	6.16731	NA	0
AT1G03150	NINJA_SE	0.473418	0	0	0.473418	6.16554	NA	0
AT3G03773	NINJA_SE	0.420649	0.298183	AT3G03773.1,AT3G03773.2,AT3G03773.3	0.718832	6.162	NA	0
AT4G00895	NINJA_SE	0.327229	1	AT4G00895.1	1.32723	6.15581	NA	0
AT5G60630	NINJA_SE	0.362874	0.763655	AT5G60630.1	1.12653	6.15581	NA	0
AT2G39810	NINJA_SE	0.416042	0.298183	AT2G39810.1,AT2G39810.2	0.714224	6.15493	NA	0
AT5G08565	NINJA_SE	0.451404	0.298183	AT5G08565.1,AT5G08565.2	0.749587	6.14875	NA	0
AT5G43310	NINJA_SE	0.371543	0.700415	AT5G43310.1,AT5G43310.2,AT5G43310.3,AT5G43310.4,AT5G43310.5	1.07196	6.14523	NA	0
AT5G40480	NINJA_SE	0.340745	0.897248	AT5G40480.1	1.23799	6.12943	NA	0
AT3G07510	NINJA_SE	0.32297	1	AT3G07510.2	1.32297	6.12855	NA	0
AT1G21160	NINJA_SE	0.392214	0.298183	AT1G21160.1	0.690397	6.12768	NA	0
AT5G47120	NINJA_SE	0.331608	1	AT5G47120.1	1.33161	6.11807	NA	0
AT1G04985	NINJA_SE	0.47597	0	0	0.47597	6.11023	NA	0
AT1G52600	NINJA_SE	0.39758	0.298183	AT1G52600.1	0.695763	6.10588	NA	0
AT3G05490	NINJA_SE	0.365437	0.726791	AT3G05490.1	1.09223	6.10327	NA	0
AT4G25670	NINJA_SE	0.355737	0.796314	AT4G25670.1	1.15205	6.1024	NA	0
AT5G49510	NINJA_SE	0.461503	0.298183	AT5G49510.1,AT5G49510.2	0.759686	6.0998	NA	0
AT1G12550	NINJA_SE	0.388322	0.298183	AT1G12550.1	0.686504	6.09547	NA	0
AT3G09670	NINJA_SE	0.420835	0.298183	AT3G09670.1,AT3G09670.2	0.719018	6.09374	NA	0
AT3G54660	NINJA_SE	0.430696	0.298183	AT3G54660.1	0.728879	6.09201	NA	0
AT2G01830	NINJA_SE	0.405197	0.298183	AT2G01830.1,AT2G01830.2,AT2G01830.3,AT2G01830.4,AT2G01830.5,AT2G01830.6	0.70338	6.09114	NA	0
AT5G45590	NINJA_SE	0.459846	0.298183	AT5G45590.1	0.758029	6.08855	NA	0
AT4G08470	NINJA_SE	0.435034	0.298183	AT4G08470.1	0.733217	6.08682	NA	0
AT5G24316	NINJA_SE	0.455521	0.298183	AT5G24316.1	0.753703	6.07992	NA	0
AT4G00570	NINJA_SE	0.433502	0.298183	AT4G00570.1	0.731685	6.07734	NA	0
AT5G53460	NINJA_SE	0.349397	0.841485	AT5G53460.1,AT5G53460.2,AT5G53460.3	1.19088	6.07648	NA	0
AT1G04590	NINJA_SE	0.384495	0.298183	AT1G04590.1,AT1G04590.2	0.682678	6.07218	NA	0
AT1G25560	NINJA_SE	0.391741	0.298183	AT1G25560.1	0.689924	6.06874	NA	0
AT1G23440	NINJA_SE	0.357851	0.763655	AT1G23440.2	1.12151	6.06702	NA	0
AT2G32520	NINJA_SE	0.410652	0.298183	AT2G32520.1,AT2G32520.2,AT2G32520.4	0.708835	6.06274	NA	0
AT3G01435	NINJA_SE	0.416309	0.298183	AT3G01435.1,AT3G01435.2	0.714492	6.06017	NA	0
AT1G51160	NINJA_SE	0.334197	0.922741	AT1G51160.1	1.25694	6.05931	NA	0
AT4G30390	NINJA_SE	0.441367	0.298183	AT4G30390.1	0.73955	6.05931	NA	0
AT5G42000	NINJA_SE	0.457624	0.298183	AT5G42000.1,AT5G42000.2	0.755807	6.05248	NA	0
AT1G63660	NINJA_SE	0.398449	0.298183	AT1G63660.1,AT1G63660.2	0.696632	6.04906	NA	0
AT4G02110	NINJA_SE	0.362497	0.73702	AT4G02110.1	1.09952	6.04651	NA	0
AT5G15980	NINJA_SE	0.450802	0.298183	AT5G15980.1	0.748985	6.02274	NA	0
AT3G59380	NINJA_SE	0.429977	0.298183	AT3G59380.1	0.728159	6.01936	NA	0
AT1G72830	NINJA_SE	0.400123	0.298183	AT1G72830.1,AT1G72830.2,AT1G72830.3	0.698305	6.01514	NA	0
AT1G11730	NINJA_SE	0.385155	0.298183	AT1G11730.1	0.683338	6.00504	NA	0
AT4G28950	NINJA_SE	0.324321	1	AT4G28950.1	1.32432	6.00504	NA	0
AT5G40690	NINJA_SE	0.455398	0.298183	AT5G40690.1	0.753581	5.99581	NA	0
AT5G14590	NINJA_SE	0.449043	0.298183	AT5G14590.1	0.747226	5.98911	NA	0
AT3G04940	NINJA_SE	0.415955	0.298183	AT3G04940.1,AT3G04940.2	0.714138	5.98494	NA	0
AT4G29735	NINJA_SE	0.438507	0.298183	AT4G29735.1,AT4G29735.2	0.736689	5.97743	NA	0
AT2G38010	NINJA_SE	0.409722	0.298183	AT2G38010.1,AT2G38010.2,AT2G38010.3	0.707905	5.97493	NA	0
AT3G06720	NINJA_SE	0.416211	0.298183	AT3G06720.1,AT3G06720.2	0.714394	5.97327	NA	0
AT4G02840	NINJA_SE	0.373045	0.647196	AT4G02840.1,AT4G02840.2	1.02024	5.97078	NA	0
AT1G52330	NINJA_SE	0.312741	1	AT1G52330.1,AT1G52330.2	1.31274	5.96662	NA	0
AT4G29210	NINJA_SE	0.437974	0.298183	AT4G29210.2	0.736156	5.9658	NA	0
AT2G36130	NINJA_SE	0.408431	0.298183	AT2G36130.1	0.706614	5.95668	NA	0
AT1G16180	NINJA_SE	0.330948	0.922482	AT1G16180.1,AT1G16180.2	1.25343	5.95338	NA	0
AT4G29670	NINJA_SE	0.32236	1	AT4G29670.1,AT4G29670.2	1.32236	5.94266	NA	0
AT4G19880	NINJA_SE	0.321337	1	AT4G19880.1,AT4G19880.2,AT4G19880.3	1.32134	5.93608	NA	0
AT1G65985	NINJA_SE	0.369118	0.665628	AT1G65985.1,AT1G65985.2	1.03475	5.9328	NA	0
AT1G24050	NINJA_SE	0.36454	0.695171	AT1G24050.1	1.05971	5.93034	NA	0
AT3G26340	NINJA_SE	0.421175	0.298183	AT3G26340.1	0.719358	5.93034	NA	0
AT4G33985	NINJA_SE	0.438909	0.298183	AT4G33985.1	0.737091	5.92952	NA	0
AT1G05927	NINJA_SE	0.472566	0	0	0.472566	5.92379	NA	0
AT5G20990	NINJA_SE	0.44964	0.298183	AT5G20990.1,AT5G20990.2,AT5G20990.3	0.747823	5.92379	NA	0
AT1G47550	NINJA_SE	0.390307	0.298183	AT1G47550.1,AT1G47550.2	0.68849	5.92215	NA	0
AT1G48790	NINJA_SE	0.390683	0.298183	AT1G48790.1	0.688866	5.9197	NA	0
AT2G19740	NINJA_SE	0.363743	0.697871	AT2G19740.1	1.06161	5.91644	NA	0
AT4G22590	NINJA_SE	0.433957	0.298183	AT4G22590.1	0.73214	5.91644	NA	0
AT1G10230	NINJA_SE	0.482566	0	0	0.482566	5.91236	NA	0
AT5G28540	NINJA_SE	0.337924	0.870613	AT5G28540.1	1.20854	5.91155	NA	0
AT1G07500	NINJA_SE	0.308519	1	AT1G07500.1	1.30852	5.9091	NA	0
AT2G40600	NINJA_SE	0.314539	1	AT2G40600.1	1.31454	5.90179	NA	0
AT3G16840	NINJA_SE	0.3323	0.90405	AT3G16840.1,AT3G16840.2	1.23635	5.90017	NA	0
AT4G34881	NINJA_SE	0.438381	0.298183	AT4G34881.1	0.736564	5.89935	NA	0
AT1G28680	NINJA_SE	0.387243	0.298183	AT1G28680.1	0.685426	5.89611	NA	0
AT3G11930	NINJA_SE	0.415334	0.298183	AT3G11930.3	0.713517	5.89449	NA	0
AT1G14450	NINJA_SE	0.365887	0.678712	AT1G14450.1,AT1G14450.2	1.0446	5.89287	NA	0
AT1G04290	NINJA_SE	0.46707	0	0	0.46707	5.88802	NA	0
AT2G35360	NINJA_SE	0.333519	0.892731	AT2G35360.1,AT2G35360.2,AT2G35360.3	1.22625	5.8864	NA	0
AT5G26920	NINJA_SE	0.450004	0.298183	AT5G26920.1,AT5G26920.2,AT5G26920.3	0.748187	5.87914	NA	0
AT3G50660	NINJA_SE	0.422725	0.298183	AT3G50660.1,AT3G50660.2	0.720908	5.87834	NA	0
AT1G32230	NINJA_SE	0.387586	0.298183	AT1G32230.2,AT1G32230.3,AT1G32230.4,AT1G32230.5,AT1G32230.6	0.685768	5.87351	NA	0
AT5G04830	NINJA_SE	0.441022	0.298183	AT5G04830.1,AT5G04830.2	0.739205	5.87351	NA	0
AT5G14140	NINJA_SE	0.444809	0.298183	AT5G14140.1	0.742992	5.86628	NA	0
AT3G56800	NINJA_SE	0.364562	0.680166	AT3G56800.1	1.04473	5.85428	NA	0
AT5G47490	NINJA_SE	0.348578	0.796314	AT5G47490.1,AT5G47490.2,AT5G47490.3	1.14489	5.85428	NA	0
AT5G11810	NINJA_SE	0.348998	0.78297	AT5G11810.1	1.13197	5.84232	NA	0
AT1G33120	NINJA_SE	0.373019	0.612773	AT1G33120.1	0.985792	5.83835	NA	0
AT3G28910	NINJA_SE	0.351567	0.763655	AT3G28910.2	1.11522	5.83676	NA	0
AT4G01710	NINJA_SE	0.35928	0.707788	AT4G01710.1	1.06707	5.82883	NA	0
AT3G14230	NINJA_SE	0.339064	0.841485	AT3G14230.1,AT3G14230.2,AT3G14230.3	1.18055	5.81776	NA	0
AT2G11810	NINJA_SE	0.396949	0.298183	AT2G11810.1,AT2G11810.2,AT2G11810.3,AT2G11810.4	0.695132	5.79341	NA	0
AT1G27730	NINJA_SE	0.383326	0.298183	AT1G27730.1	0.681509	5.7895	NA	0
AT1G18660	NINJA_SE	0.380434	0.298183	AT1G18660.1,AT1G18660.2,AT1G18660.3,AT1G18660.4	0.678616	5.78404	NA	0
AT5G60640	NINJA_SE	0.322044	1	AT5G60640.1,AT5G60640.2	1.32204	5.78326	NA	0
AT5G27380	NINJA_SE	0.319693	1	AT5G27380.1	1.31969	5.77936	NA	0
AT3G04710	NINJA_SE	0.408961	0.298183	AT3G04710.1,AT3G04710.2,AT3G04710.3	0.707144	5.77703	NA	0
AT5G47310	NINJA_SE	0.355107	0.726791	AT5G47310.1	1.0819	5.77392	NA	0
AT4G10540	NINJA_SE	0.425458	0.298183	AT4G10540.1	0.723641	5.77237	NA	0
AT5G53310	NINJA_SE	0.452092	0.298183	AT5G53310.1,AT5G53310.2	0.750275	5.76926	NA	0
AT1G26880	NINJA_SE	0.342152	0.810384	AT1G26880.1	1.15254	5.76306	NA	0
AT5G58990	NINJA_SE	0.352249	0.744341	AT5G58990.1	1.09659	5.76229	NA	0
AT3G06860	NINJA_SE	0.40912	0.298183	AT3G06860.1	0.707303	5.7561	NA	0
AT3G63290	NINJA_SE	0.422725	0.298183	AT3G63290.1,AT3G63290.2	0.720908	5.75533	NA	0
AT4G27270	NINJA_SE	0.430345	0.298183	AT4G27270.1,AT4G27270.2,AT4G27270.3,AT4G27270.4	0.728528	5.75456	NA	0
AT1G53750	NINJA_SE	0.357401	0.703894	AT1G53750.1	1.06129	5.75379	NA	0
AT2G34250	NINJA_SE	0.40106	0.298183	AT2G34250.1,AT2G34250.2,AT2G34250.3	0.699242	5.75379	NA	0
AT1G63090	NINJA_SE	0.388731	0.298183	AT1G63090.1	0.686914	5.75302	NA	0
AT2G19590	NINJA_SE	0.336024	0.841485	AT2G19590.2	1.17751	5.7507	NA	0
AT2G38180	NINJA_SE	0.336288	0.841485	AT2G38180.1	1.17777	5.74839	NA	0
AT1G79900	NINJA_SE	0.393274	0.298183	AT1G79900.1	0.691456	5.74685	NA	0
AT3G01850	NINJA_SE	0.348177	0.763655	AT3G01850.3,AT3G01850.4	1.11183	5.74608	NA	0
AT5G41990	NINJA_SE	0.44737	0.298183	AT5G41990.1	0.745553	5.73917	NA	0
AT4G35220	NINJA_SE	0.433124	0.298183	AT4G35220.1	0.731307	5.7384	NA	0
AT4G08280	NINJA_SE	0.313903	1	AT4G08280.1,AT4G08280.2,AT4G08280.3	1.3139	5.7315	NA	0
AT1G49050	NINJA_SE	0.384193	0.298183	AT1G49050.1,AT1G49050.2,AT1G49050.3	0.682375	5.72309	NA	0
AT5G09310	NINJA_SE	0.437767	0.298183	AT5G09310.1	0.73595	5.72156	NA	0
AT2G18040	NINJA_SE	0.36879	0.613084	AT2G18040.1	0.981874	5.71547	NA	0
AT1G24560	NINJA_SE	0.379849	0.298183	AT1G24560.1	0.678031	5.71318	NA	0
AT1G54830	NINJA_SE	0.385466	0.298183	AT1G54830.1,AT1G54830.2,AT1G54830.3	0.683649	5.70862	NA	0
AT4G26470	NINJA_SE	0.428396	0.298183	AT4G26470.1,AT4G26470.2,AT4G26470.3	0.726579	5.70786	NA	0
AT5G01920	NINJA_SE	0.315281	1	AT5G01920.1,AT5G01920.2	1.31528	5.70634	NA	0
AT5G17350	NINJA_SE	0.440848	0.298183	AT5G17350.1	0.739031	5.70634	NA	0
AT1G06900	NINJA_SE	0.373165	0.298183	AT1G06900.1	0.671348	5.69801	NA	0
AT1G68790	NINJA_SE	0.388213	0.298183	AT1G68790.1	0.686396	5.69423	NA	0
AT1G18450	NINJA_SE	0.332963	0.841485	AT1G18450.1	1.17445	5.69196	NA	0
AT4G32930	NINJA_SE	0.335549	0.841485	AT4G32930.1,AT4G32930.2	1.17703	5.68894	NA	0
AT1G52080	NINJA_SE	0.383687	0.298183	AT1G52080.1	0.68187	5.68668	NA	0
AT1G20980	NINJA_SE	0.340405	0.796314	AT1G20980.1	1.13672	5.68517	NA	0
AT1G20960	NINJA_SE	0.377596	0.298183	AT1G20960.1,AT1G20960.2	0.675778	5.6799	NA	0
AT1G73230	NINJA_SE	0.35119	0.729232	AT1G73230.1	1.08042	5.6799	NA	0
AT2G38040	NINJA_SE	0.399824	0.298183	AT2G38040.1,AT2G38040.2	0.698006	5.6784	NA	0
AT5G15700	NINJA_SE	0.439265	0.298183	AT5G15700.1,AT5G15700.2	0.737448	5.67465	NA	0
AT2G31400	NINJA_SE	0.348311	0.744341	AT2G31400.1	1.09265	5.66491	NA	0
AT5G27720	NINJA_SE	0.442922	0.298183	AT5G27720.1	0.741105	5.66192	NA	0
AT3G58500	NINJA_SE	0.364272	0.633749	AT3G58500.1	0.998021	5.65445	NA	0
AT1G64440	NINJA_SE	0.339581	0.796314	AT1G64440.1	1.13589	5.65222	NA	0
AT5G12980	NINJA_SE	0.436612	0.298183	AT5G12980.1	0.734795	5.65073	NA	0
AT3G09500	NINJA_SE	0.357982	0.67352	AT3G09500.1	1.0315	5.63589	NA	0
AT1G65370	NINJA_SE	0.326692	0.877466	AT1G65370.1	1.20416	5.61303	NA	0
AT3G01060	NINJA_SE	0.304685	1	AT3G01060.1,AT3G01060.2,AT3G01060.3	1.30468	5.6057	NA	0
AT3G04350	NINJA_SE	0.402316	0.298183	AT3G04350.1,AT3G04350.2	0.700499	5.59619	NA	0
AT5G08190	NINJA_SE	0.32878	0.860696	AT5G08190.2	1.18948	5.59619	NA	0
AT1G36280	NINJA_SE	0.378724	0.298183	AT1G36280.1,AT1G36280.2	0.676906	5.59473	NA	0
AT5G19140	NINJA_SE	0.437611	0.298183	AT5G19140.1,AT5G19140.2	0.735794	5.59327	NA	0
AT5G44800	NINJA_SE	0.333078	0.841485	AT5G44800.1	1.17456	5.59327	NA	0
AT3G07150	NINJA_SE	0.403394	0.298183	AT3G07150.1	0.701576	5.59036	NA	0
AT3G29770	NINJA_SE	0.30679	1	AT3G29770.2	1.30679	5.58817	NA	0
AT3G09840	NINJA_SE	0.322729	0.897248	AT3G09840.1	1.21998	5.58745	NA	0
AT5G65700	NINJA_SE	0.449881	0.298183	AT5G65700.1,AT5G65700.2	0.748064	5.58599	NA	0
AT4G24420	NINJA_SE	0.423251	0.298183	AT4G24420.2	0.721434	5.58526	NA	0
AT2G44620	NINJA_SE	0.39867	0.298183	AT2G44620.1	0.696853	5.58163	NA	0
AT4G04780	NINJA_SE	0.417821	0.298183	AT4G04780.1	0.716004	5.58091	NA	0
AT3G06050	NINJA_SE	0.40246	0.298183	AT3G06050.1,AT3G06050.2	0.700642	5.57873	NA	0
AT2G37040	NINJA_SE	0.395148	0.298183	AT2G37040.1	0.69333	5.55921	NA	0
AT2G25940	NINJA_SE	0.391602	0.298183	AT2G25940.1	0.689785	5.55561	NA	0
AT1G13950	NINJA_SE	0.476138	0	0	0.476138	5.55489	NA	0
AT3G56820	NINJA_SE	0.413112	0.298183	AT3G56820.1	0.711295	5.54986	NA	0
AT2G18465	NINJA_SE	0.389077	0.298183	AT2G18465.1	0.68726	5.54341	NA	0
AT1G52370	NINJA_SE	0.340199	0.763655	AT1G52370.1,AT1G52370.2,AT1G52370.3,AT1G52370.4	1.10385	5.53983	NA	0
AT4G19350	NINJA_SE	0.419591	0.298183	AT4G19350.1	0.717774	5.53554	NA	0
AT1G07728	NINJA_SE	0.463087	0	0	0.463087	5.53412	NA	0
AT5G13830	NINJA_SE	0.432972	0.298183	AT5G13830.1	0.731155	5.53198	NA	0
AT1G01770	NINJA_SE	0.449939	0	0	0.449939	5.5277	NA	0
AT5G47430	NINJA_SE	0.441422	0.298183	AT5G47430.1,AT5G47430.2,AT5G47430.3,AT5G47430.4,AT5G47430.5,AT5G47430.6	0.739605	5.52699	NA	0
AT1G03830	NINJA_SE	0.36556	0.298183	AT1G03830.1,AT1G03830.2	0.663743	5.51988	NA	0
AT1G72280	NINJA_SE	0.382954	0.298183	AT1G72280.1	0.681136	5.51704	NA	0
AT1G10522	NINJA_SE	0.367877	0.298183	AT1G10522.1,AT1G10522.2	0.66606	5.50924	NA	0
AT1G29195	NINJA_SE	0.373793	0.298183	AT1G29195.1	0.671975	5.50712	NA	0
AT1G32940	NINJA_SE	0.374524	0.298183	AT1G32940.1,AT1G32940.2,AT1G32940.3,AT1G32940.4	0.672707	5.49654	NA	0
AT1G16530	NINJA_SE	0.369487	0.298183	AT1G16530.1	0.66767	5.49443	NA	0
AT4G33890	NINJA_SE	0.307196	1	AT4G33890.1	1.3072	5.49443	NA	0
AT1G67250	NINJA_SE	0.316201	0.913759	AT1G67250.1	1.22996	5.4874	NA	0
AT2G01420	NINJA_SE	0.384406	0.298183	AT2G01420.1,AT2G01420.2	0.682589	5.48179	NA	0
AT4G32670	NINJA_SE	0.30665	1	AT4G32670.1,AT4G32670.2	1.30665	5.48179	NA	0
AT1G16430	NINJA_SE	0.477168	0	0	0.477168	5.47201	NA	0
AT1G48230	NINJA_SE	0.295232	1	AT1G48230.1,AT1G48230.2	1.29523	5.47131	NA	0
AT1G07590	NINJA_SE	0.353173	0.663967	AT1G07590.1	1.01714	5.46991	NA	0
AT5G20960	NINJA_SE	0.307956	1	AT5G20960.1,AT5G20960.2	1.30796	5.46573	NA	0
AT3G62030	NINJA_SE	0.411746	0.298183	AT3G62030.1,AT3G62030.2,AT3G62030.3	0.709929	5.46504	NA	0
AT5G11950	NINJA_SE	0.327593	0.841485	AT5G11950.4	1.16908	5.45947	NA	0
AT5G43250	NINJA_SE	0.437723	0.298183	AT5G43250.1	0.735906	5.45947	NA	0
AT4G36040	NINJA_SE	0.356873	0.633749	AT4G36040.1	0.990621	5.45184	NA	0
AT5G67420	NINJA_SE	0.445406	0.298183	AT5G67420.1,AT5G67420.2	0.743589	5.45046	NA	0
AT2G30700	NINJA_SE	0.388855	0.298183	AT2G30700.1,AT2G30700.2	0.687038	5.44838	NA	0
AT5G23670	NINJA_SE	0.433525	0.298183	AT5G23670.1	0.731708	5.447	NA	0
AT5G49000	NINJA_SE	0.439265	0.298183	AT5G49000.1,AT5G49000.2	0.737448	5.44423	NA	0
AT5G06370	NINJA_SE	0.426591	0.298183	AT5G06370.1	0.724774	5.44354	NA	0
AT5G48480	NINJA_SE	0.356371	0.633749	AT5G48480.1	0.990119	5.43664	NA	0
AT5G11110	NINJA_SE	0.427897	0.298183	AT5G11110.1	0.72608	5.43458	NA	0
AT5G13010	NINJA_SE	0.428574	0.298183	AT5G13010.1	0.726757	5.43251	NA	0
AT1G05100	NINJA_SE	0.453089	0	0	0.453089	5.43183	NA	0
AT3G60540	NINJA_SE	0.409865	0.298183	AT3G60540.1	0.708048	5.42908	NA	0
AT1G53730	NINJA_SE	0.340503	0.73702	AT1G53730.1,AT1G53730.2	1.07752	5.42496	NA	0
AT1G17860	NINJA_SE	0.477774	0	0	0.477774	5.42427	NA	0
AT2G46600	NINJA_SE	0.297914	1	AT2G46600.1	1.29791	5.42153	NA	0
AT1G48960	NINJA_SE	0.373104	0.298183	AT1G48960.1	0.671287	5.42085	NA	0
AT1G56010	NINJA_SE	0.375356	0.298183	AT1G56010.1,AT1G56010.2	0.673538	5.42016	NA	0
AT4G34070	NINJA_SE	0.420893	0.298183	AT4G34070.1	0.719075	5.41674	NA	0
AT1G54280	NINJA_SE	0.374524	0.298183	AT1G54280.1,AT1G54280.2,AT1G54280.3	0.672707	5.41401	NA	0
AT5G03380	NINJA_SE	0.424002	0.298183	AT5G03380.1,AT5G03380.2	0.722185	5.41264	NA	0
AT3G62810	NINJA_SE	0.319612	0.873364	AT3G62810.1,AT3G62810.2	1.19298	5.4065	NA	0
AT5G62930	NINJA_SE	0.442002	0.298183	AT5G62930.1,AT5G62930.2,AT5G62930.3	0.740185	5.40446	NA	0
AT5G11980	NINJA_SE	0.325324	0.841485	AT5G11980.1,AT5G11980.2	1.16681	5.3997	NA	0
AT1G08165	NINJA_SE	0.459147	0	0	0.459147	5.3963	NA	0
AT3G20840	NINJA_SE	0.400846	0.298183	AT3G20840.1	0.699029	5.39359	NA	0
AT2G21590	NINJA_SE	0.32033	0.864382	AT2G21590.5	1.18471	5.39291	NA	0
AT4G29380	NINJA_SE	0.331202	0.796314	AT4G29380.2	1.12752	5.38749	NA	0
AT1G75580	NINJA_SE	0.293717	1	AT1G75580.1	1.29372	5.38682	NA	0
AT1G02400	NINJA_SE	0.445239	0	0	0.445239	5.37534	NA	0
AT2G39630	NINJA_SE	0.389187	0.298183	AT2G39630.1,AT2G39630.2,AT2G39630.3	0.68737	5.37467	NA	0
AT1G48870	NINJA_SE	0.29127	1	AT1G48870.1,AT1G48870.2,AT1G48870.3	1.29127	5.3666	NA	0
AT1G03870	NINJA_SE	0.44714	0	0	0.44714	5.36258	NA	0
AT3G01930	NINJA_SE	0.322204	0.841485	AT3G01930.3	1.16369	5.35923	NA	0
AT4G20170	NINJA_SE	0.413034	0.298183	AT4G20170.1	0.711217	5.35722	NA	0
AT1G67480	NINJA_SE	0.375018	0.298183	AT1G67480.1,AT1G67480.2,AT1G67480.3	0.673201	5.35054	NA	0
AT4G38790	NINJA_SE	0.420068	0.298183	AT4G38790.1	0.718251	5.35054	NA	0
AT1G16890	NINJA_SE	0.472987	0	0	0.472987	5.34588	NA	0
AT1G14380	NINJA_SE	0.46887	0	0	0.46887	5.34521	NA	0
AT4G07825	NINJA_SE	0.409017	0.298183	AT4G07825.1	0.7072	5.34521	NA	0
AT2G45450	NINJA_SE	0.389893	0.298183	AT2G45450.1	0.688076	5.34454	NA	0
AT1G67350	NINJA_SE	0.324658	0.821599	AT1G67350.1	1.14626	5.33989	NA	0
AT4G15180	NINJA_SE	0.355947	0.605763	AT4G15180.1	0.961711	5.33922	NA	0
AT1G09843	NINJA_SE	0.461135	0	0	0.461135	5.33856	NA	0
AT3G58140	NINJA_SE	0.405109	0.298183	AT3G58140.1	0.703292	5.32994	NA	0
AT2G21320	NINJA_SE	0.381734	0.298183	AT2G21320.1	0.679916	5.32663	NA	0
AT5G05890	NINJA_SE	0.421547	0.298183	AT5G05890.1	0.71973	5.322	NA	0
AT5G12390	NINJA_SE	0.424028	0.298183	AT5G12390.1	0.72221	5.32068	NA	0
AT3G03960	NINJA_SE	0.294321	1	AT3G03960.1	1.29432	5.31673	NA	0
AT1G19850	NINJA_SE	0.363485	0.298183	AT1G19850.1,AT1G19850.2	0.661668	5.31409	NA	0
AT5G02560	NINJA_SE	0.328174	0.796314	AT5G02560.1,AT5G02560.2	1.12449	5.30883	NA	0
AT3G51210	NINJA_SE	0.354135	0.608879	AT3G51210.1	0.963014	5.30686	NA	0
AT5G19990	NINJA_SE	0.301483	1	AT5G19990.1,AT5G19990.2,AT5G19990.3	1.30148	5.30424	NA	0
AT2G46920	NINJA_SE	0.388656	0.298183	AT2G46920.1,AT2G46920.2,AT2G46920.3,AT2G46920.4	0.686839	5.29965	NA	0
AT3G25290	NINJA_SE	0.397999	0.298183	AT3G25290.1,AT3G25290.2	0.696182	5.29573	NA	0
AT1G17170	NINJA_SE	0.308114	0.917913	AT1G17170.1	1.22603	5.29508	NA	0
AT1G04620	NINJA_SE	0.445772	0	0	0.445772	5.27879	NA	0
AT4G12010	NINJA_SE	0.407353	0.298183	AT4G12010.1	0.705536	5.27619	NA	0
AT4G10480	NINJA_SE	0.339589	0.703894	AT4G10480.2	1.04348	5.2749	NA	0
AT3G06350	NINJA_SE	0.390794	0.298183	AT3G06350.1	0.688977	5.2723	NA	0
AT3G50520	NINJA_SE	0.326172	0.796314	AT3G50520.1	1.12249	5.27165	NA	0
AT4G30600	NINJA_SE	0.413563	0.298183	AT4G30600.1,AT4G30600.2	0.711745	5.27101	NA	0
AT1G08845	NINJA_SE	0.455832	0	0	0.455832	5.26971	NA	0
AT2G20740	NINJA_SE	0.290071	1	AT2G20740.1	1.29007	5.26454	NA	0
AT4G16444	NINJA_SE	0.315065	0.864694	AT4G16444.1	1.17976	5.26389	NA	0
AT1G27700	NINJA_SE	0.485185	0	0	0.485185	5.25873	NA	0
AT3G56240	NINJA_SE	0.401719	0.298183	AT3G56240.1,AT3G56240.2,AT3G56240.3	0.699902	5.25809	NA	0
AT2G14910	NINJA_SE	0.377201	0.298183	AT2G14910.1,AT2G14910.2	0.675384	5.2568	NA	0
AT5G08470	NINJA_SE	0.420022	0.298183	AT5G08470.1,AT5G08470.2,AT5G08470.3	0.718205	5.25616	NA	0
AT1G79810	NINJA_SE	0.374672	0.298183	AT1G79810.1,AT1G79810.2	0.672854	5.25422	NA	0
AT2G41600	NINJA_SE	0.385155	0.298183	AT2G41600.1,AT2G41600.2,AT2G41600.3,AT2G41600.4,AT2G41600.5,AT2G41600.6,AT2G41600.7	0.683338	5.25294	NA	0
AT5G06970	NINJA_SE	0.298053	1	AT5G06970.1	1.29805	5.24652	NA	0
AT1G19800	NINJA_SE	0.360476	0.298183	AT1G19800.1,AT1G19800.2,AT1G19800.3,AT1G19800.4,AT1G19800.5,AT1G19800.6	0.658659	5.24139	NA	0
AT4G32120	NINJA_SE	0.296899	1	AT4G32120.1	1.2969	5.23691	NA	0
ATCG00740	NINJA_SE	0.437247	0.298183	ATCG00740.1	0.73543	5.23691	NA	0
AT5G14450	NINJA_SE	0.421718	0.298183	AT5G14450.1	0.719901	5.23627	NA	0
AT1G74640	NINJA_SE	0.287405	1	AT1G74640.1	1.28741	5.23244	NA	0
AT1G76140	NINJA_SE	0.372627	0.298183	AT1G76140.1,AT1G76140.2	0.67081	5.23244	NA	0
AT5G54840	NINJA_SE	0.432495	0.298183	AT5G54840.2	0.730677	5.23244	NA	0
AT4G23450	NINJA_SE	0.408721	0.298183	AT4G23450.3	0.706903	5.22225	NA	0
AT2G47800	NINJA_SE	0.385705	0.298183	AT2G47800.1	0.683888	5.22161	NA	0
AT1G25210	NINJA_SE	0.331989	0.73702	AT1G25210.1,AT1G25210.2	1.06901	5.21527	NA	0
AT2G36885	NINJA_SE	0.288987	1	AT2G36885.1,AT2G36885.2	1.28899	5.21527	NA	0
ATMG00090	NINJA_SE	0.436357	0.298183	ATMG00090.1	0.734539	5.21463	NA	0
AT3G59970	NINJA_SE	0.400939	0.298183	AT3G59970.1,AT3G59970.3	0.699122	5.2121	NA	0
AT5G21920	NINJA_SE	0.423541	0.298183	AT5G21920.1,AT5G21920.2	0.721723	5.21083	NA	0
AT2G46505	NINJA_SE	0.3111	0.877466	AT2G46505.1	1.18857	5.2102	NA	0
AT1G30480	NINJA_SE	0.486107	0	0	0.486107	5.19821	NA	0
AT1G06180	NINJA_SE	0.446222	0	0	0.446222	5.19317	NA	0
AT4G31910	NINJA_SE	0.328016	0.763655	AT4G31910.1	1.09167	5.19255	NA	0
AT3G12370	NINJA_SE	0.389514	0.298183	AT3G12370.1	0.687697	5.19129	NA	0
AT3G41762	NINJA_SE	0.394942	0.298183	AT3G41762.1	0.693125	5.19066	NA	0
AT5G09570	NINJA_SE	0.340065	0.678712	AT5G09570.1	1.01878	5.19066	NA	0
AT2G34860	NINJA_SE	0.287427	1	AT2G34860.1,AT2G34860.2	1.28743	5.18126	NA	0
AT3G28710	NINJA_SE	0.39419	0.298183	AT3G28710.1	0.692372	5.18001	NA	0
AT5G50410	NINJA_SE	0.428759	0.298183	AT5G50410.1	0.726941	5.17876	NA	0
AT2G29440	NINJA_SE	0.377671	0.298183	AT2G29440.1	0.675854	5.17813	NA	0
AT3G04890	NINJA_SE	0.386289	0.298183	AT3G04890.1	0.684472	5.17688	NA	0
AT5G15220	NINJA_SE	0.419541	0.298183	AT5G15220.1,AT5G15220.2	0.717724	5.17563	NA	0
AT1G75335	NINJA_SE	0.369961	0.298183	AT1G75335.1	0.668144	5.17376	NA	0
AT2G20390	NINJA_SE	0.374898	0.298183	AT2G20390.1	0.67308	5.17251	NA	0
AT3G62530	NINJA_SE	0.301374	0.926324	AT3G62530.1	1.2277	5.16629	NA	0
AT3G22680	NINJA_SE	0.308035	0.885254	AT3G22680.1	1.19329	5.16442	NA	0
AT5G56890	NINJA_SE	0.430064	0.298183	AT5G56890.1	0.728247	5.16256	NA	0
AT5G64270	NINJA_SE	0.432591	0.298183	AT5G64270.1	0.730774	5.16007	NA	0
AT5G14390	NINJA_SE	0.294823	1	AT5G14390.1	1.29482	5.15449	NA	0
AT2G47060	NINJA_SE	0.287137	1	AT2G47060.1,AT2G47060.3,AT2G47060.4,AT2G47060.5,AT2G47060.6	1.28714	5.15387	NA	0
AT3G44340	NINJA_SE	0.39371	0.298183	AT3G44340.1,AT3G44340.2,AT3G44340.3,AT3G44340.4,AT3G44340.5	0.691893	5.14954	NA	0
AT5G11850	NINJA_SE	0.416653	0.298183	AT5G11850.1	0.714836	5.14954	NA	0
AT3G42670	NINJA_SE	0.39315	0.298183	AT3G42670.1,AT3G42670.2,AT3G42670.3,AT3G42670.4	0.691333	5.14584	NA	0
ATMG00520	NINJA_SE	0.298562	1	ATMG00520.1	1.29856	5.14584	NA	0
AT1G22520	NINJA_SE	0.473696	0	0	0.473696	5.14522	NA	0
AT2G33840	NINJA_SE	0.377566	0.298183	AT2G33840.1	0.675749	5.14152	NA	0
AT3G11397	NINJA_SE	0.313246	0.841485	AT3G11397.1	1.15473	5.14029	NA	0
AT5G58710	NINJA_SE	0.429839	0.298183	AT5G58710.1	0.728022	5.14029	NA	0
AT3G23160	NINJA_SE	0.390971	0.298183	AT3G23160.1	0.689154	5.13967	NA	0
AT3G02920	NINJA_SE	0.286854	1	AT3G02920.1	1.28685	5.13906	NA	0
AT5G04740	NINJA_SE	0.332242	0.717757	AT5G04740.1,AT5G04740.2	1.05	5.13906	NA	0
AT1G01340	NINJA_SE	0.433724	0	0	0.433724	5.13783	NA	0
AT4G36690	NINJA_SE	0.292923	1	AT4G36690.3	1.29292	5.13291	NA	0
AT1G02930	NINJA_SE	0.435951	0	0	0.435951	5.13168	NA	0
AT5G60710	NINJA_SE	0.429939	0.298183	AT5G60710.1	0.728122	5.13168	NA	0
AT3G49490	NINJA_SE	0.289018	1	AT3G49490.1	1.28902	5.13046	NA	0
AT5G35680	NINJA_SE	0.422522	0.298183	AT5G35680.1,AT5G35680.2,AT5G35680.3	0.720704	5.12739	NA	0
AT5G46620	NINJA_SE	0.29557	1	AT5G46620.1	1.29557	5.1231	NA	0
AT1G08660	NINJA_SE	0.44898	0	0	0.44898	5.1176	NA	0
AT1G01860	NINJA_SE	0.433432	0	0	0.433432	5.11212	NA	0
AT4G31840	NINJA_SE	0.406608	0.298183	AT4G31840.1	0.704791	5.09754	NA	0
AT4G17310	NINJA_SE	0.323714	0.763655	AT4G17310.1,AT4G17310.10,AT4G17310.11,AT4G17310.12,AT4G17310.13,AT4G17310.14,AT4G17310.15,AT4G17310.16,AT4G17310.17,AT4G17310.2,AT4G17310.3,AT4G17310.4,AT4G17310.5,AT4G17310.6,AT4G17310.7,AT4G17310.8,AT4G17310.9	1.08737	5.09633	NA	0
AT5G49015	NINJA_SE	0.294436	1	AT5G49015.2	1.29444	5.09149	NA	0
AT4G36780	NINJA_SE	0.408461	0.298183	AT4G36780.1	0.706644	5.08968	NA	0
AT3G06080	NINJA_SE	0.285059	1	AT3G06080.1,AT3G06080.2	1.28506	5.08847	NA	0
AT3G60900	NINJA_SE	0.395978	0.298183	AT3G60900.1	0.69416	5.08847	NA	0
AT1G06630	NINJA_SE	0.442621	0	0	0.442621	5.08606	NA	0
AT1G30400	NINJA_SE	0.35717	0.298183	AT1G30400.1,AT1G30400.2	0.655353	5.08485	NA	0
AT5G15070	NINJA_SE	0.415562	0.298183	AT5G15070.1,AT5G15070.2,AT5G15070.3,AT5G15070.4,AT5G15070.5	0.713744	5.08485	NA	0
AT1G08550	NINJA_SE	0.447263	0	0	0.447263	5.08425	NA	0
AT1G19240	NINJA_SE	0.324579	0.749585	AT1G19240.1	1.07416	5.08425	NA	0
AT5G14320	NINJA_SE	0.415119	0.298183	AT5G14320.1,AT5G14320.2	0.713302	5.08244	NA	0
AT5G20280	NINJA_SE	0.417619	0.298183	AT5G20280.1	0.715802	5.08064	NA	0
AT5G03030	NINJA_SE	0.409732	0.298183	AT5G03030.1,AT5G03030.2	0.707915	5.07103	NA	0
AT1G18773	NINJA_SE	0.464164	0	0	0.464164	5.05967	NA	0
AT5G59050	NINJA_SE	0.426496	0.298183	AT5G59050.3	0.724679	5.05967	NA	0
AT1G01940	NINJA_SE	0.29543	0.932503	AT1G01940.1	1.22793	5.05133	NA	0
AT1G49600	NINJA_SE	0.278074	1	AT1G49600.1,AT1G49600.2,AT1G49600.3	1.27807	5.05014	NA	0
AT1G18440	NINJA_SE	0.46311	0	0	0.46311	5.04717	NA	0
AT3G08690	NINJA_SE	0.295904	0.928557	AT3G08690.1	1.22446	5.04658	NA	0
AT5G24300	NINJA_SE	0.417246	0.298183	AT5G24300.1,AT5G24300.2	0.715429	5.04598	NA	0
AT5G53650	NINJA_SE	0.424057	0.298183	AT5G53650.1	0.72224	5.0448	NA	0
AT4G00830	NINJA_SE	0.286473	1	AT4G00830.1,AT4G00830.3,AT4G00830.6	1.28647	5.04065	NA	0
AT1G32920	NINJA_SE	0.339121	0.638318	AT1G32920.1	0.977439	5.04006	NA	0
AT1G28330	NINJA_SE	0.341702	0.617082	AT1G28330.4	0.958784	5.03887	NA	0
AT5G42470	NINJA_SE	0.291629	1	AT5G42470.1	1.29163	5.03887	NA	0
AT4G11570	NINJA_SE	0.286721	1	AT4G11570.1,AT4G11570.2	1.28672	5.03592	NA	0
AT1G73480	NINJA_SE	0.278818	1	AT1G73480.1	1.27882	5.03532	NA	0
AT1G17720	NINJA_SE	0.31457	0.796314	AT1G17720.1,AT1G17720.2	1.11088	5.03355	NA	0
AT4G26900	NINJA_SE	0.327466	0.717757	AT4G26900.1	1.04522	5.03237	NA	0
AT1G16340	NINJA_SE	0.45871	0	0	0.45871	5.02707	NA	0
AT5G59840	NINJA_SE	0.292408	1	AT5G59840.1	1.29241	5.0253	NA	0
AT1G27980	NINJA_SE	0.475398	0	0	0.475398	5.02295	NA	0
AT1G09280	NINJA_SE	0.446006	0	0	0.446006	5.01825	NA	0
AT3G57300	NINJA_SE	0.297528	0.909034	AT3G57300.3	1.20656	5.01121	NA	0
AT4G31180	NINJA_SE	0.402569	0.298183	AT4G31180.1,AT4G31180.2	0.700751	5.01063	NA	0
AT4G04720	NINJA_SE	0.394415	0.298183	AT4G04720.1	0.692597	5.00478	NA	0
AT5G02960	NINJA_SE	0.338504	0.631983	AT5G02960.1	0.970488	5.0042	NA	0
AT5G51780	NINJA_SE	0.290595	1	AT5G51780.1	1.2906	5.00245	NA	0
AT1G26750	NINJA_SE	0.472397	0	0	0.472397	4.9972	NA	0
AT4G16535	NINJA_SE	0.396552	0.298183	AT4G16535.1	0.694735	4.9943	NA	0
AT3G16310	NINJA_SE	0.382409	0.298183	AT3G16310.1	0.680592	4.99255	NA	0
AT5G06560	NINJA_SE	0.408096	0.298183	AT5G06560.1	0.706279	4.99255	NA	0
AT1G01225	NINJA_SE	0.42713	0	0	0.42713	4.99139	NA	0
AT4G34190	NINJA_SE	0.403085	0.298183	AT4G34190.1	0.701267	4.99139	NA	0
AT1G30080	NINJA_SE	0.352731	0.298183	AT1G30080.1,AT1G30080.2	0.650914	4.98791	NA	0
AT1G16690	NINJA_SE	0.273597	1	AT1G16690.1	1.2736	4.98328	NA	0
AT1G11760	NINJA_SE	0.449109	0	0	0.449109	4.97807	NA	0
AT5G23710	NINJA_SE	0.287801	1	AT5G23710.1	1.2878	4.97692	NA	0
AT3G11260	NINJA_SE	0.379415	0.298183	AT3G11260.1	0.677598	4.97576	NA	0
AT5G44320	NINJA_SE	0.288918	1	AT5G44320.1	1.28892	4.97576	NA	0
AT1G08260	NINJA_SE	0.441578	0	0	0.441578	4.97519	NA	0
AT1G06840	NINJA_SE	0.438069	0	0	0.438069	4.97403	NA	0
AT4G35490	NINJA_SE	0.297202	0.899637	AT4G35490.1,AT4G35490.2	1.19684	4.97288	NA	0
AT3G09350	NINJA_SE	0.315488	0.778712	AT3G09350.4	1.0942	4.97173	NA	0
AT5G20165	NINJA_SE	0.314273	0.786397	AT5G20165.1,AT5G20165.2,AT5G20165.3,AT5G20165.4	1.10067	4.97057	NA	0
AT5G22780	NINJA_SE	0.413072	0.298183	AT5G22780.1,AT5G22780.2	0.711254	4.9654	NA	0
AT3G03070	NINJA_SE	0.336311	0.63188	AT3G03070.1	0.968191	4.95565	NA	0
AT5G13390	NINJA_SE	0.408595	0.298183	AT5G13390.1,AT5G13390.2	0.706778	4.95164	NA	0
AT2G15580	NINJA_SE	0.276089	1	AT2G15580.1	1.27609	4.94936	NA	0
AT3G51670	NINJA_SE	0.386762	0.298183	AT3G51670.1	0.684945	4.94765	NA	0
AT3G12180	NINJA_SE	0.378603	0.298183	AT3G12180.1	0.676786	4.94708	NA	0
AT3G57330	NINJA_SE	0.388008	0.298183	AT3G57330.1,AT3G57330.2	0.686191	4.9391	NA	0
AT3G52100	NINJA_SE	0.386553	0.298183	AT3G52100.1,AT3G52100.2,AT3G52100.3,AT3G52100.4	0.684736	4.93854	NA	0
AT1G04910	NINJA_SE	0.341526	0.298183	AT1G04910.1	0.639709	4.93399	NA	0
AT3G60350	NINJA_SE	0.291721	0.921288	AT3G60350.1	1.21301	4.93229	NA	0
AT2G40765	NINJA_SE	0.308536	0.811578	AT2G40765.1	1.12011	4.92719	NA	0
AT1G23900	NINJA_SE	0.465623	0	0	0.465623	4.91872	NA	0
AT5G16950	NINJA_SE	0.408512	0.298183	AT5G16950.1	0.706694	4.91253	NA	0
AT2G46630	NINJA_SE	0.371543	0.298183	AT2G46630.1	0.669725	4.91084	NA	0
AT1G10865	NINJA_SE	0.342794	0.298183	AT1G10865.1,AT1G10865.2	0.640977	4.90859	NA	0
AT1G52280	NINJA_SE	0.351909	0.298183	AT1G52280.1	0.650091	4.90354	NA	0
AT1G01810	NINJA_SE	0.423878	0	0	0.423878	4.90242	NA	0
AT3G21220	NINJA_SE	0.379645	0.298183	AT3G21220.1,AT3G21220.2	0.677828	4.89739	NA	0
AT1G44960	NINJA_SE	0.480792	0	0	0.480792	4.89627	NA	0
AT1G06560	NINJA_SE	0.433398	0	0	0.433398	4.88734	NA	0
AT1G22985	NINJA_SE	0.462883	0	0	0.462883	4.88623	NA	0
AT4G32130	NINJA_SE	0.316495	0.744341	AT4G32130.1	1.06084	4.88067	NA	0
AT1G60870	NINJA_SE	0.321776	0.705348	AT1G60870.1	1.02712	4.8779	NA	0
AT1G04425	NINJA_SE	0.427418	0	0	0.427418	4.87734	NA	0
AT5G26667	NINJA_SE	0.314248	0.763655	AT5G26667.1,AT5G26667.2,AT5G26667.3	1.0779	4.87624	NA	0
AT1G68760	NINJA_SE	0.300399	0.841485	AT1G68760.1	1.14188	4.87568	NA	0
AT5G35980	NINJA_SE	0.411169	0.298183	AT5G35980.1,AT5G35980.3	0.709351	4.87457	NA	0
AT5G38880	NINJA_SE	0.411546	0.298183	AT5G38880.1	0.709729	4.87236	NA	0
AT3G46540	NINJA_SE	0.381558	0.298183	AT3G46540.1	0.679741	4.87125	NA	0
AT1G15470	NINJA_SE	0.45029	0	0	0.45029	4.8707	NA	0
AT1G64650	NINJA_SE	0.270702	1	AT1G64650.1	1.2707	4.86959	NA	0
AT2G48070	NINJA_SE	0.274449	1	AT2G48070.1,AT2G48070.2,AT2G48070.3	1.27445	4.86959	NA	0
AT1G27350	NINJA_SE	0.467227	0	0	0.467227	4.86849	NA	0
AT4G02280	NINJA_SE	0.387617	0.298183	AT4G02280.1	0.6858	4.86739	NA	0
AT1G32220	NINJA_SE	0.269171	1	AT1G32220.1	1.26917	4.86628	NA	0
AT1G13030	NINJA_SE	0.445727	0	0	0.445727	4.86407	NA	0
AT3G17668	NINJA_SE	0.275664	1	AT3G17668.1,AT3G17668.2	1.27566	4.86132	NA	0
AT5G18310	NINJA_SE	0.295825	0.874922	AT5G18310.1,AT5G18310.2	1.17075	4.86022	NA	0
AT5G08535	NINJA_SE	0.301724	0.841485	AT5G08535.2	1.14321	4.85857	NA	0
AT2G04410	NINJA_SE	0.326455	0.668172	AT2G04410.1	0.994627	4.85582	NA	0
AT2G28540	NINJA_SE	0.362715	0.298183	AT2G28540.1,AT2G28540.2	0.660898	4.85197	NA	0
AT1G05960	NINJA_SE	0.338218	0.298183	AT1G05960.1,AT1G05960.2,AT1G05960.3,AT1G05960.4	0.6364	4.85142	NA	0
AT1G12640	NINJA_SE	0.444225	0	0	0.444225	4.84814	NA	0
AT4G35140	NINJA_SE	0.396836	0.298183	AT4G35140.1,AT4G35140.2	0.695019	4.84759	NA	0
AT4G37608	NINJA_SE	0.39757	0.298183	AT4G37608.1	0.695753	4.84759	NA	0
AT5G04720	NINJA_SE	0.400098	0.298183	AT5G04720.1	0.698281	4.84759	NA	0
AT1G25450	NINJA_SE	0.463984	0	0	0.463984	4.8454	NA	0
AT1G22510	NINJA_SE	0.459974	0	0	0.459974	4.8443	NA	0
AT1G08050	NINJA_SE	0.338473	0.298183	AT1G08050.1	0.636656	4.84212	NA	0
AT1G05810	NINJA_SE	0.429426	0	0	0.429426	4.84048	NA	0
AT1G13560	NINJA_SE	0.445371	0	0	0.445371	4.83829	NA	0
AT1G52980	NINJA_SE	0.486364	0	0	0.486364	4.8372	NA	0
AT1G61860	NINJA_SE	0.351148	0.298183	AT1G61860.1	0.649331	4.83557	NA	0
AT3G56090	NINJA_SE	0.316703	0.726791	AT3G56090.1	1.04349	4.83339	NA	0
AT3G46180	NINJA_SE	0.379615	0.298183	AT3G46180.1,AT3G46180.2	0.677798	4.83285	NA	0
AT5G06780	NINJA_SE	0.400492	0.298183	AT5G06780.1,AT5G06780.2	0.698675	4.8323	NA	0
AT3G51880	NINJA_SE	0.381309	0.298183	AT3G51880.1,AT3G51880.2,AT3G51880.3,AT3G51880.5	0.679491	4.83121	NA	0
AT4G29160	NINJA_SE	0.322887	0.684787	AT4G29160.2,AT4G29160.3	1.00767	4.83012	NA	0
AT1G07150	NINJA_SE	0.431322	0	0	0.431322	4.81711	NA	0
AT2G24765	NINJA_SE	0.297838	0.841485	AT2G24765.1,AT2G24765.2	1.13932	4.81657	NA	0
AT2G25880	NINJA_SE	0.359977	0.298183	AT2G25880.1,AT2G25880.2,AT2G25880.3,AT2G25880.4	0.658159	4.81225	NA	0
AT1G07040	NINJA_SE	0.430724	0	0	0.430724	4.81009	NA	0
AT1G08390	NINJA_SE	0.434023	0	0	0.434023	4.80955	NA	0
AT1G09420	NINJA_SE	0.436429	0	0	0.436429	4.80632	NA	0
AT1G09570	NINJA_SE	0.436669	0	0	0.436669	4.8004	NA	0
AT5G13980	NINJA_SE	0.310259	0.763655	AT5G13980.1,AT5G13980.2,AT5G13980.3	1.07391	4.79611	NA	0
AT1G05060	NINJA_SE	0.425195	0	0	0.425195	4.79504	NA	0
AT1G01355	NINJA_SE	0.417511	0	0	0.417511	4.78541	NA	0
AT1G12580	NINJA_SE	0.44109	0	0	0.44109	4.78541	NA	0
AT5G09920	NINJA_SE	0.399283	0.298183	AT5G09920.1	0.697466	4.78541	NA	0
AT3G05040	NINJA_SE	0.368308	0.298183	AT3G05040.1,AT3G05040.2	0.66649	4.78115	NA	0
AT1G02670	NINJA_SE	0.418907	0	0	0.418907	4.77848	NA	0
AT1G16190	NINJA_SE	0.338384	0.298183	AT1G16190.1,AT1G16190.2	0.636567	4.77848	NA	0
AT2G33340	NINJA_SE	0.312953	0.73188	AT2G33340.1,AT2G33340.2	1.04483	4.77529	NA	0
AT4G14150	NINJA_SE	0.304685	0.796314	AT4G14150.1	1.101	4.77317	NA	0
AT1G55330	NINJA_SE	0.319797	0.684787	AT1G55330.1	1.00458	4.77264	NA	0
AT5G11710	NINJA_SE	0.39925	0.298183	AT5G11710.1,AT5G11710.2,AT5G11710.3	0.697433	4.77264	NA	0
AT1G33260	NINJA_SE	0.47032	0	0	0.47032	4.77104	NA	0
AT3G26560	NINJA_SE	0.374593	0.298183	AT3G26560.1	0.672776	4.7668	NA	0
AT1G47740	NINJA_SE	0.475812	0	0	0.475812	4.76627	NA	0
AT1G12270	NINJA_SE	0.439265	0	0	0.439265	4.76363	NA	0
AT1G25260	NINJA_SE	0.459618	0	0	0.459618	4.76257	NA	0
AT5G20540	NINJA_SE	0.402755	0.298183	AT5G20540.1	0.700938	4.76204	NA	0
AT1G07950	NINJA_SE	0.334411	0.298183	AT1G07950.1,AT1G07950.2	0.632594	4.76099	NA	0
AT1G62580	NINJA_SE	0.347431	0.298183	AT1G62580.1,AT1G62580.2,AT1G62580.3	0.645614	4.75993	NA	0
AT5G63890	NINJA_SE	0.413939	0.298183	AT5G63890.1,AT5G63890.2	0.712122	4.7594	NA	0
AT3G23300	NINJA_SE	0.270937	1	AT3G23300.1,AT3G23300.2	1.27094	4.75835	NA	0
AT1G11180	NINJA_SE	0.437408	0	0	0.437408	4.75729	NA	0
AT1G12310	NINJA_SE	0.290989	0.871547	AT1G12310.1	1.16254	4.75465	NA	0
AT1G17530	NINJA_SE	0.337559	0.298183	AT1G17530.1,AT1G17530.2	0.635742	4.75255	NA	0
AT4G23260	NINJA_SE	0.274074	1	AT4G23260.2	1.27407	4.75255	NA	0
AT5G48760	NINJA_SE	0.320984	0.669782	AT5G48760.2	0.990766	4.74939	NA	0
AT1G09630	NINJA_SE	0.334546	0.298183	AT1G09630.1	0.632729	4.74887	NA	0
AT5G55940	NINJA_SE	0.410757	0.298183	AT5G55940.1	0.70894	4.74887	NA	0
AT1G31780	NINJA_SE	0.315844	0.700415	AT1G31780.1	1.01626	4.74624	NA	0
AT5G01950	NINJA_SE	0.393939	0.298183	AT5G01950.1,AT5G01950.2,AT5G01950.3,AT5G01950.4,AT5G01950.5,AT5G01950.6,AT5G01950.7,AT5G01950.8	0.692122	4.74624	NA	0
AT3G63390	NINJA_SE	0.313587	0.717757	AT3G63390.1	1.03134	4.74204	NA	0
AT1G08620	NINJA_SE	0.431106	0	0	0.431106	4.73785	NA	0
AT1G05970	NINJA_SE	0.312661	0.717757	AT1G05970.1,AT1G05970.2	1.03042	4.73628	NA	0
AT2G38400	NINJA_SE	0.266999	1	AT2G38400.1,AT2G38400.2	1.267	4.73524	NA	0
AT1G52347	NINJA_SE	0.480329	0	0	0.480329	4.73367	NA	0
AT1G48460	NINJA_SE	0.262957	1	AT1G48460.1	1.26296	4.73315	NA	0
AT4G36195	NINJA_SE	0.391367	0.298183	AT4G36195.3	0.68955	4.73106	NA	0
AT4G37300	NINJA_SE	0.291679	0.860696	AT4G37300.1	1.15237	4.73106	NA	0
AT1G11480	NINJA_SE	0.334234	0.298183	AT1G11480.1,AT1G11480.2	0.632416	4.73002	NA	0
AT5G16270	NINJA_SE	0.399405	0.298183	AT5G16270.1	0.697588	4.7295	NA	0
AT5G11560	NINJA_SE	0.397023	0.298183	AT5G11560.1	0.695206	4.72898	NA	0
AT3G12980	NINJA_SE	0.367719	0.298183	AT3G12980.1,AT3G12980.2	0.665901	4.71702	NA	0
AT1G01140	NINJA_SE	0.413758	0	0	0.413758	4.7165	NA	0
AT1G20816	NINJA_SE	0.450802	0	0	0.450802	4.71546	NA	0
AT4G28860	NINJA_SE	0.387105	0.298183	AT4G28860.1	0.685288	4.70874	NA	0
AT3G02180	NINJA_SE	0.280365	0.923624	AT3G02180.1,AT3G02180.3	1.20399	4.7077	NA	0
AT5G19860	NINJA_SE	0.399632	0.298183	AT5G19860.1	0.697815	4.70461	NA	0
AT5G03970	NINJA_SE	0.272979	1	AT5G03970.1	1.27298	4.70254	NA	0
AT4G31130	NINJA_SE	0.289907	0.860696	AT4G31130.1	1.1506	4.69688	NA	0
AT1G63810	NINJA_SE	0.492956	0	0	0.492956	4.69328	NA	0
AT3G04830	NINJA_SE	0.363615	0.298183	AT3G04830.1	0.661798	4.69226	NA	0
AT1G20730	NINJA_SE	0.44948	0	0	0.44948	4.69021	NA	0
AT1G25550	NINJA_SE	0.336736	0.298183	AT1G25550.1,AT1G25550.2	0.634918	4.68918	NA	0
AT2G36900	NINJA_SE	0.323944	0.625182	AT2G36900.1,AT2G36900.2,AT2G36900.3	0.949125	4.68662	NA	0
AT1G16500	NINJA_SE	0.258923	1	AT1G16500.1	1.25892	4.68253	NA	0
AT3G57450	NINJA_SE	0.37548	0.298183	AT3G57450.1	0.673663	4.68202	NA	0
AT5G06340	NINJA_SE	0.292869	0.841485	AT5G06340.1	1.13435	4.68151	NA	0
AT5G64960	NINJA_SE	0.410045	0.298183	AT5G64960.1,AT5G64960.2	0.708227	4.67538	NA	0
AT3G27100	NINJA_SE	0.266969	1	AT3G27100.1,AT3G27100.2	1.26697	4.67437	NA	0
AT4G39150	NINJA_SE	0.389344	0.298183	AT4G39150.1,AT4G39150.2,AT4G39150.3	0.687527	4.67131	NA	0
AT2G39270	NINJA_SE	0.276773	0.934735	AT2G39270.1	1.21151	4.67029	NA	0
AT1G15160	NINJA_SE	0.439265	0	0	0.439265	4.66775	NA	0
AT3G18130	NINJA_SE	0.367127	0.298183	AT3G18130.1	0.66531	4.66522	NA	0
AT1G16720	NINJA_SE	0.441757	0	0	0.441757	4.66471	NA	0
AT1G45332	NINJA_SE	0.469687	0	0	0.469687	4.66319	NA	0
AT3G07790	NINJA_SE	0.264728	1	AT3G07790.1	1.26473	4.66015	NA	0
AT5G65260	NINJA_SE	0.40933	0.298183	AT5G65260.1	0.707513	4.66015	NA	0
AT1G15580	NINJA_SE	0.439809	0	0	0.439809	4.65914	NA	0
AT1G09250	NINJA_SE	0.428448	0	0	0.428448	4.65813	NA	0
AT3G14720	NINJA_SE	0.265103	1	AT3G14720.2	1.2651	4.6556	NA	0
AT1G17130	NINJA_SE	0.441663	0	0	0.441663	4.65207	NA	0
AT5G25570	NINJA_SE	0.398606	0.298183	AT5G25570.1,AT5G25570.2,AT5G25570.3	0.696789	4.64904	NA	0
AT1G05630	NINJA_SE	0.418907	0	0	0.418907	4.64703	NA	0
AT3G19030	NINJA_SE	0.366426	0.298183	AT3G19030.1	0.664609	4.64703	NA	0
AT1G05773	NINJA_SE	0.418907	0	0	0.418907	4.64049	NA	0
AT1G05430	NINJA_SE	0.418302	0	0	0.418302	4.63999	NA	0
AT5G60860	NINJA_SE	0.406218	0.298183	AT5G60860.1	0.704401	4.63398	NA	0
AT1G01950	NINJA_SE	0.325471	0.298183	AT1G01950.1,AT1G01950.2,AT1G01950.3,AT1G01950.4	0.623654	4.63298	NA	0
AT1G33980	NINJA_SE	0.463928	0	0	0.463928	4.63298	NA	0
AT3G06110	NINJA_SE	0.36091	0.298183	AT3G06110.3	0.659093	4.63098	NA	0
AT1G03860	NINJA_SE	0.413455	0	0	0.413455	4.62598	NA	0
AT5G20820	NINJA_SE	0.284435	0.86999	AT5G20820.1	1.15442	4.621	NA	0
AT5G47890	NINJA_SE	0.401224	0.298183	AT5G47890.1	0.699407	4.61702	NA	0
AT4G22300	NINJA_SE	0.266841	1	AT4G22300.1	1.26684	4.61504	NA	0
AT1G21680	NINJA_SE	0.446878	0	0	0.446878	4.61256	NA	0
AT3G57490	NINJA_SE	0.279097	0.900156	AT3G57490.1	1.17925	4.60958	NA	0
AT3G16950	NINJA_SE	0.363607	0.298183	AT3G16950.1	0.66179	4.6081	NA	0
AT3G24320	NINJA_SE	0.365785	0.298183	AT3G24320.1,AT3G24320.2	0.663967	4.6081	NA	0
AT3G54760	NINJA_SE	0.26436	1	AT3G54760.1,AT3G54760.2	1.26436	4.60711	NA	0
AT5G63670	NINJA_SE	0.28433	0.865161	AT5G63670.2	1.14949	4.60711	NA	0
AT3G23805	NINJA_SE	0.365495	0.298183	AT3G23805.1	0.663677	4.60612	NA	0
AT1G48605	NINJA_SE	0.468421	0	0	0.468421	4.60266	NA	0
AT1G11890	NINJA_SE	0.32754	0.298183	AT1G11890.1	0.625723	4.59871	NA	0
AT1G23970	NINJA_SE	0.449699	0	0	0.449699	4.59822	NA	0
AT3G52140	NINJA_SE	0.3689	0.298183	AT3G52140.1,AT3G52140.2,AT3G52140.3,AT3G52140.4	0.667083	4.58642	NA	0
AT2G29530	NINJA_SE	0.349184	0.298183	AT2G29530.2	0.647367	4.58055	NA	0
AT3G57070	NINJA_SE	0.263172	1	AT3G57070.1	1.26317	4.58006	NA	0
AT1G02390	NINJA_SE	0.408096	0	0	0.408096	4.57566	NA	0
AT5G61440	NINJA_SE	0.40336	0.298183	AT5G61440.1,AT5G61440.2	0.701543	4.57518	NA	0
AT1G15210	NINJA_SE	0.434513	0	0	0.434513	4.57079	NA	0
AT3G49470	NINJA_SE	0.36734	0.298183	AT3G49470.1,AT3G49470.2	0.665522	4.57079	NA	0
AT1G06473	NINJA_SE	0.417049	0	0	0.417049	4.56982	NA	0
AT1G11185	NINJA_SE	0.427658	0	0	0.427658	4.56982	NA	0
AT1G79870	NINJA_SE	0.341919	0.298183	AT1G79870.1,AT1G79870.2	0.640102	4.56059	NA	0
AT5G18100	NINJA_SE	0.390887	0.298183	AT5G18100.1,AT5G18100.2	0.689069	4.55478	NA	0
AT5G47455	NINJA_SE	0.397655	0.298183	AT5G47455.1,AT5G47455.10,AT5G47455.11,AT5G47455.2,AT5G47455.3,AT5G47455.4,AT5G47455.5,AT5G47455.6,AT5G47455.7,AT5G47455.8,AT5G47455.9	0.695838	4.55478	NA	0
AT1G02860	NINJA_SE	0.407783	0	0	0.407783	4.55381	NA	0
AT5G51840	NINJA_SE	0.26819	1	AT5G51840.1	1.26819	4.55139	NA	0
AT1G03470	NINJA_SE	0.408643	0	0	0.408643	4.55043	NA	0
AT1G32150	NINJA_SE	0.457186	0	0	0.457186	4.5485	NA	0
AT3G59870	NINJA_SE	0.369046	0.298183	AT3G59870.1	0.667229	4.54609	NA	0
AT5G13120	NINJA_SE	0.265144	1	AT5G13120.2	1.26514	4.54272	NA	0
AT5G19760	NINJA_SE	0.390857	0.298183	AT5G19760.1	0.68904	4.5408	NA	0
AT5G47320	NINJA_SE	0.267181	1	AT5G47320.1	1.26718	4.53936	NA	0
AT1G02580	NINJA_SE	0.406493	0	0	0.406493	4.53744	NA	0
AT3G21280	NINJA_SE	0.259207	1	AT3G21280.2	1.25921	4.53744	NA	0
AT5G27030	NINJA_SE	0.393002	0.298183	AT5G27030.1,AT5G27030.2	0.691185	4.53648	NA	0
AT5G20080	NINJA_SE	0.265201	1	AT5G20080.1	1.2652	4.5336	NA	0
AT1G58180	NINJA_SE	0.334822	0.298183	AT1G58180.1,AT1G58180.2,AT1G58180.3,AT1G58180.4,AT1G58180.5,AT1G58180.6	0.633005	4.53216	NA	0
AT2G01640	NINJA_SE	0.340999	0.298183	AT2G01640.1,AT2G01640.2	0.639182	4.52977	NA	0
AT3G48060	NINJA_SE	0.259639	1	AT3G48060.1,AT3G48060.2,AT3G48060.3	1.25964	4.52977	NA	0
AT1G12470	NINJA_SE	0.427526	0	0	0.427526	4.52882	NA	0
AT2G44160	NINJA_SE	0.351306	0.298183	AT2G44160.1	0.649489	4.52882	NA	0
AT1G21710	NINJA_SE	0.442203	0	0	0.442203	4.52452	NA	0
AT3G01630	NINJA_SE	0.352875	0.298183	AT3G01630.1,AT3G01630.2	0.651058	4.52309	NA	0
AT1G42480	NINJA_SE	0.460453	0	0	0.460453	4.52166	NA	0
AT4G05070	NINJA_SE	0.313481	0.637072	AT4G05070.1	0.950553	4.52023	NA	0
AT3G03590	NINJA_SE	0.289838	0.796314	AT3G03590.1	1.08615	4.51737	NA	0
AT3G57560	NINJA_SE	0.318343	0.598858	AT3G57560.1	0.917201	4.51595	NA	0
AT1G33102	NINJA_SE	0.456545	0	0	0.456545	4.51262	NA	0
AT5G04870	NINJA_SE	0.382836	0.298183	AT5G04870.1	0.681019	4.51167	NA	0
AT2G47110	NINJA_SE	0.314324	0.626947	AT2G47110.1,AT2G47110.2	0.941271	4.5112	NA	0
AT5G42330	NINJA_SE	0.265284	1	AT5G42330.1	1.26528	4.5112	NA	0
AT4G35750	NINJA_SE	0.314879	0.621028	AT4G35750.1	0.935907	4.51072	NA	0
AT1G14340	NINJA_SE	0.429479	0	0	0.429479	4.51025	NA	0
AT1G10570	NINJA_SE	0.423394	0	0	0.423394	4.5093	NA	0
AT1G80070	NINJA_SE	0.288614	0.796314	AT1G80070.1	1.08493	4.50457	NA	0
AT1G80530	NINJA_SE	0.339257	0.298183	AT1G80530.1	0.63744	4.50457	NA	0
AT5G07020	NINJA_SE	0.262426	1	AT5G07020.1	1.26243	4.50315	NA	0
AT5G43960	NINJA_SE	0.264937	1	AT5G43960.1,AT5G43960.2	1.26494	4.50315	NA	0
AT1G01070	NINJA_SE	0.401978	0	0	0.401978	4.49937	NA	0
AT1G60780	NINJA_SE	0.478177	0	0	0.478177	4.49937	NA	0
AT3G12640	NINJA_SE	0.2978	0.73702	AT3G12640.1,AT3G12640.2,AT3G12640.3,AT3G12640.4	1.03482	4.49937	NA	0
AT1G29990	NINJA_SE	0.327954	0.298183	AT1G29990.1	0.626136	4.4989	NA	0
AT2G03870	NINJA_SE	0.313293	0.629439	AT2G03870.2	0.942733	4.4989	NA	0
AT1G54270	NINJA_SE	0.292813	0.763655	AT1G54270.1,AT1G54270.2	1.05647	4.49654	NA	0
AT1G05120	NINJA_SE	0.409692	0	0	0.409692	4.49607	NA	0
AT1G30600	NINJA_SE	0.452186	0	0	0.452186	4.49513	NA	0
AT1G14910	NINJA_SE	0.429672	0	0	0.429672	4.49325	NA	0
AT5G67640	NINJA_SE	0.400978	0.298183	AT5G67640.1	0.69916	4.48948	NA	0
AT1G65700	NINJA_SE	0.484811	0	0	0.484811	4.48714	NA	0
AT3G63520	NINJA_SE	0.367117	0.298183	AT3G63520.1	0.6653	4.48667	NA	0
AT1G52310	NINJA_SE	0.330374	0.298183	AT1G52310.2	0.628556	4.48479	NA	0
AT3G03330	NINJA_SE	0.299659	0.717757	AT3G03330.1	1.01742	4.48339	NA	0
AT1G04900	NINJA_SE	0.408096	0	0	0.408096	4.48292	NA	0
AT3G10920	NINJA_SE	0.353992	0.298183	AT3G10920.1,AT3G10920.2	0.652175	4.47824	NA	0
AT5G48160	NINJA_SE	0.393265	0.298183	AT5G48160.1,AT5G48160.2	0.691447	4.47124	NA	0
AT3G52390	NINJA_SE	0.36257	0.298183	AT3G52390.1	0.660752	4.47031	NA	0
AT1G77440	NINJA_SE	0.336051	0.298183	AT1G77440.1	0.634234	4.46984	NA	0
AT3G60150	NINJA_SE	0.364756	0.298183	AT3G60150.1,AT3G60150.2,AT3G60150.3,AT3G60150.4	0.662939	4.46798	NA	0
AT4G31020	NINJA_SE	0.374803	0.298183	AT4G31020.1	0.672985	4.46426	NA	0
AT4G12640	NINJA_SE	0.368359	0.298183	AT4G12640.1,AT4G12640.2	0.666542	4.46333	NA	0
AT1G01300	NINJA_SE	0.290358	0.763655	AT1G01300.1	1.05401	4.4624	NA	0
AT1G22470	NINJA_SE	0.439265	0	0	0.439265	4.45638	NA	0
AT1G53210	NINJA_SE	0.328576	0.298183	AT1G53210.1	0.626759	4.44898	NA	0
AT5G10540	NINJA_SE	0.381427	0.298183	AT5G10540.1	0.679609	4.44622	NA	0
AT1G05770	NINJA_SE	0.408096	0	0	0.408096	4.44299	NA	0
AT5G66860	NINJA_SE	0.29638	0.726791	AT5G66860.1	1.02317	4.44299	NA	0
AT2G29490	NINJA_SE	0.341443	0.298183	AT2G29490.1	0.639626	4.44253	NA	0
AT3G55410	NINJA_SE	0.294666	0.73702	AT3G55410.1,AT3G55410.2	1.03169	4.44161	NA	0
AT3G57090	NINJA_SE	0.265645	0.925805	AT3G57090.1,AT3G57090.2	1.19145	4.44161	NA	0
AT1G62750	NINJA_SE	0.477759	0	0	0.477759	4.44116	NA	0
AT2G38810	NINJA_SE	0.275398	0.860696	AT2G38810.2	1.13609	4.43427	NA	0
AT1G04030	NINJA_SE	0.402995	0	0	0.402995	4.42924	NA	0
AT1G23460	NINJA_SE	0.439265	0	0	0.439265	4.42741	NA	0
AT1G11870	NINJA_SE	0.420722	0	0	0.420722	4.42284	NA	0
AT5G08530	NINJA_SE	0.379258	0.298183	AT5G08530.1	0.677441	4.42011	NA	0
AT1G10760	NINJA_SE	0.418495	0	0	0.418495	4.41783	NA	0
AT5G10625	NINJA_SE	0.379791	0.298183	AT5G10625.1	0.677973	4.41738	NA	0
AT1G49670	NINJA_SE	0.245837	1	AT1G49670.2	1.24584	4.41556	NA	0
AT5G27280	NINJA_SE	0.278837	0.841485	AT5G27280.1	1.12032	4.41556	NA	0
AT1G09830	NINJA_SE	0.416589	0	0	0.416589	4.41238	NA	0
AT1G07810	NINJA_SE	0.411223	0	0	0.411223	4.41193	NA	0
AT5G13750	NINJA_SE	0.380794	0.298183	AT5G13750.1,AT5G13750.2,AT5G13750.3,AT5G13750.4	0.678976	4.41057	NA	0
AT1G29640	NINJA_SE	0.322718	0.298183	AT1G29640.1	0.620901	4.40966	NA	0
AT5G05010	NINJA_SE	0.377014	0.298183	AT5G05010.1,AT5G05010.2	0.675197	4.40785	NA	0
AT1G04400	NINJA_SE	0.402446	0	0	0.402446	4.40378	NA	0
AT3G52990	NINJA_SE	0.358888	0.298183	AT3G52990.1,AT3G52990.2	0.657071	4.40378	NA	0
AT1G28290	NINJA_SE	0.274844	0.841485	AT1G28290.1,AT1G28290.2	1.11633	4.40197	NA	0
AT1G78780	NINJA_SE	0.246859	1	AT1G78780.1	1.24686	4.40152	NA	0
AT1G06770	NINJA_SE	0.408096	0	0	0.408096	4.40062	NA	0
AT1G14345	NINJA_SE	0.423251	0	0	0.423251	4.40062	NA	0
AT2G02850	NINJA_SE	0.333965	0.298183	AT2G02850.1	0.632148	4.39926	NA	0
AT2G45000	NINJA_SE	0.282796	0.796314	AT2G45000.1	1.07911	4.39611	NA	0
AT1G59590	NINJA_SE	0.470356	0	0	0.470356	4.39206	NA	0
AT1G50620	NINJA_SE	0.324388	0.298183	AT1G50620.1	0.62257	4.38981	NA	0
AT4G17486	NINJA_SE	0.365467	0.298183	AT4G17486.1,AT4G17486.2	0.66365	4.38846	NA	0
AT1G34130	NINJA_SE	0.450502	0	0	0.450502	4.38757	NA	0
AT2G38610	NINJA_SE	0.341136	0.298183	AT2G38610.2	0.639318	4.38353	NA	0
AT1G36060	NINJA_SE	0.451515	0	0	0.451515	4.37548	NA	0
AT4G31420	NINJA_SE	0.369691	0.298183	AT4G31420.1,AT4G31420.2	0.667874	4.37325	NA	0
AT1G70710	NINJA_SE	0.328524	0.298183	AT1G70710.1	0.626707	4.37192	NA	0
AT3G12360	NINJA_SE	0.348364	0.298183	AT3G12360.1,AT3G12360.2	0.646547	4.3688	NA	0
AT3G06700	NINJA_SE	0.278233	0.816199	AT3G06700.1	1.09443	4.36436	NA	0
AT3G17680	NINJA_SE	0.349913	0.298183	AT3G17680.2	0.648096	4.36081	NA	0
AT3G49390	NINJA_SE	0.355242	0.298183	AT3G49390.1,AT3G49390.2,AT3G49390.3	0.653425	4.35948	NA	0
AT1G08747	NINJA_SE	0.410331	0	0	0.410331	4.35682	NA	0
AT5G10350	NINJA_SE	0.274763	0.841485	AT5G10350.2	1.11625	4.35417	NA	0
AT1G49245	NINJA_SE	0.455203	0	0	0.455203	4.35285	NA	0
AT4G26100	NINJA_SE	0.366325	0.298183	AT4G26100.1	0.664508	4.35152	NA	0
AT5G37260	NINJA_SE	0.383407	0.298183	AT5G37260.1	0.68159	4.35152	NA	0
AT4G33410	NINJA_SE	0.369271	0.298183	AT4G33410.1	0.667454	4.3502	NA	0
AT3G22850	NINJA_SE	0.265487	0.892731	AT3G22850.1	1.15822	4.34932	NA	0
AT4G09640	NINJA_SE	0.360703	0.298183	AT4G09640.1	0.658885	4.34711	NA	0
AT1G69270	NINJA_SE	0.481803	0	0	0.481803	4.34403	NA	0
AT3G48760	NINJA_SE	0.354133	0.298183	AT3G48760.1	0.652316	4.34271	NA	0
AT1G79650	NINJA_SE	0.243424	1	AT1G79650.2	1.24342	4.34227	NA	0
AT1G52150	NINJA_SE	0.266548	0.882918	AT1G52150.1,AT1G52150.2,AT1G52150.3	1.14947	4.34052	NA	0
AT1G77540	NINJA_SE	0.283539	0.763655	AT1G77540.1	1.04719	4.33525	NA	0
AT3G28210	NINJA_SE	0.351404	0.298183	AT3G28210.1,AT3G28210.2	0.649587	4.33394	NA	0
AT1G69420	NINJA_SE	0.325867	0.298183	AT1G69420.1,AT1G69420.2	0.62405	4.33306	NA	0
AT2G35605	NINJA_SE	0.285865	0.750467	AT2G35605.1	1.03633	4.33306	NA	0
AT1G68670	NINJA_SE	0.480157	0	0	0.480157	4.33263	NA	0
AT1G33790	NINJA_SE	0.44675	0	0	0.44675	4.33044	NA	0
AT4G39100	NINJA_SE	0.369931	0.298183	AT4G39100.1,AT4G39100.2	0.668114	4.32607	NA	0
AT5G41400	NINJA_SE	0.382531	0.298183	AT5G41400.1	0.680714	4.32389	NA	0
AT5G53450	NINJA_SE	0.386553	0.298183	AT5G53450.1,AT5G53450.2,AT5G53450.3	0.684736	4.32346	NA	0
AT1G69930	NINJA_SE	0.481606	0	0	0.481606	4.32128	NA	0
AT2G46580	NINJA_SE	0.339949	0.298183	AT2G46580.1	0.638132	4.31998	NA	0
AT1G05397	NINJA_SE	0.400077	0	0	0.400077	4.31954	NA	0
AT5G63980	NINJA_SE	0.389564	0.298183	AT5G63980.1	0.687747	4.31693	NA	0
AT1G79910	NINJA_SE	0.327686	0.298183	AT1G79910.1,AT1G79910.2	0.625869	4.31259	NA	0
AT3G60260	NINJA_SE	0.248022	1	AT3G60260.4	1.24802	4.31216	NA	0
AT5G61330	NINJA_SE	0.388071	0.298183	AT5G61330.2	0.686254	4.31043	NA	0
AT5G65270	NINJA_SE	0.294134	0.688162	AT5G65270.1	0.982296	4.31043	NA	0
AT5G14730	NINJA_SE	0.375135	0.298183	AT5G14730.1	0.673318	4.30697	NA	0
AT1G63240	NINJA_SE	0.47032	0	0	0.47032	4.30351	NA	0
AT4G15080	NINJA_SE	0.359626	0.298183	AT4G15080.1,AT4G15080.2	0.657808	4.30351	NA	0
AT1G14570	NINJA_SE	0.417666	0	0	0.417666	4.30006	NA	0
AT1G50660	NINJA_SE	0.31885	0.298183	AT1G50660.1	0.617032	4.29748	NA	0
AT5G50250	NINJA_SE	0.383758	0.298183	AT5G50250.1	0.681941	4.29662	NA	0
[truncated: 11,372 more rows]

## Sheet: B. DEEPN Pashkova et al 2016
bait	prey	Enrichment_score	Specificity_score	Sum_scores	Borda_scores	DEEPN_score	interactor
Rab5GTP	Eif3a	0.999247	0.669132	1.66838	18972	0.001	1
Rab5GTP	Ppp1r42	0.99887	0.666591	1.66546	11383.2	0.002	0
Rab5GTP	Cs	0.994915	0.666533	1.66145	4378.15	0.098	0
di4spUb	Tax1bp1	0.99599	0.665752	1.66174	3794.4	0.998	1
Rab5GTP	Atp1b1	0.990784	0.665924	1.65671	2710.29	0.002	0
di4spUb	Tbc1d15	0.992646	0.665558	1.6582	2371.5	0.83	1
di4spUb	Hip1	0.989478	0.665551	1.65503	1836	1	1
di4spUb	Tdp2	0.987732	0.665525	1.65326	1626.17	0.999	1
di4spUb	Hspa5	0.983572	0.665723	1.64929	1497.79	0.513	1
di4spUb	Dcun1d1	0.993517	0.664624	1.65814	1422.9	1	1
Rab5GTP	Atp1b3	0.984706	0.665484	1.65019	1388.2	0.003	0
di4spUb	Eif5b	0.984271	0.664862	1.64913	1138.32	0.998	1
Rab5GTP	Uhrf1bp1l	0.986539	0.66463	1.65117	1094.54	0.009	1
di4spUb	Fam188a	0.982149	0.664679	1.64683	981.31	0.999	1
di4spUb	Ubac1	0.970111	0.665409	1.63552	824.87	0.993	1
di4spUb	Rev1	0.968981	0.665062	1.63404	779.671	0.999	1
Rab5GTP	Rasa2	0.963484	0.665607	1.62909	748.895	0.003	0
Rab5GTP	Reep5	0.976971	0.664255	1.64123	729.692	0.273	1
Rab5GTP	Bcat1	0.974966	0.664296	1.63926	702.667	0.982	0
di4spUb	0610010B08Rik	0.964311	0.664987	1.6293	685.735	0.888	0
Rab5GTP	Nme7	0.960913	0.665268	1.62618	661.814	0.008	0
Rab5GTP	Zfp868	0.971505	0.664358	1.63586	661.814	0.063	0
di4spUb	Mycbp2	0.969256	0.664521	1.63378	654.207	0.5	1
di4spUb	Tdrd3	0.962268	0.66483	1.6271	618.652	0.989	1
di4spUb	OTTMUSG00000016609	0.959394	0.664927	1.62432	612	0.9	0
Rab5GTP	Cldn12	0.96829	0.664228	1.63252	599.116	0.012	0
di4spUb	Mysm1	0.960197	0.664649	1.62485	574.909	1	1
Rab5GTP	Alcam	0.970283	0.663915	1.6342	563.525	0.337	0
Rab5GTP	Rabep1	0.965499	0.664089	1.62959	547.269	0.16	1
di4spUb	Selt	0.957082	0.66405	1.62113	474.3	0.743	0
di4spUb	Col1a2	0.95496	0.66412	1.61908	466.525	0.683	1
Rab5GTP	Cntn1	0.960332	0.663277	1.62361	448.157	0.021	0
di4spUb	Luzp1	0.945743	0.664219	1.60996	415.445	0.898	1
Rab5GTP	Ddx10	0.944609	0.663526	1.60814	369.584	0.197	0
Rab5GTP	Dnajb1	0.919838	0.664895	1.58473	342.867	0.041	0
Rab5GTP	Nexn	0.933442	0.663777	1.59722	334.8	0.155	0
di4spUb	Smchd1	0.914047	0.66444	1.57849	302.745	0.957	1
Rab5GTP	Eif3f	0.935681	0.662016	1.5977	293.381	0.931	1
Rab5GTP	Ykt6	0.92644	0.662598	1.58904	279	0.238	0
di4spUb	Kdm1a	0.891025	0.66176	1.55279	203.271	0.922	1
Rab5GTP	Inpp5b	0.909685	0.658323	1.56801	181.84	0.985	1
Rab5GTP	Itga6	0.883601	0.660081	1.54368	174.589	0.06	0
Rab5GTP	Timp3	0.870777	0.659887	1.53066	159.876	0.211	0
di4spUb	Eps15	0.879211	0.655256	1.53447	132.363	0.994	1
di4spUb	Nedd8	0.830303	0.657552	1.48785	119.823	0.272	1
Rab5GTP	Tm7sf3	0.813733	0.655691	1.46942	105.205	0.014	0
di4spUb	Thrb	0.794768	0.655371	1.45014	98.131	0.345	1
Rab5GTP	Cmpk1	0.939955	0.642759	1.58271	97.9621	0.002	0
di4spUb	Ccdc50	0.706161	0.660887	1.36705	90.057	0.62	1
Rab5GTP	Hdlbp	0.893454	0.643632	1.53709	87.5631	0.003	0
di4spUb	Fam63b	0.671907	0.660371	1.33228	80.9616	0.6	1
Rab5GTP	Fam174b	0.732132	0.652659	1.38479	75.2857	0.253	0
di4spUb	Stambp	0.81409	0.643129	1.45722	70.8792	0.994	1
di4spUb	Uimc1	0.835535	0.64071	1.47625	69.6646	0.996	1
Rab5GTP	Eif3j1	0.686393	0.652661	1.33905	67.9189	0.014	0
Rab5GTP	Eif3j2	0.684706	0.65259	1.3373	67.3562	0.011	0
Rab5GTP	Rpn2	0.666962	0.652569	1.31953	64.7509	0.013	0
Rab5GTP	Ipo4	0.753014	0.638048	1.39106	55.6364	0.993	0
Rab5GTP	Smu1	0.665892	0.642292	1.30818	52.2645	0.86	0
di4spUb	Aup1	0.720417	0.634027	1.35444	48.4804	0.999	1
Rab5GTP	Itih4	0.670114	0.635687	1.3058	46.3108	0.025	0
di4spUb	Khdc1c	0.704949	0.631954	1.3369	45.6423	0.992	1
Rab5GTP	Ik	0.698482	0.630982	1.32946	44.605	0.932	0
Rab5GTP	Eif2ak2	0.634063	0.636331	1.27039	44.4309	0.02	0
di4spUb	1700029H14Rik	0.595858	0.638047	1.23391	43.5138	0.434	0
Rab5GTP	Pcgf6	0.67362	0.630747	1.30437	42.9879	0.935	0
Rab5GTP	Klhl2	0.522155	0.642132	1.16429	42.0976	0.021	0
di4spUb	Khdc1a	0.686133	0.626315	1.31245	40.8	0.975	0
Rab5GTP	Bckdhb	0.692558	0.623035	1.31559	39.2795	0.319	0
di4spUb	Ppp1r3a	0.692211	0.623035	1.31525	39.2254	0.966	0
di4spUb	Fkbp6	0.617014	0.626771	1.24379	37.618	0.591	1
di4spUb	Poli	0.66444	0.621499	1.28594	37.1272	0.977	1
di4spUb	Rtel1	0.62405	0.618415	1.24246	34.1223	0.948	1
di4spUb	2310033P09Rik	0.602156	0.62002	1.22218	33.8786	0.729	0
Rab5GTP	Copb1	0.423322	0.633944	1.05727	33.1678	0.012	0
Rab5GTP	Dsc2	0.506894	0.621594	1.12849	31.3414	0.01	0
Rab5GTP	Nek4	0.58209	0.612502	1.19459	30.3067	0.003	0
di4spUb	Tab2	0.409448	0.626762	1.03621	30.1302	0.953	1
Rab5GTP	Trim30a	0.479061	0.613017	1.09208	27.7098	0.003	0
di4spUb	Usp5	0.508697	0.606801	1.1155	26.8345	0.517	1
Rab5GTP	Bag4	0.437104	0.607052	1.04416	25.3976	0.003	0
Rab5GTP	Hoxa4	0.539695	0.581862	1.12156	22.0263	0.013	0
di4spUb	9130401M01Rik	0.519285	0.581812	1.1011	21.6905	0.921	0
Rab5GTP	Nub1	0.404146	0.591767	0.995913	21.6575	0.343	0
Rab5GTP	Pald1	0.39756	0.5802	0.97776	19.8107	0.245	0
di4spUb	Kif14	0.419312	0.55199	0.971302	16.74	0.601	1
di4spUb	Nrg3	0.387121	0.547981	0.935102	16.0689	0.753	0
Rab5GTP	Fus	0.40329	0.4786	0.88189	14.0707	0.043	0
di4spUb	Stoml2	0.430885	0.475405	0.90629	14.0118	0.283	1
Rab5GTP	1700017N19Rik	0	0.466785	0.466785	10.5811	0	NA
Rab5GTP	42434	0	0.47054	0.47054	10.4146	0	NA
Rab5GTP	1700093K21Rik	0	0.465436	0.465436	10.2736	0	NA
Rab5GTP	3830406C13Rik	0	0.468768	0.468768	10.1618	0	NA
Rab5GTP	4922502D21Rik	0	0.467184	0.467184	9.9036	0	NA
Rab5GTP	4930503B20Rik	0	0.467759	0.467759	9.85558	0	NA
Rab5GTP	Abr	0	0.471279	0.471279	9.55287	0.001	0
Rab5GTP	1700020N15Rik	0.290332	0.382674	0.673006	9.1726	0	NA
Rab5GTP	1700056E22Rik	0.290332	0.382674	0.673006	9.16965	0	NA
Rab5GTP	1700125H20Rik	0.290332	0.382674	0.673006	9.16669	0	NA
Rab5GTP	1810022K09Rik	0.290332	0.382674	0.673006	9.16374	0	NA
Rab5GTP	3830417A13Rik	0.290332	0.382674	0.673006	9.16079	0	NA
Rab5GTP	4930426D05Rik	0.290332	0.382674	0.673006	9.15784	0	NA
Rab5GTP	4930474N05Rik	0.290332	0.382674	0.673006	9.1549	0	NA
Rab5GTP	4930503E14Rik	0.290332	0.382674	0.673006	9.15195	0	NA
Rab5GTP	4930595M18Rik	0.290332	0.382674	0.673006	9.14901	0	NA
Rab5GTP	9430015G10Rik	0.290332	0.382674	0.673006	9.14607	0	NA
Rab5GTP	Aars2	0.290332	0.382674	0.673006	9.14313	0	NA
Rab5GTP	Actl6a	0.290332	0.382674	0.673006	9.1402	0	NA
Rab5GTP	Adamts18	0.290332	0.382674	0.673006	9.13726	0	NA
Rab5GTP	Afm	0.290332	0.382674	0.673006	9.13433	0	NA
Rab5GTP	Aga	0.290332	0.382674	0.673006	9.1314	0	NA
Rab5GTP	AI607873	0.290332	0.382674	0.673006	9.12847	0	NA
Rab5GTP	Alg10b	0.290332	0.382674	0.673006	9.12554	0	NA
Rab5GTP	Acadm	0	0.4677	0.4677	9.12408	0	NA
Rab5GTP	Alox12e	0.290332	0.382674	0.673006	9.12262	0	NA
Rab5GTP	Anapc11	0.290332	0.382674	0.673006	9.11969	0	NA
Rab5GTP	Ang4	0.290332	0.382674	0.673006	9.11677	0	NA
Rab5GTP	Ankrd55	0.290332	0.382674	0.673006	9.11385	0	1
Rab5GTP	Aoc3	0.290332	0.382674	0.673006	9.11093	0	NA
Rab5GTP	Ap4b1	0.290332	0.382674	0.673006	9.10802	0	NA
Rab5GTP	Apoa2	0.290332	0.382674	0.673006	9.1051	0	NA
Rab5GTP	Arfip2	0.290332	0.382674	0.673006	9.10219	0	NA
Rab5GTP	Arhgap25	0.290332	0.382674	0.673006	9.09928	0	NA
Rab5GTP	Arl16	0.290332	0.382674	0.673006	9.09637	0	NA
di4spUb	Arf1	0	0.562602	0.562602	9.09347	0.378	1
Rab5GTP	Arsa	0.290332	0.382674	0.673006	9.09347	0	NA
Rab5GTP	Asl	0.290332	0.382674	0.673006	9.09056	0	NA
Rab5GTP	Aspg	0.290332	0.382674	0.673006	9.08766	0.001	0
Rab5GTP	Atxn1l	0.290332	0.382674	0.673006	9.08476	0	NA
Rab5GTP	AU021092	0.290332	0.382674	0.673006	9.08186	0	NA
Rab5GTP	AW554918	0.290332	0.382674	0.673006	9.07896	0	NA
Rab5GTP	B3galt2	0.290332	0.382674	0.673006	9.07606	0	NA
Rab5GTP	B4galt3	0.290332	0.382674	0.673006	9.07317	0	NA
di4spUb	Birc2	0	0.612975	0.612975	9.07172	0.442	1
Rab5GTP	B4galt4	0.290332	0.382674	0.673006	9.07028	0	NA
Rab5GTP	Bank1	0.290332	0.382674	0.673006	9.06739	0	NA
Rab5GTP	Bbs10	0.290332	0.382674	0.673006	9.0645	0	NA
Rab5GTP	BC027231	0.290332	0.382674	0.673006	9.06161	0	NA
Rab5GTP	Best1	0.290332	0.382674	0.673006	9.05873	0	NA
Rab5GTP	Bmp1	0.290332	0.382674	0.673006	9.05585	0	NA
Rab5GTP	Brca1	0.290332	0.382674	0.673006	9.05297	0	NA
Rab5GTP	Bsg	0.290332	0.382674	0.673006	9.05009	0	NA
Rab5GTP	Btla	0.290332	0.382674	0.673006	9.04721	0	NA
Rab5GTP	Bud13	0.290332	0.382674	0.673006	9.04433	0	NA
Rab5GTP	C1qtnf1	0.290332	0.382674	0.673006	9.04146	0	NA
Rab5GTP	C4bp	0.290332	0.382674	0.673006	9.03859	0	NA
Rab5GTP	Calcr	0.290332	0.382674	0.673006	9.03572	0	NA
Rab5GTP	Casp7	0.290332	0.382674	0.673006	9.03285	0	NA
Rab5GTP	Casp8ap2	0.290332	0.382674	0.673006	9.02999	0	NA
Rab5GTP	Cbl	0.290332	0.382674	0.673006	9.02712	0	NA
Rab5GTP	Ccdc107	0.290332	0.382674	0.673006	9.02426	0	NA
Rab5GTP	Ccdc137	0.290332	0.382674	0.673006	9.0214	0	NA
Rab5GTP	Ccdc148	0.290332	0.382674	0.673006	9.01854	0	NA
Rab5GTP	Ccdc78	0.290332	0.382674	0.673006	9.01568	0	NA
Rab5GTP	Cd276	0.290332	0.382674	0.673006	9.01283	0	NA
Rab5GTP	Cd40	0.290332	0.382674	0.673006	9.00997	0	NA
Rab5GTP	Cd83	0.290332	0.382674	0.673006	9.00712	0	NA
Rab5GTP	Cep89	0.290332	0.382674	0.673006	9.00427	0	NA
Rab5GTP	Cers3	0.290332	0.382674	0.673006	9.00142	0	NA
Rab5GTP	Cers6	0.290332	0.382674	0.673006	8.99858	0	NA
Rab5GTP	Ces2e	0.290332	0.382674	0.673006	8.99573	0	NA
Rab5GTP	Cfl1	0.290332	0.382674	0.673006	8.99289	0	NA
Rab5GTP	Chat	0.290332	0.382674	0.673006	8.99005	0	NA
Rab5GTP	Churc1	0.290332	0.382674	0.673006	8.98721	0	NA
Rab5GTP	Ckap4	0.290332	0.382674	0.673006	8.98437	0	1
Rab5GTP	Clca4a	0.290332	0.382674	0.673006	8.98154	0	NA
Rab5GTP	Clec3a	0.290332	0.382674	0.673006	8.9787	0	NA
Rab5GTP	Col4a5	0.290332	0.382674	0.673006	8.97587	0	NA
Rab5GTP	Col8a1	0.290332	0.382674	0.673006	8.97304	0	NA
Rab5GTP	Cox11	0.290332	0.382674	0.673006	8.97021	0	NA
Rab5GTP	Cox5a	0.290332	0.382674	0.673006	8.96739	0	NA
Rab5GTP	Cox6b2	0.290332	0.382674	0.673006	8.96456	0	NA
Rab5GTP	Creg2	0.290332	0.382674	0.673006	8.96174	0	NA
Rab5GTP	Csf2ra	0.290332	0.382674	0.673006	8.95892	0	NA
Rab5GTP	Csnk1e	0.290332	0.382674	0.673006	8.9561	0	NA
Rab5GTP	Cxcl10	0.290332	0.382674	0.673006	8.95328	0	NA
Rab5GTP	Cyb561a3	0.290332	0.382674	0.673006	8.95046	0	NA
Rab5GTP	Cyb5d1	0.290332	0.382674	0.673006	8.94765	0	NA
Rab5GTP	Cyp19a1	0.290332	0.382674	0.673006	8.94484	0	NA
Rab5GTP	Cyp1a2	0.290332	0.382674	0.673006	8.94203	0	NA
Rab5GTP	Cyp2a4	0.290332	0.382674	0.673006	8.93922	0	NA
Rab5GTP	D630033O11Rik	0.290332	0.382674	0.673006	8.93641	0	NA
Rab5GTP	Daam2	0.290332	0.382674	0.673006	8.93361	0	NA
Rab5GTP	Dad1	0.290332	0.382674	0.673006	8.9308	0	NA
Rab5GTP	Dcst1	0.290332	0.382674	0.673006	8.928	0	NA
Rab5GTP	Defa3	0.290332	0.382674	0.673006	8.9252	0	NA
Rab5GTP	Dhdds	0.290332	0.382674	0.673006	8.9224	0	NA
Rab5GTP	Dip2c	0.290332	0.382674	0.673006	8.91961	0	NA
Rab5GTP	Dlk1	0.290332	0.382674	0.673006	8.91681	0	NA
Rab5GTP	Dok2	0.290332	0.382674	0.673006	8.91402	0	NA
Rab5GTP	Dut	0.290332	0.382674	0.673006	8.91123	0	NA
Rab5GTP	E130309D14Rik	0.290332	0.382674	0.673006	8.90844	0	NA
Rab5GTP	Eif3c	0.290332	0.382674	0.673006	8.90565	0	1
Rab5GTP	Enox2	0.290332	0.382674	0.673006	8.90286	0	NA
Rab5GTP	Enthd2	0.290332	0.382674	0.673006	8.90008	0	NA
Rab5GTP	Exosc4	0.290332	0.382674	0.673006	8.8973	0	NA
Rab5GTP	Fam160b1	0.290332	0.382674	0.673006	8.89451	0	NA
Rab5GTP	Fam173a	0.290332	0.382674	0.673006	8.89174	0	NA
Rab5GTP	Fam78b	0.290332	0.382674	0.673006	8.88896	0	NA
Rab5GTP	Fbxo4	0.290332	0.382674	0.673006	8.88618	0	NA
Rab5GTP	Ficd	0.290332	0.382674	0.673006	8.88341	0	NA
Rab5GTP	Fmo3	0.290332	0.382674	0.673006	8.88064	0	NA
Rab5GTP	Fn3k	0.290332	0.382674	0.673006	8.87787	0	NA
Rab5GTP	Fndc3c1	0.290332	0.382674	0.673006	8.8751	0	NA
Rab5GTP	Foxj2	0.290332	0.382674	0.673006	8.87233	0	NA
Rab5GTP	Frmd5	0.290332	0.382674	0.673006	8.86957	0	NA
Rab5GTP	Fscn1	0.290332	0.382674	0.673006	8.8668	0	NA
Rab5GTP	Fxyd6	0.290332	0.382674	0.673006	8.86404	0	NA
Rab5GTP	G6pc3	0.290332	0.382674	0.673006	8.86128	0	NA
Rab5GTP	Gad2	0.290332	0.382674	0.673006	8.85852	0	NA
Rab5GTP	Gdnf	0.290332	0.382674	0.673006	8.85576	0	NA
Rab5GTP	Git2	0.290332	0.382674	0.673006	8.85301	0	NA
Rab5GTP	Gm10406	0.290332	0.382674	0.673006	8.85026	0	NA
Rab5GTP	Gm14436	0.290332	0.382674	0.673006	8.84751	0	NA
Rab5GTP	Gm3985	0.290332	0.382674	0.673006	8.84476	0	NA
Rab5GTP	Gm4944	0.290332	0.382674	0.673006	8.84201	0	NA
Rab5GTP	Gm597	0.290332	0.382674	0.673006	8.83926	0	NA
Rab5GTP	Gm6880	0.290332	0.382674	0.673006	8.83652	0	NA
Rab5GTP	Gm6890	0.290332	0.382674	0.673006	8.83377	0	NA
Rab5GTP	Gm7073	0.290332	0.382674	0.673006	8.83103	0	NA
Rab5GTP	Gnao1	0.290332	0.382674	0.673006	8.82829	0	NA
Rab5GTP	Gng5	0.290332	0.382674	0.673006	8.82555	0	NA
Rab5GTP	Gpr128	0.290332	0.382674	0.673006	8.82282	0	NA
Rab5GTP	Gpr22	0.290332	0.382674	0.673006	8.82008	0	NA
Rab5GTP	Gsg1l	0.290332	0.382674	0.673006	8.81735	0	NA
Rab5GTP	Gstt1	0.290332	0.382674	0.673006	8.81462	0	NA
Rab5GTP	H2-Aa	0.290332	0.382674	0.673006	8.81189	0	NA
Rab5GTP	H60c	0.290332	0.382674	0.673006	8.80916	0	NA
Rab5GTP	Hap1	0.290332	0.382674	0.673006	8.80644	0	NA
Rab5GTP	Hcar2	0.290332	0.382674	0.673006	8.80371	0	NA
Rab5GTP	Hdac11	0.290332	0.382674	0.673006	8.80099	0	NA
Rab5GTP	Hdc	0.290332	0.382674	0.673006	8.79827	0	NA
Rab5GTP	Hsf2	0.290332	0.382674	0.673006	8.79555	0	NA
Rab5GTP	Hyal4	0.290332	0.382674	0.673006	8.79283	0	NA
Rab5GTP	Ikbip	0.290332	0.382674	0.673006	8.79012	0	NA
Rab5GTP	Ikzf2	0.290332	0.382674	0.673006	8.7874	0	NA
Rab5GTP	Il18r1	0.290332	0.382674	0.673006	8.78469	0	NA
Rab5GTP	Il4ra	0.290332	0.382674	0.673006	8.78198	0	NA
Rab5GTP	Ina	0.290332	0.382674	0.673006	8.77927	0	NA
Rab5GTP	Inca1	0.290332	0.382674	0.673006	8.77656	0	1
Rab5GTP	Ipo13	0.290332	0.382674	0.673006	8.77386	0	NA
Rab5GTP	Irgm2	0.290332	0.382674	0.673006	8.77115	0	NA
Rab5GTP	Isl1	0.290332	0.382674	0.673006	8.76845	0	NA
di4spUb	Cav1	0	0.630518	0.630518	8.76575	0.872	1
Rab5GTP	Itgb3	0.290332	0.382674	0.673006	8.76575	0	NA
Rab5GTP	Itgb7	0.290332	0.382674	0.673006	8.76305	0	NA
Rab5GTP	Itk	0.290332	0.382674	0.673006	8.76035	0	NA
Rab5GTP	Itpripl1	0.290332	0.382674	0.673006	8.75766	0	NA
Rab5GTP	Kcnb1	0.290332	0.382674	0.673006	8.75496	0	NA
Rab5GTP	Kcnrg	0.290332	0.382674	0.673006	8.75227	0	NA
Rab5GTP	Kdm3b	0.290332	0.382674	0.673006	8.74958	0	NA
Rab5GTP	Lama5	0.290332	0.382674	0.673006	8.74689	0	NA
Rab5GTP	Lamb2	0.290332	0.382674	0.673006	8.7442	0	NA
Rab5GTP	Lcn2	0.290332	0.382674	0.673006	8.74151	0	NA
Rab5GTP	Lemd1	0.290332	0.382674	0.673006	8.73883	0	NA
Rab5GTP	Lin54	0.290332	0.382674	0.673006	8.73615	0	NA
Rab5GTP	Lrp8	0.290332	0.382674	0.673006	8.73347	0	NA
Rab5GTP	Lrrc23	0.290332	0.382674	0.673006	8.73079	0	NA
Rab5GTP	Lsm2	0.290332	0.382674	0.673006	8.72811	0	NA
Rab5GTP	Ly96	0.290332	0.382674	0.673006	8.72543	0	NA
Rab5GTP	Akr1c21	0	0.478242	0.478242	8.72276	0	NA
Rab5GTP	Mark1	0.290332	0.382674	0.673006	8.72276	0	NA
Rab5GTP	Marveld2	0.290332	0.382674	0.673006	8.72009	0	NA
Rab5GTP	Mcf2	0.290332	0.382674	0.673006	8.71741	0	NA
Rab5GTP	Mfap1b	0.290332	0.382674	0.673006	8.71475	0	NA
Rab5GTP	Mlxipl	0.290332	0.382674	0.673006	8.71208	0	NA
Rab5GTP	Mmp15	0.290332	0.382674	0.673006	8.70941	0	NA
Rab5GTP	Mmp3	0.290332	0.382674	0.673006	8.70675	0	NA
Rab5GTP	Mndal	0.290332	0.382674	0.673006	8.70408	0	NA
Rab5GTP	Mpp7	0.290332	0.382674	0.673006	8.70142	0	NA
Rab5GTP	Mrap2	0.290332	0.382674	0.673006	8.69876	0	NA
Rab5GTP	Mrgbp	0.290332	0.382674	0.673006	8.6961	0	NA
Rab5GTP	Mrpl12	0.290332	0.382674	0.673006	8.69345	0	NA
Rab5GTP	Mrpl17	0.290332	0.382674	0.673006	8.69079	0	NA
Rab5GTP	Mrpl36	0.290332	0.382674	0.673006	8.68814	0	NA
Rab5GTP	Mrpl40	0.290332	0.382674	0.673006	8.68549	0	NA
Rab5GTP	Mthfs	0.290332	0.382674	0.673006	8.68284	0	NA
Rab5GTP	Muc4	0.290332	0.382674	0.673006	8.68019	0	NA
Rab5GTP	Mx1	0.290332	0.382674	0.673006	8.67754	0	NA
Rab5GTP	Mxi1	0.290332	0.382674	0.673006	8.6749	0	NA
Rab5GTP	Myo1c	0.290332	0.382674	0.673006	8.67225	0	NA
Rab5GTP	Nat8	0.290332	0.382674	0.673006	8.66961	0	NA
Rab5GTP	Nat9	0.290332	0.382674	0.673006	8.66697	0	NA
Rab5GTP	Ncam2	0.290332	0.382674	0.673006	8.66433	0	NA
Rab5GTP	Ndufa6	0.290332	0.382674	0.673006	8.6617	0	NA
Rab5GTP	Ndufb11	0.290332	0.382674	0.673006	8.65906	0	1
Rab5GTP	Ndufs8	0.290332	0.382674	0.673006	8.65643	0	1
Rab5GTP	Nisch	0.290332	0.382674	0.673006	8.65379	0	NA
Rab5GTP	Nkd1	0.290332	0.382674	0.673006	8.65116	0	NA
Rab5GTP	Nln	0.290332	0.382674	0.673006	8.64853	0	NA
Rab5GTP	Nop10	0.290332	0.382674	0.673006	8.64591	0	NA
Rab5GTP	Nptn	0.290332	0.382674	0.673006	8.64328	0	NA
Rab5GTP	Nt5dc2	0.290332	0.382674	0.673006	8.64066	0	NA
Rab5GTP	Ntrk3	0.290332	0.382674	0.673006	8.63803	0	NA
Rab5GTP	Nudt1	0.290332	0.382674	0.673006	8.63541	0	NA
Rab5GTP	Nudt15	0.290332	0.382674	0.673006	8.63279	0	NA
Rab5GTP	Nufip1	0.290332	0.382674	0.673006	8.63017	0	1
Rab5GTP	Nupr1l	0.290332	0.382674	0.673006	8.62756	0	NA
Rab5GTP	Obox1	0.290332	0.382674	0.673006	8.62494	0	NA
Rab5GTP	Otc	0.290332	0.382674	0.673006	8.62233	0	NA
Rab5GTP	P2ry12	0.290332	0.382674	0.673006	8.61972	0	NA
Rab5GTP	Pcdhb17	0.290332	0.382674	0.673006	8.61711	0	NA
Rab5GTP	Pck1	0.290332	0.382674	0.673006	8.6145	0	NA
Rab5GTP	Pcolce2	0.290332	0.382674	0.673006	8.61189	0	NA
Rab5GTP	Pdgfrb	0.290332	0.382674	0.673006	8.60929	0	NA
Rab5GTP	Pdlim7	0.290332	0.382674	0.673006	8.60668	0	NA
Rab5GTP	Pdpn	0.290332	0.382674	0.673006	8.60408	0	NA
Rab5GTP	Pdzd3	0.290332	0.382674	0.673006	8.60148	0	NA
Rab5GTP	Pggt1b	0.290332	0.382674	0.673006	8.59888	0	NA
Rab5GTP	Pirb	0.290332	0.382674	0.673006	8.59628	0	NA
Rab5GTP	Pkm	0.290332	0.382674	0.673006	8.59369	0	NA
Rab5GTP	Pmm1	0.290332	0.382674	0.673006	8.59109	0	NA
Rab5GTP	Pms2	0.290332	0.382674	0.673006	8.5885	0	NA
Rab5GTP	Poll	0.290332	0.382674	0.673006	8.58591	0	NA
Rab5GTP	Ppm1h	0.290332	0.382674	0.673006	8.58332	0	NA
Rab5GTP	Ppp1r1b	0.290332	0.382674	0.673006	8.58073	0	NA
Rab5GTP	Pqlc1	0.290332	0.382674	0.673006	8.57815	0	NA
Rab5GTP	Prr32	0.290332	0.382674	0.673006	8.57556	0	NA
Rab5GTP	Prss21	0.290332	0.382674	0.673006	8.57298	0	NA
Rab5GTP	Psca	0.290332	0.382674	0.673006	8.5704	0	NA
Rab5GTP	Psg21	0.290332	0.382674	0.673006	8.56782	0	NA
Rab5GTP	Psg26	0.290332	0.382674	0.673006	8.56524	0	NA
Rab5GTP	Psg28	0.290332	0.382674	0.673006	8.56266	0	NA
Rab5GTP	Psmb6	0.290332	0.382674	0.673006	8.56008	0	NA
Rab5GTP	Ptbp1	0.290332	0.382674	0.673006	8.55751	0	NA
Rab5GTP	Ptgs2	0.290332	0.382674	0.673006	8.55494	0	NA
Rab5GTP	Pts	0.290332	0.382674	0.673006	8.55237	0	NA
Rab5GTP	Pvr	0.290332	0.382674	0.673006	8.5498	0	1
Rab5GTP	Pxk	0.290332	0.382674	0.673006	8.54723	0	NA
Rab5GTP	Adk	0	0.466844	0.466844	8.54595	0	NA
Rab5GTP	Rad51b	0.290332	0.382674	0.673006	8.54466	0	NA
Rab5GTP	Rad52	0.290332	0.382674	0.673006	8.5421	0	NA
Rab5GTP	Ralb	0.290332	0.382674	0.673006	8.53953	0	NA
Rab5GTP	Ralyl	0.290332	0.382674	0.673006	8.53697	0	NA
Rab5GTP	Rgcc	0.290332	0.382674	0.673006	8.53441	0	NA
Rab5GTP	Ric1	0.290332	0.382674	0.673006	8.53185	0	NA
Rab5GTP	Rilp	0.290332	0.382674	0.673006	8.5293	0	NA
Rab5GTP	Rlbp1	0.290332	0.382674	0.673006	8.52674	0	NA
Rab5GTP	Rnase10	0.290332	0.382674	0.673006	8.52419	0	NA
Rab5GTP	Rpl23	0.290332	0.382674	0.673006	8.52163	0	NA
Rab5GTP	Rpl34-ps1	0.290332	0.382674	0.673006	8.51908	0	NA
Rab5GTP	Rps14	0.290332	0.382674	0.673006	8.51653	0	NA
Rab5GTP	Rps6	0.290332	0.382674	0.673006	8.51399	0	NA
Rab5GTP	Rps6kc1	0.290332	0.382674	0.673006	8.51144	0	NA
Rab5GTP	Rrp1b	0.290332	0.382674	0.673006	8.5089	0	NA
Rab5GTP	S1pr2	0.290332	0.382674	0.673006	8.50635	0	NA
Rab5GTP	Scmh1	0.290332	0.382674	0.673006	8.50381	0	NA
Rab5GTP	Scn2a1	0.290332	0.382674	0.673006	8.50127	0	NA
Rab5GTP	Sectm1b	0.290332	0.382674	0.673006	8.49873	0	NA
Rab5GTP	Sel1l3	0.290332	0.382674	0.673006	8.49619	0	NA
Rab5GTP	Sema4g	0.290332	0.382674	0.673006	8.49366	0	NA
Rab5GTP	Serpinb1b	0.290332	0.382674	0.673006	8.49112	0	NA
Rab5GTP	Sgk2	0.290332	0.382674	0.673006	8.48859	0	NA
Rab5GTP	Sgsm1	0.290332	0.382674	0.673006	8.48606	0	NA
Rab5GTP	Skida1	0.290332	0.382674	0.673006	8.48353	0	NA
Rab5GTP	Slc10a7	0.290332	0.382674	0.673006	8.481	0	NA
Rab5GTP	Slc22a18	0.290332	0.382674	0.673006	8.47847	0	NA
Rab5GTP	Slc25a39	0.290332	0.382674	0.673006	8.47595	0	NA
Rab5GTP	Slc30a10	0.290332	0.382674	0.673006	8.47343	0	NA
Rab5GTP	Slc38a6	0.290332	0.382674	0.673006	8.4709	0	NA
Rab5GTP	Slc7a9	0.290332	0.382674	0.673006	8.46838	0	NA
Rab5GTP	Slit3	0.290332	0.382674	0.673006	8.46586	0	NA
Rab5GTP	Sms	0.290332	0.382674	0.673006	8.46335	0	NA
Rab5GTP	Snx17	0.290332	0.382674	0.673006	8.46083	0	NA
Rab5GTP	Snx32	0.290332	0.382674	0.673006	8.45831	0	NA
Rab5GTP	Spag8	0.290332	0.382674	0.673006	8.4558	0	NA
Rab5GTP	Spatc1	0.290332	0.382674	0.673006	8.45329	0	NA
Rab5GTP	Speer4f	0.290332	0.382674	0.673006	8.45078	0	NA
Rab5GTP	Spin4	0.290332	0.382674	0.673006	8.44827	0	NA
Rab5GTP	Sprr2f	0.290332	0.382674	0.673006	8.44576	0	NA
Rab5GTP	Srfbp1	0.290332	0.382674	0.673006	8.44326	0	NA
Rab5GTP	Ssna1	0.290332	0.382674	0.673006	8.44075	0	NA
Rab5GTP	1700011H14Rik	0	0.395028	0.395028	8.43825	0	NA
Rab5GTP	St6galnac5	0.290332	0.382674	0.673006	8.43825	0	NA
Rab5GTP	Stab1	0.290332	0.382674	0.673006	8.43575	0	NA
Rab5GTP	Strn	0.290332	0.382674	0.673006	8.43325	0	NA
Rab5GTP	Stt3a	0.290332	0.382674	0.673006	8.43075	0	NA
Rab5GTP	Sult3a1	0.290332	0.382674	0.673006	8.42825	0	NA
Rab5GTP	Svs4	0.290332	0.382674	0.673006	8.42576	0	NA
Rab5GTP	Svs6	0.290332	0.382674	0.673006	8.42326	0	NA
Rab5GTP	Tal2	0.290332	0.382674	0.673006	8.42077	0	NA
Rab5GTP	Tapbpl	0.290332	0.382674	0.673006	8.41828	0	NA
Rab5GTP	Tcf24	0.290332	0.382674	0.673006	8.41579	0	NA
Rab5GTP	Tcp11	0.290332	0.382674	0.673006	8.4133	0	NA
Rab5GTP	Terf2ip	0.290332	0.382674	0.673006	8.41082	0	NA
Rab5GTP	Tex264	0.290332	0.382674	0.673006	8.40833	0	NA
Rab5GTP	Tex33	0.290332	0.382674	0.673006	8.40585	0	NA
Rab5GTP	Tgfb1i1	0.290332	0.382674	0.673006	8.40337	0	NA
Rab5GTP	Thbs3	0.290332	0.382674	0.673006	8.40089	0	NA
Rab5GTP	Themis3	0.290332	0.382674	0.673006	8.39841	0	NA
Rab5GTP	Thsd7b	0.290332	0.382674	0.673006	8.39593	0	NA
Rab5GTP	Tma16	0.290332	0.382674	0.673006	8.39345	0	NA
Rab5GTP	Tmc7	0.290332	0.382674	0.673006	8.39098	0	NA
Rab5GTP	Tmem206	0.290332	0.382674	0.673006	8.3885	0	NA
Rab5GTP	Tmem26	0.290332	0.382674	0.673006	8.38603	0	NA
Rab5GTP	Tmem50a	0.290332	0.382674	0.673006	8.38356	0	NA
Rab5GTP	Tmem52b	0.290332	0.382674	0.673006	8.38109	0	NA
Rab5GTP	Tnfrsf23	0.290332	0.382674	0.673006	8.37863	0	NA
Rab5GTP	Tnn	0.290332	0.382674	0.673006	8.37616	0	NA
Rab5GTP	Tomm40l	0.290332	0.382674	0.673006	8.37369	0	NA
Rab5GTP	Traip	0.290332	0.382674	0.673006	8.37123	0	NA
Rab5GTP	Treml2	0.290332	0.382674	0.673006	8.36877	0	NA
Rab5GTP	Trit1	0.290332	0.382674	0.673006	8.36631	0	NA
Rab5GTP	Trmt5	0.290332	0.382674	0.673006	8.36385	0	NA
Rab5GTP	Trpc1	0.290332	0.382674	0.673006	8.36139	0	NA
Rab5GTP	Tst	0.290332	0.382674	0.673006	8.35894	0	NA
Rab5GTP	Ttll5	0.290332	0.382674	0.673006	8.35648	0	NA
Rab5GTP	Uggt1	0.290332	0.382674	0.673006	8.35403	0	NA
Rab5GTP	Vcpkmt	0.290332	0.382674	0.673006	8.35158	0	NA
Rab5GTP	Vegfc	0.290332	0.382674	0.673006	8.34913	0	NA
Rab5GTP	Vps37c	0.290332	0.382674	0.673006	8.34668	0	NA
Rab5GTP	Vrk3	0.290332	0.382674	0.673006	8.34423	0	NA
Rab5GTP	Wars2	0.290332	0.382674	0.673006	8.34179	0	NA
Rab5GTP	Wdyhv1	0.290332	0.382674	0.673006	8.33934	0	NA
Rab5GTP	Wisp1	0.290332	0.382674	0.673006	8.3369	0	NA
Rab5GTP	Zbtb22	0.290332	0.382674	0.673006	8.33446	0	NA
Rab5GTP	Zbtb34	0.290332	0.382674	0.673006	8.33202	0	NA
Rab5GTP	Zfp14	0.290332	0.382674	0.673006	8.32958	0	NA
Rab5GTP	Zfp280c	0.290332	0.382674	0.673006	8.32714	0	NA
Rab5GTP	Zfp316	0.290332	0.382674	0.673006	8.3247	0	NA
Rab5GTP	Zfp365	0.290332	0.382674	0.673006	8.32227	0	NA
Rab5GTP	Zfp410	0.290332	0.382674	0.673006	8.31984	0	NA
Rab5GTP	Zfp456	0.290332	0.382674	0.673006	8.3174	0	NA
Rab5GTP	Zfp810	0.290332	0.382674	0.673006	8.31497	0	NA
Rab5GTP	Zxdb	0.290332	0.382674	0.673006	8.31255	0	NA
Rab5GTP	Ano6	0	0.470974	0.470974	8.07777	0.003	0
Rab5GTP	Amy2a5	0	0.467911	0.467911	8.02538	0.001	0
Rab5GTP	Antxr1	0	0.469718	0.469718	7.94583	0	NA
Rab5GTP	Anxa1	0	0.465718	0.465718	7.73736	0	NA
Rab5GTP	Clic5	0	0.642646	0.642646	7.62949	0.101	0
Rab5GTP	1700013G24Rik	0	0.377806	0.377806	7.62132	0	NA
Rab5GTP	2310011J03Rik	0	0.377806	0.377806	7.41287	0	NA
Rab5GTP	1810024B03Rik	0	0.375998	0.375998	7.34874	0	NA
Rab5GTP	Asb17	0	0.466339	0.466339	7.24952	0	NA
Rab5GTP	2610002J02Rik	0	0.374625	0.374625	7.20547	0	NA
Rab5GTP	1810011H11Rik	0	0.373251	0.373251	7.19818	0	NA
di4spUb	Cfap36	0	0.605622	0.605622	7.19636	0.319	1
Rab5GTP	42625	0	0.37655	0.37655	7.19181	0	NA
Rab5GTP	1700024P04Rik	0	0.371103	0.371103	7.15744	0	NA
Rab5GTP	0610030E20Rik	0	0.367803	0.367803	7.15295	0	NA
Rab5GTP	5330417C22Rik	0	0.378346	0.378346	7.07031	0	NA
Rab5GTP	8030411F24Rik	0	0.378346	0.378346	7.04493	0	NA
Rab5GTP	1700019B03Rik	0	0.368294	0.368294	7.03709	0	NA
Rab5GTP	1700016H13Rik	0	0.367803	0.367803	7.0258	0	NA
Rab5GTP	Atp6v1a	0	0.466398	0.466398	7.01195	0	1
Rab5GTP	A630001G21Rik	0	0.378346	0.378346	6.99042	0	NA
Rab5GTP	9130008F23Rik	0	0.377173	0.377173	6.97928	0	NA
Rab5GTP	AW549877	0	0.468146	0.468146	6.96646	0	NA
Rab5GTP	BB287469	0	0.469941	0.469941	6.9622	0.001	0
Rab5GTP	9930104L06Rik	0	0.377173	0.377173	6.9537	0	NA
di4spUb	Eif3a	0.997878	0.333246	1.33112	6.94945	0.447	1
Rab5GTP	1700021F05Rik	0	0.366758	0.366758	6.94521	0	NA
Rab5GTP	1700001O22Rik	0	0.364681	0.364681	6.92746	0	NA
Rab5GTP	B230118H07Rik	0	0.467043	0.467043	6.9224	0.001	0
Rab5GTP	Npc2	0.985899	0.332713	1.31861	6.90896	0	NA
Rab5GTP	2410015M20Rik	0	0.368294	0.368294	6.87391	0	NA
Rab5GTP	42439	0	0.369715	0.369715	6.8458	0	NA
Rab5GTP	4930557A04Rik	0	0.372101	0.372101	6.84333	0.002	0
Rab5GTP	Abhd15	0	0.377806	0.377806	6.84251	0	NA
Rab5GTP	Acad12	0	0.378346	0.378346	6.81874	0	NA
Rab5GTP	1700034E13Rik	0	0.364926	0.364926	6.81466	0	NA
Rab5GTP	Ackr4	0	0.378346	0.378346	6.77652	0	NA
Rab5GTP	1700034O15Rik	0	0.364445	0.364445	6.7741	0	NA
Rab5GTP	Clca3	0.918408	0.332115	1.25052	6.77007	0	NA
Rab5GTP	Papolb	0.664758	0.33985	1.00461	6.7492	0	0
Rab5GTP	Eif1ad	0.931931	0.330919	1.26285	6.74041	0.001	0
Rab5GTP	Fyco1	0.932655	0.329161	1.26182	6.6662	0	NA
Rab5GTP	Acad10	0	0.374625	0.374625	6.65373	0	NA
Rab5GTP	Stx8	0.892571	0.329735	1.22231	6.63898	0	NA
Rab5GTP	5430427O19Rik	0	0.369715	0.369715	6.63048	0	NA
Rab5GTP	Abl1	0	0.373862	0.373862	6.6297	0	NA
Rab5GTP	Abcc2	0	0.372688	0.372688	6.62816	0	NA
Rab5GTP	1810011O10Rik	0	0.362177	0.362177	6.62739	0	NA
Rab5GTP	5730455P16Rik	0	0.369715	0.369715	6.62739	0	NA
di4spUb	Lta4h	0.869383	0.330322	1.1997	6.6243	0.06	1
di4spUb	Ncoa6	0.887033	0.329617	1.21665	6.62199	0.127	1
Rab5GTP	6720489N17Rik	0	0.369715	0.369715	6.61353	0	NA
Rab5GTP	1700001P01Rik	0	0.358234	0.358234	6.59208	0	NA
Rab5GTP	4930555G01Rik	0	0.366758	0.366758	6.5875	0.002	0
Rab5GTP	AA986860	0	0.369716	0.369716	6.56774	0	NA
di4spUb	Plcd4	0.866185	0.329125	1.19531	6.56698	0.126	0
Rab5GTP	Aaas	0	0.369715	0.369715	6.54207	0	NA
Rab5GTP	4933406M09Rik	0	0.366758	0.366758	6.53006	0	NA
Rab5GTP	Dnajb4	0.850471	0.328393	1.17886	6.51809	0.001	0
Rab5GTP	Aco1	0.879939	0.327332	1.20727	6.50915	0	NA
Rab5GTP	Adck2	0	0.377173	0.377173	6.49874	0	NA
Rab5GTP	Abhd12	0	0.369716	0.369716	6.47803	0	NA
Rab5GTP	Ndufb3	0.79314	0.329406	1.12255	6.4773	0	NA
Rab5GTP	Abhd14b	0	0.369716	0.369716	6.4714	0	NA
Rab5GTP	1700013F07Rik	0	0.356259	0.356259	6.46846	0	NA
Rab5GTP	4931409K22Rik	0	0.364681	0.364681	6.46039	0	NA
Rab5GTP	Agk	0	0.378346	0.378346	6.43992	0	1
Rab5GTP	1700023E05Rik	0	0.356259	0.356259	6.4232	0	NA
Rab5GTP	Angel2	0.849283	0.32616	1.17544	6.41669	0.001	0
Rab5GTP	Capn7	0.79404	0.327566	1.12161	6.41524	0	NA
Rab5GTP	Adamts19	0	0.374625	0.374625	6.4109	0	NA
Rab5GTP	2810408A11Rik	0	0.359197	0.359197	6.39721	0.001	0
di4spUb	Gatc	0.76511	0.326757	1.09187	6.34162	0.039	0
Rab5GTP	9030617O03Rik	0	0.363493	0.363493	6.33526	0	NA
Rab5GTP	Capn2	0	0.467161	0.467161	6.31698	0	NA
Rab5GTP	1110017D15Rik	0	0.350721	0.350721	6.30788	0	NA
Rab5GTP	Ccdc54	0	0.472971	0.472971	6.30718	0	NA
Rab5GTP	1110059G10Rik	0	0.351096	0.351096	6.2995	0	NA
Rab5GTP	Ak1	0	0.37655	0.37655	6.28281	0.001	0
di4spUb	Cacybp	0.732655	0.326359	1.05901	6.28004	0.02	1
Rab5GTP	Clec2d	0.191992	0.343629	0.535621	6.27174	0	NA
Rab5GTP	Col28a1	0.191992	0.343629	0.535621	6.27035	0	NA
Rab5GTP	Dcaf12l2	0.191992	0.343629	0.535621	6.26897	0	NA
Rab5GTP	Fbxo46	0.191992	0.343629	0.535621	6.26759	0	NA
Rab5GTP	Gm5416	0.191992	0.343629	0.535621	6.26621	0	NA
Rab5GTP	Gm8787	0.191992	0.343629	0.535621	6.26483	0	NA
Rab5GTP	Gstm3	0.191992	0.343629	0.535621	6.26345	0	NA
Rab5GTP	Gtf3a	0.191992	0.343629	0.535621	6.26208	0	NA
Rab5GTP	Magea2	0.191992	0.343629	0.535621	6.2607	0	NA
Rab5GTP	Med12	0.191992	0.343629	0.535621	6.25932	0	NA
Rab5GTP	Naprt	0.191992	0.343629	0.535621	6.25794	0	NA
Rab5GTP	Olfr301	0.191992	0.343629	0.535621	6.25657	0	NA
Rab5GTP	Olfr303	0.191992	0.343629	0.535621	6.25519	0	NA
Rab5GTP	Prkaca	0.191992	0.343629	0.535621	6.25382	0	NA
Rab5GTP	Abhd14a	0	0.364926	0.364926	6.25244	0	NA
Rab5GTP	Ptprn	0.191992	0.343629	0.535621	6.25244	0	NA
Rab5GTP	Ring1	0.191992	0.343629	0.535621	6.25107	0	NA
Rab5GTP	Sbk3	0.191992	0.343629	0.535621	6.2497	0	NA
Rab5GTP	Slc22a13	0.191992	0.343629	0.535621	6.24833	0	NA
Rab5GTP	Slc35c2	0.191992	0.343629	0.535621	6.24695	0	NA
Rab5GTP	1700006A11Rik	0	0.350357	0.350357	6.24627	0.001	0
Rab5GTP	Srsf4	0.191992	0.343629	0.535621	6.24558	0	NA
Rab5GTP	Stab2	0.191992	0.343629	0.535621	6.24421	0	NA
Rab5GTP	Taf15	0.191992	0.343629	0.535621	6.24284	0	NA
Rab5GTP	Tmem261	0.191992	0.343629	0.535621	6.24147	0	NA
Rab5GTP	Tnfsf12	0.191992	0.343629	0.535621	6.24011	0	NA
Rab5GTP	Tshb	0.191992	0.343629	0.535621	6.23874	0	NA
Rab5GTP	Urb1	0.191992	0.343629	0.535621	6.23737	0	NA
Rab5GTP	Xylt1	0.191992	0.343629	0.535621	6.236	0	NA
Rab5GTP	Zdhhc7	0.191992	0.343629	0.535621	6.23464	0	NA
Rab5GTP	Zfp668	0.191992	0.343629	0.535621	6.23327	0	NA
di4spUb	Pde6d	0.757781	0.323874	1.08165	6.22033	0.088	0
di4spUb	Rpl12	0.682061	0.326277	1.00834	6.21557	0.014	1
Rab5GTP	4930449I24Rik	0	0.357143	0.357143	6.20947	0.001	0
Rab5GTP	A530064D06Rik	0.177076	0.342363	0.519439	6.20203	0	NA
Rab5GTP	Atic	0.177076	0.342363	0.519439	6.20068	0	NA
Rab5GTP	Atp1a3	0.177076	0.342363	0.519439	6.19932	0	NA
Rab5GTP	Cdh19	0.177076	0.342363	0.519439	6.19797	0	NA
Rab5GTP	Gm17296	0.177076	0.342363	0.519439	6.19662	0	NA
Rab5GTP	Gm5820	0.177076	0.342363	0.519439	6.19528	0	NA
Rab5GTP	4921517D22Rik	0	0.356419	0.356419	6.19393	0	NA
Rab5GTP	Hsf1	0.177076	0.342363	0.519439	6.19393	0	NA
Rab5GTP	Krt222	0.177076	0.342363	0.519439	6.19258	0	NA
Rab5GTP	Mpnd	0.177076	0.342363	0.519439	6.19123	0	NA
Rab5GTP	Pak4	0.177076	0.342363	0.519439	6.18989	0	NA
Rab5GTP	Pcdhgb6	0.177076	0.342363	0.519439	6.18854	0	NA
Rab5GTP	Rad23a	0.177076	0.342363	0.519439	6.18719	0	NA
Rab5GTP	Selplg	0.177076	0.342363	0.519439	6.18585	0	NA
Rab5GTP	4930502E18Rik	0	0.356894	0.356894	6.18518	0	NA
Rab5GTP	Slc4a9	0.177076	0.342363	0.519439	6.18451	0	NA
Rab5GTP	Srpk3	0.177076	0.342363	0.519439	6.18316	0	NA
Rab5GTP	Tmem88b	0.177076	0.342363	0.519439	6.18182	0	NA
Rab5GTP	Trappc9	0.177076	0.342363	0.519439	6.18048	0	NA
Rab5GTP	Uba52	0.177076	0.342363	0.519439	6.17913	0	NA
Rab5GTP	Uchl1	0.177076	0.342363	0.519439	6.17779	0	NA
Rab5GTP	Ulk4	0.177076	0.342363	0.519439	6.17645	0	NA
Rab5GTP	Wdfy2	0.177076	0.342363	0.519439	6.17511	0	NA
Rab5GTP	Wfdc10	0.177076	0.342363	0.519439	6.17377	0	NA
Rab5GTP	1700001F09Rik	0	0.348346	0.348346	6.17176	0.001	0
Rab5GTP	Acn9	0	0.364926	0.364926	6.17042	0	NA
Rab5GTP	9930021J03Rik	0	0.359966	0.359966	6.16641	0	NA
Rab5GTP	2700097O09Rik	0	0.353561	0.353561	6.15907	0	NA
Rab5GTP	4930524N10Rik	0	0.356422	0.356422	6.15109	0	NA
Rab5GTP	Aar2	0	0.360898	0.360898	6.14113	0	NA
Rab5GTP	Asb9	0	0.394708	0.394708	6.14047	0	NA
Rab5GTP	1700029F12Rik	0	0.349843	0.349843	6.13848	0	NA
Rab5GTP	Akt1	0.167717	0.341071	0.508788	6.13782	0	NA
Rab5GTP	C1rb	0.167717	0.341071	0.508788	6.1365	0	NA
Rab5GTP	Akr7a5	0	0.374625	0.374625	6.13583	0	NA
Rab5GTP	C230052I12Rik	0.167717	0.341071	0.508788	6.13517	0	NA
Rab5GTP	Dcc	0.167717	0.341071	0.508788	6.13385	0	NA
Rab5GTP	Dppa4	0.167717	0.341071	0.508788	6.13253	0	NA
Rab5GTP	Numb	0.167717	0.341071	0.508788	6.13121	0	NA
Rab5GTP	Prdx5	0.167717	0.341071	0.508788	6.12989	0	NA
Rab5GTP	Rbp1	0.167717	0.341071	0.508788	6.12857	0	NA
Rab5GTP	Rreb1	0.167717	0.341071	0.508788	6.12725	0	NA
Rab5GTP	Ubxn1	0.167717	0.341071	0.508788	6.12593	0	NA
Rab5GTP	Zfp747	0.167717	0.341071	0.508788	6.12461	0	NA
Rab5GTP	Ang	0	0.377173	0.377173	6.10883	0	NA
Rab5GTP	Ankrd23	0	0.378346	0.378346	6.09967	0	NA
Rab5GTP	Anks1b	0.632903	0.324589	0.957492	6.09379	0	NA
Rab5GTP	9030624J02Rik	0	0.358234	0.358234	6.09183	0	NA
Rab5GTP	Angel1	0.15774	0.339768	0.497508	6.09183	0	NA
Rab5GTP	Arid5b	0.15774	0.339768	0.497508	6.09053	0	NA
Rab5GTP	Commd5	0.15774	0.339768	0.497508	6.08923	0	NA
di4spUb	Dock11	0.674947	0.323179	0.998126	6.08858	0.144	0
Rab5GTP	Dcp1a	0.15774	0.339768	0.497508	6.08792	0	NA
Rab5GTP	Abl2	0	0.361696	0.361696	6.08727	0	NA
Rab5GTP	Dym	0.15774	0.339768	0.497508	6.08662	0	NA
Rab5GTP	Fam110a	0.15774	0.339768	0.497508	6.08532	0	NA
Rab5GTP	Aldh1a3	0	0.373862	0.373862	6.08467	0	1
Rab5GTP	Gadd45gip1	0.15774	0.339768	0.497508	6.08402	0	1
Rab5GTP	Gm13247	0.15774	0.339768	0.497508	6.08272	0	NA
Rab5GTP	Itih2	0.15774	0.339768	0.497508	6.08142	0	NA
Rab5GTP	Klrg1	0.15774	0.339768	0.497508	6.08012	0	NA
Rab5GTP	Adamtsl3	0	0.367004	0.367004	6.07882	0	NA
Rab5GTP	Mthfd1	0.15774	0.339768	0.497508	6.07882	0	NA
Rab5GTP	Prmt6	0.15774	0.339768	0.497508	6.07752	0	NA
Rab5GTP	Rin1	0.15774	0.339768	0.497508	6.07623	0	1
Rab5GTP	Serpine1	0.15774	0.339768	0.497508	6.07493	0	NA
Rab5GTP	Sox13	0.15774	0.339768	0.497508	6.07363	0	NA
Rab5GTP	Steap1	0.15774	0.339768	0.497508	6.07234	0	NA
Rab5GTP	Vpreb3	0.15774	0.339768	0.497508	6.07104	0	NA
Rab5GTP	Zfp362	0.15774	0.339768	0.497508	6.06975	0	NA
Rab5GTP	Zfp600	0.15774	0.339768	0.497508	6.06845	0	NA
Rab5GTP	Ap3b1	0.710091	0.32203	1.03212	6.06392	0	NA
Rab5GTP	Acyp1	0	0.364681	0.364681	6.05167	0	NA
di4spUb	Cspp1	0.59188	0.324425	0.916305	6.04268	0.009	1
Rab5GTP	Adcy6	0	0.366758	0.366758	6.04268	0	NA
Rab5GTP	Aldh3a1	0	0.372688	0.372688	6.03179	0	NA
Rab5GTP	Anxa11	0	0.377806	0.377806	6.02924	0	NA
Rab5GTP	Abhd1	0	0.359197	0.359197	6.0286	0	NA
Rab5GTP	Anxa13	0	0.377806	0.377806	6.02668	0	NA
Rab5GTP	1700067P10Rik	0.150005	0.338406	0.488411	6.02605	0	NA
Rab5GTP	Cpt2	0.150005	0.338406	0.488411	6.02477	0	NA
Rab5GTP	Eid2	0.150005	0.338406	0.488411	6.02349	0	NA
Rab5GTP	Ggct	0.150005	0.338406	0.488411	6.02222	0	NA
Rab5GTP	Acox2	0	0.361709	0.361709	6.02095	0	NA
Rab5GTP	S100a9	0.150005	0.338406	0.488411	6.02095	0	NA
Rab5GTP	Utp14b	0.150005	0.338406	0.488411	6.01967	0	NA
Rab5GTP	Vmn2r88	0.150005	0.338406	0.488411	6.0184	0	NA
Rab5GTP	Eif2s2	0.513841	0.326301	0.840142	6.01649	0.001	0
Rab5GTP	1700109H08Rik	0	0.347912	0.347912	6.01077	0	NA
Rab5GTP	Acot13	0	0.361099	0.361099	6.00253	0	NA
Rab5GTP	Arap1	0.14459	0.337338	0.481927	5.98423	0	NA
Rab5GTP	Cacna1e	0.14459	0.337338	0.481927	5.98297	0	NA
Rab5GTP	Hoxd10	0.14459	0.337338	0.481927	5.98171	0	NA
Rab5GTP	Jph2	0.14459	0.337338	0.481927	5.98046	0	NA
Rab5GTP	Lrrc14	0.14459	0.337338	0.481927	5.9792	0	NA
Rab5GTP	Pappa2	0.14459	0.337338	0.481927	5.97794	0	NA
Rab5GTP	Sbk1	0.14459	0.337338	0.481927	5.97669	0	NA
Rab5GTP	Scamp4	0.14459	0.337338	0.481927	5.97543	0	NA
Rab5GTP	Slc9a4	0.14459	0.337338	0.481927	5.97418	0	NA
Rab5GTP	Snrpd2	0.14459	0.337338	0.481927	5.97292	0	NA
Rab5GTP	Trip11	0.14459	0.337338	0.481927	5.97167	0	NA
Rab5GTP	Apbb3	0	0.377806	0.377806	5.97104	0	NA
Rab5GTP	Usp53	0.14459	0.337338	0.481927	5.97042	0	NA
Rab5GTP	Anapc16	0	0.373251	0.373251	5.96479	0	NA
Rab5GTP	Hdgfrp3	0.647049	0.321386	0.968435	5.95667	0	NA
Rab5GTP	AA987161	0	0.355509	0.355509	5.95231	0	NA
Rab5GTP	Adamdec1	0	0.363492	0.363492	5.94858	0	NA
Rab5GTP	1700030F18Rik	0.140455	0.336234	0.476689	5.94361	0	NA
Rab5GTP	Acsbg2	0	0.359966	0.359966	5.94361	0	NA
Rab5GTP	Gucy1b2	0.140455	0.336234	0.476689	5.94237	0	NA
Rab5GTP	Prodh	0.140455	0.336234	0.476689	5.94113	0	NA
Rab5GTP	Zbtb46	0.140455	0.336234	0.476689	5.93989	0	NA
Rab5GTP	Cdk17	0	0.470012	0.470012	5.91642	0.001	0
Rab5GTP	Cela2a	0.137303	0.335166	0.472469	5.90476	0	NA
Rab5GTP	4930412D23Rik	0	0.349485	0.349485	5.90415	0	NA
Rab5GTP	Cnot10	0.137303	0.335166	0.472469	5.90354	0	NA
Rab5GTP	Dda1	0.137303	0.335166	0.472469	5.90231	0	NA
Rab5GTP	Mkrn3	0.137303	0.335166	0.472469	5.90109	0	NA
Rab5GTP	Rab4a	0.137303	0.335166	0.472469	5.89987	0	1
Rab5GTP	Tomm34	0.137303	0.335166	0.472469	5.89864	0	NA
Rab5GTP	Wdr4	0.137303	0.335166	0.472469	5.89742	0	NA
Rab5GTP	Abcc12	0	0.355286	0.355286	5.88644	0	NA
Rab5GTP	4930415F15Rik	0	0.349074	0.349074	5.88401	0	NA
Rab5GTP	4930430F08Rik	0	0.349226	0.349226	5.88218	0	NA
Rab5GTP	Rc3h2	0.589586	0.321221	0.910808	5.87914	0	NA
Rab5GTP	Adamts2	0	0.361696	0.361696	5.87065	0.001	0
Rab5GTP	Abca8a	0	0.354195	0.354195	5.864	0	NA
Rab5GTP	Aamdc	0	0.353548	0.353548	5.86038	0	NA
Rab5GTP	Ak8	0	0.366534	0.366534	5.86038	0	NA
Rab5GTP	Adat1	0.13186	0.333733	0.465593	5.85556	0	NA
Rab5GTP	Ankrd37	0	0.372101	0.372101	5.85495	0	NA
Rab5GTP	Add1	0.13186	0.333733	0.465593	5.85435	0	NA
Rab5GTP	Dyrk4	0.13186	0.333733	0.465593	5.85315	0	NA
Rab5GTP	Gldc	0.13186	0.333733	0.465593	5.85194	0	NA
Rab5GTP	Samsn1	0.13186	0.333733	0.465593	5.85074	0	NA
Rab5GTP	Tesk1	0.13186	0.333733	0.465593	5.84954	0	NA
Rab5GTP	Cyp4v3	0	0.58396	0.58396	5.84834	0.003	0
Rab5GTP	Vsig10	0.13186	0.333733	0.465593	5.84834	0	NA
Rab5GTP	Wdr70	0.13186	0.333733	0.465593	5.84713	0	NA
Rab5GTP	Akr1c6	0	0.366758	0.366758	5.83574	0	NA
Rab5GTP	Adck3	0	0.361099	0.361099	5.83455	0	NA
Rab5GTP	Acpp	0	0.356422	0.356422	5.81547	0	NA
Rab5GTP	A430005L14Rik	0.125698	0.332559	0.458256	5.81369	0	NA
Rab5GTP	A730008H23Rik	0.125698	0.332559	0.458256	5.8125	0	NA
Rab5GTP	Brap	0.125698	0.332559	0.458256	5.81131	0	NA
Rab5GTP	Cdk12	0.125698	0.332559	0.458256	5.81013	0	NA
Rab5GTP	Cyp2c67	0.125698	0.332559	0.458256	5.80894	0	NA
Rab5GTP	Elovl3	0.125698	0.332559	0.458256	5.80776	0	NA
Rab5GTP	Alpk1	0	0.367803	0.367803	5.80657	0	NA
Rab5GTP	Gng11	0.125698	0.332559	0.458256	5.80657	0	NA
Rab5GTP	Incenp	0.125698	0.332559	0.458256	5.80539	0	NA
Rab5GTP	Rgs9	0.125698	0.332559	0.458256	5.8042	0	NA
Rab5GTP	Stk10	0.125698	0.332559	0.458256	5.80302	0	NA
Rab5GTP	Theg	0.125698	0.332559	0.458256	5.80183	0	NA
Rab5GTP	Trpc4	0.125698	0.332559	0.458256	5.80065	0	NA
Rab5GTP	Zfp82	0.125698	0.332559	0.458256	5.79947	0	NA
Rab5GTP	Zmynd8	0.125698	0.332559	0.458256	5.79829	0	NA
Rab5GTP	Cep57	0	0.469366	0.469366	5.78003	0	NA
Rab5GTP	Acvr1	0	0.356422	0.356422	5.75665	0	NA
Rab5GTP	Bcap31	0	0.394292	0.394292	5.75549	0	NA
Rab5GTP	Aoc1	0	0.371103	0.371103	5.7549	0	NA
Rab5GTP	Acaa2	0	0.352986	0.352986	5.75432	0	NA
Rab5GTP	Akap1	0	0.363492	0.363492	5.74967	0.001	0
Rab5GTP	Atp13a5	0.119723	0.330985	0.450709	5.74967	0	NA
Rab5GTP	Ccdc138	0.119723	0.330985	0.450709	5.74851	0	NA
Rab5GTP	Fam124b	0.119723	0.330985	0.450709	5.74735	0	NA
Rab5GTP	Fdx1	0.119723	0.330985	0.450709	5.74619	0	NA
Rab5GTP	Lmod1	0.119723	0.330985	0.450709	5.74503	0	NA
Rab5GTP	Ntpcr	0.119723	0.330985	0.450709	5.74387	0	NA
Rab5GTP	Pcyt1b	0.119723	0.330985	0.450709	5.74271	0	NA
Rab5GTP	Ankrd22	0	0.36873	0.36873	5.74213	0	NA
Rab5GTP	Spns2	0.119723	0.330985	0.450709	5.74155	0	NA
Rab5GTP	Tmem198b	0.119723	0.330985	0.450709	5.74039	0	NA
Rab5GTP	2210404O09Rik	0	0.340848	0.340848	5.7323	0	NA
Rab5GTP	2410141K09Rik	0	0.341576	0.341576	5.72941	0	NA
Rab5GTP	Afap1l2	0	0.359431	0.359431	5.72653	0	NA
Rab5GTP	Agpat9	0	0.360898	0.360898	5.72653	0	NA
Rab5GTP	Acot4	0	0.353561	0.353561	5.72308	0	NA
Rab5GTP	4933409G03Rik	0	0.347044	0.347044	5.71963	0	NA
Rab5GTP	4930550L24Rik	0	0.345601	0.345601	5.71561	0	NA
Rab5GTP	AI182371	0.114546	0.329999	0.444546	5.71159	0	NA
Rab5GTP	Hsf2bp	0.42495	0.321303	0.746253	5.71159	0.009	0
Rab5GTP	Gpr133	0.114546	0.329999	0.444546	5.71044	0	NA
Rab5GTP	Hs3st3b1	0.114546	0.329999	0.444546	5.7093	0	NA
Rab5GTP	Maea	0.114546	0.329999	0.444546	5.70815	0	NA
Rab5GTP	Mb21d1	0.114546	0.329999	0.444546	5.70701	0	1
Rab5GTP	Ppp6r3	0.114546	0.329999	0.444546	5.70586	0	NA
Rab5GTP	Ttyh2	0.114546	0.329999	0.444546	5.70472	0	NA
Rab5GTP	Adam19	0	0.355286	0.355286	5.68591	0	NA
Rab5GTP	1700084C01Rik	0.111383	0.32873	0.440113	5.6661	0	NA
Rab5GTP	Acsl6	0	0.352856	0.352856	5.66497	0.001	0
Rab5GTP	Atxn7	0.111383	0.32873	0.440113	5.66497	0	NA
Rab5GTP	1810065E05Rik	0	0.338277	0.338277	5.66441	0	NA
Rab5GTP	Mfsd11	0.111383	0.32873	0.440113	5.66385	0	NA
Rab5GTP	Ptpmt1	0.111383	0.32873	0.440113	5.66272	0	NA
Rab5GTP	Ankra2	0.610702	0.315143	0.925845	5.66159	0	NA
Rab5GTP	Aplp1	0	0.369715	0.369715	5.65147	0	NA
Rab5GTP	Sgip1	0.553185	0.316479	0.869664	5.64811	0.001	0
Rab5GTP	Chchd3	0	0.468169	0.468169	5.63971	0	1
Rab5GTP	Aqp1	0.108914	0.327838	0.436751	5.63469	0	NA
Rab5GTP	Cdca3	0.108914	0.327838	0.436751	5.63357	0	NA
Rab5GTP	Fam24a	0.108914	0.327838	0.436751	5.63246	0	NA
Rab5GTP	Ropn1l	0.108914	0.327838	0.436751	5.63134	0	NA
Rab5GTP	Slc35d1	0.108914	0.327838	0.436751	5.63023	0	NA
Rab5GTP	Zfp566	0.108914	0.327838	0.436751	5.62912	0	NA
Rab5GTP	Pip5k1a	0.596919	0.314264	0.911183	5.628	0	NA
Rab5GTP	Anxa6	0	0.367004	0.367004	5.62745	0	NA
Rab5GTP	Arhgap32	0	0.371104	0.371104	5.62689	0	NA
Rab5GTP	4930591A17Rik	0	0.343138	0.343138	5.62133	0	NA
Rab5GTP	Ap4s1	0	0.367803	0.367803	5.6169	0	NA
Rab5GTP	Arl14	0	0.372101	0.372101	5.60694	0	NA
Rab5GTP	1700066B19Rik	0	0.334837	0.334837	5.60473	0	NA
Rab5GTP	Akr1c12	0.105765	0.326781	0.432546	5.60142	0	NA
Rab5GTP	Ccdc103	0.105765	0.326781	0.432546	5.60031	0	NA
Rab5GTP	Cfd	0.105765	0.326781	0.432546	5.59921	0	NA
Rab5GTP	Krt6b	0.105765	0.326781	0.432546	5.59811	0	NA
Rab5GTP	Amigo1	0	0.362177	0.362177	5.59756	0	NA
Rab5GTP	Tmem141	0.105765	0.326781	0.432546	5.59701	0	NA
Rab5GTP	2210407C18Rik	0	0.336175	0.336175	5.59371	0	NA
Rab5GTP	Adam26b	0	0.352551	0.352551	5.57836	0	NA
Rab5GTP	Asic2	0	0.373862	0.373862	5.56364	0	NA
Rab5GTP	Aspm	0.101758	0.325677	0.427435	5.55603	0	NA
Rab5GTP	Bmx	0.101758	0.325677	0.427435	5.55495	0	NA
Rab5GTP	C030039L03Rik	0.101758	0.325677	0.427435	5.55386	0	NA
Rab5GTP	Capg	0.101758	0.325677	0.427435	5.55278	0	NA
Rab5GTP	Dnaaf2	0.101758	0.325677	0.427435	5.5517	0	1
Rab5GTP	Eftud1	0.101758	0.325677	0.427435	5.55061	0	NA
Rab5GTP	Nipsnap3a	0.101758	0.325677	0.427435	5.54953	0	NA
Rab5GTP	Spaca1	0.101758	0.325677	0.427435	5.54845	0	NA
Rab5GTP	Zfp184	0.101758	0.325677	0.427435	5.54737	0	NA
Rab5GTP	9130023H24Rik	0.098435	0.324644	0.423079	5.52475	0	NA
Rab5GTP	Gfpt2	0.098435	0.324644	0.423079	5.52368	0	NA
Rab5GTP	Smarcd2	0.098435	0.324644	0.423079	5.52261	0	NA
Rab5GTP	Tprn	0.098435	0.324644	0.423079	5.52154	0	NA
Rab5GTP	Acnat2	0	0.347467	0.347467	5.51939	0	NA
Rab5GTP	Arhgef15	0	0.368294	0.368294	5.50978	0	NA
Rab5GTP	Cd14	0.0955673	0.323835	0.419402	5.50072	0	NA
Rab5GTP	Fbxw17	0.0955673	0.323835	0.419402	5.49966	0	NA
Rab5GTP	Gli2	0.0955673	0.323835	0.419402	5.4986	0	NA
Rab5GTP	Klhl25	0.0955673	0.323835	0.419402	5.49754	0	NA
Rab5GTP	Rgs18	0.0955673	0.323835	0.419402	5.49648	0	NA
Rab5GTP	Actr6	0	0.349039	0.349039	5.49594	0	NA
Rab5GTP	Tns3	0.0955673	0.323835	0.419402	5.49541	0	NA
Rab5GTP	Cmtm6	0	0.469343	0.469343	5.47269	0	NA
Rab5GTP	Baat	0	0.377806	0.377806	5.46849	0	NA
Rab5GTP	Arl14epl	0	0.367803	0.367803	5.46166	0.001	0
Rab5GTP	Bag2	0.0912656	0.322489	0.413755	5.44494	0	NA
Rab5GTP	Cln8	0.0912656	0.322489	0.413755	5.4439	0	NA
Rab5GTP	Acadl	0	0.344157	0.344157	5.44286	0	NA
Rab5GTP	Dkc1	0.0912656	0.322489	0.413755	5.44286	0	NA
Rab5GTP	Mcm3ap	0.0912656	0.322489	0.413755	5.44182	0	NA
Rab5GTP	Actrt1	0	0.347308	0.347308	5.4413	0	NA
Rab5GTP	Alg9	0	0.356847	0.356847	5.44078	0	NA
Rab5GTP	Mybl1	0.0912656	0.322489	0.413755	5.44078	0	NA
Rab5GTP	Psap	0.0912656	0.322489	0.413755	5.43974	0	NA
Rab5GTP	Syp	0.0912656	0.322489	0.413755	5.4387	0	NA
Rab5GTP	Yars2	0.0912656	0.322489	0.413755	5.43766	0	NA
Rab5GTP	Aff3	0	0.351295	0.351295	5.43714	0	NA
Rab5GTP	Zfp334	0.0912656	0.322489	0.413755	5.43662	0	NA
Rab5GTP	Cnih1	0	0.468463	0.468463	5.42988	0	NA
Rab5GTP	4930480E11Rik	0	0.334837	0.334837	5.42833	0	NA
Rab5GTP	AI593442	0	0.352586	0.352586	5.42677	0	NA
Rab5GTP	5730507C01Rik	0	0.337877	0.337877	5.41748	0	NA
Rab5GTP	A530099J19Rik	0	0.339075	0.339075	5.4077	0	NA
Rab5GTP	Ak7	0	0.352986	0.352986	5.40461	0	NA
Rab5GTP	Cnot6	0	0.467888	0.467888	5.40461	0	NA
Rab5GTP	Anks4b	0	0.359197	0.359197	5.39898	0	NA
Rab5GTP	AU041133	0	0.373862	0.373862	5.39642	0	NA
Rab5GTP	Aldoc	0	0.355286	0.355286	5.39386	0	NA
Rab5GTP	4930563E22Rik	0.0870243	0.321504	0.408528	5.39284	0	NA
Rab5GTP	Cwf19l1	0.0870243	0.321504	0.408528	5.39182	0	NA
Rab5GTP	Oprl1	0.0870243	0.321504	0.408528	5.39079	0	NA
Rab5GTP	Scara3	0.0870243	0.321504	0.408528	5.38977	0	NA
Rab5GTP	Tmem128	0.0870243	0.321504	0.408528	5.38875	0	NA
Rab5GTP	Tubb2a	0.0870243	0.321504	0.408528	5.38773	0	NA
Rab5GTP	Zfp952	0.0870243	0.321504	0.408528	5.38671	0	NA
Rab5GTP	4933413G19Rik	0	0.335682	0.335682	5.38111	0	NA
Rab5GTP	Atp5g1	0	0.371103	0.371103	5.37247	0	NA
Rab5GTP	Col3a1	0	0.468427	0.468427	5.36084	0	NA
Rab5GTP	Angptl3	0	0.356419	0.356419	5.35932	0	NA
Rab5GTP	Atad2	0	0.368294	0.368294	5.35831	0.001	0
Rab5GTP	Adad1	0	0.344615	0.344615	5.34523	0	NA
Rab5GTP	Arhgap21	0	0.362177	0.362177	5.34122	0	NA
Rab5GTP	Anapc15	0	0.355286	0.355286	5.33521	0	NA
Rab5GTP	Ahi1	0	0.349485	0.349485	5.33321	0	NA
Rab5GTP	Arhgap30	0.0832485	0.320261	0.403509	5.32772	0	NA
Rab5GTP	Atp9b	0	0.371103	0.371103	5.32672	0	NA
Rab5GTP	Bspry	0.0832485	0.320261	0.403509	5.32672	0	NA
Rab5GTP	Gm15881	0.0832485	0.320261	0.403509	5.32572	0	NA
Rab5GTP	Mrpl51	0.0832485	0.320261	0.403509	5.32473	0	NA
Rab5GTP	Slc2a12	0.0832485	0.320261	0.403509	5.32373	0	NA
Rab5GTP	Ahnak	0	0.349319	0.349319	5.32323	0	NA
Rab5GTP	Trmt13	0.0832485	0.320261	0.403509	5.32273	0	NA
Rab5GTP	Akr1c13	0	0.351096	0.351096	5.3128	0	NA
Rab5GTP	Ankrd61	0	0.356259	0.356259	5.30537	0.001	0
Rab5GTP	Akap10	0	0.349843	0.349843	5.30487	0	NA
Rab5GTP	9230110C19Rik	0	0.334267	0.334267	5.30092	0	NA
Rab5GTP	Cpsf7	0	0.470012	0.470012	5.29796	0	NA
Rab5GTP	3010026O09Rik	0	0.327556	0.327556	5.29599	0	NA
Rab5GTP	Anp32a	0	0.356419	0.356419	5.29599	0	NA
Rab5GTP	Adcy7	0	0.345554	0.345554	5.2955	0	NA
Rab5GTP	Aars	0	0.335553	0.335553	5.29254	0	NA
Rab5GTP	Bcas3	0	0.374625	0.374625	5.28615	0	NA
Rab5GTP	Cr1l	0	0.469859	0.469859	5.28321	0	NA
Rab5GTP	Arfgap3	0	0.359431	0.359431	5.28272	0	NA
Rab5GTP	D630039A03Rik	0.0802398	0.319346	0.399586	5.28272	0	NA
Rab5GTP	Depdc7	0.0802398	0.319346	0.399586	5.28174	0	NA
Rab5GTP	Fmod	0.0802398	0.319346	0.399586	5.28076	0	NA
Rab5GTP	Arhgap17	0	0.359966	0.359966	5.27978	0	NA
Rab5GTP	Gstt2	0.0802398	0.319346	0.399586	5.27978	0	NA
Rab5GTP	Sec61a1	0.0802398	0.319346	0.399586	5.2788	0	NA
Rab5GTP	Wnt7a	0.0802398	0.319346	0.399586	5.27782	0	NA
Rab5GTP	Amy2b	0	0.352586	0.352586	5.27098	0	NA
Rab5GTP	Bpifb1	0	0.377173	0.377173	5.25977	0	NA
Rab5GTP	Anxa9	0.0776493	0.318126	0.395776	5.25104	0	NA
Rab5GTP	Akap4	0	0.348668	0.348668	5.25055	0	NA
Rab5GTP	Fam160a2	0.0776493	0.318126	0.395776	5.25007	0	NA
Rab5GTP	Ssbp3	0.0776493	0.318126	0.395776	5.2491	0	NA
Rab5GTP	Bloc1s2	0	0.375364	0.375364	5.24523	0	NA
Rab5GTP	Apobec1	0	0.356422	0.356422	5.22789	0	NA
Rab5GTP	B3gntl1	0	0.369715	0.369715	5.22597	0	NA
Rab5GTP	Bbs12	0.0753467	0.317141	0.392488	5.22453	0	NA
Rab5GTP	Amy1	0	0.351096	0.351096	5.22357	0	NA
Rab5GTP	Foxg1	0.0753467	0.317141	0.392488	5.22357	0	NA
Rab5GTP	Kat5	0.0753467	0.317141	0.392488	5.22261	0	NA
Rab5GTP	Pira1	0.0753467	0.317141	0.392488	5.22165	0	NA
Rab5GTP	AI987944	0	0.346234	0.346234	5.22069	0	NA
Rab5GTP	Pom121l12	0.0753467	0.317141	0.392488	5.22069	0	NA
Rab5GTP	Apcdd1	0	0.355416	0.355416	5.214	0	NA
Rab5GTP	Aqp7	0	0.356422	0.356422	5.20541	0	NA
Rab5GTP	Aph1c	0	0.354828	0.354828	5.19164	0	NA
Rab5GTP	Actn1	0	0.337877	0.337877	5.18928	0	NA
Rab5GTP	Acvr1c	0	0.338277	0.338277	5.18597	0	NA
Rab5GTP	Bhlhe41	0	0.372688	0.372688	5.18172	0	NA
Rab5GTP	4932429P05Rik	0.0718927	0.315733	0.387626	5.18125	0	NA
Rab5GTP	6330416G13Rik	0.0718927	0.315733	0.387626	5.1803	0	NA
Rab5GTP	Bhmt	0	0.372688	0.372688	5.17983	0	NA
Rab5GTP	Hba-a1	0.0718927	0.315733	0.387626	5.17936	0	NA
Rab5GTP	Pef1	0.0718927	0.315733	0.387626	5.17842	0	NA
Rab5GTP	1110058L19Rik	0	0.318848	0.318848	5.17748	0	NA
Rab5GTP	Pira2	0.0718927	0.315733	0.387626	5.17748	0	NA
Rab5GTP	Cript	0	0.466656	0.466656	5.17606	0	NA
Rab5GTP	2010012O05Rik	0	0.321996	0.321996	5.17512	0	NA
Rab5GTP	Cul2	0	0.470915	0.470915	5.17042	0.001	0
Rab5GTP	1700088E04Rik	0	0.321152	0.321152	5.16385	0	NA
Rab5GTP	C4a	0	0.377173	0.377173	5.16292	0	NA
Rab5GTP	Arrb1	0	0.359197	0.359197	5.1559	0	NA
Rab5GTP	C9	0	0.377173	0.377173	5.1531	0	NA
Rab5GTP	Atp6v0c	0.0680267	0.314618	0.382644	5.1517	0	NA
Rab5GTP	Car5b	0.0680267	0.314618	0.382644	5.15077	0	NA
Rab5GTP	Cdh4	0.0680267	0.314618	0.382644	5.14984	0	NA
Rab5GTP	Cib4	0.0680267	0.314618	0.382644	5.14891	0	NA
Rab5GTP	Ddx56	0.0680267	0.314618	0.382644	5.14797	0	NA
Rab5GTP	Hba-a2	0.0680267	0.314618	0.382644	5.14704	0	NA
Rab5GTP	Reck	0.0680267	0.314618	0.382644	5.14611	0	NA
Rab5GTP	4930519G04Rik	0	0.325125	0.325125	5.14565	0	NA
Rab5GTP	Rorc	0.0680267	0.314618	0.382644	5.14518	0	NA
Rab5GTP	Sybu	0.0680267	0.314618	0.382644	5.14425	0	NA
Rab5GTP	Zfp772	0.0680267	0.314618	0.382644	5.14332	0	NA
Rab5GTP	Atp8b3	0	0.364681	0.364681	5.14239	0	NA
Rab5GTP	Arih2	0	0.356894	0.356894	5.14053	0	NA
Rab5GTP	Alg5	0	0.346974	0.346974	5.13961	0	NA
Rab5GTP	Anapc13	0.0639649	0.313561	0.377526	5.11559	0	NA
Rab5GTP	Arl6ip5	0.0639649	0.313561	0.377526	5.11467	0	NA
Rab5GTP	Tslp	0.0639649	0.313561	0.377526	5.11375	0	NA
Rab5GTP	Uvrag	0.0639649	0.313561	0.377526	5.11283	0	NA
Rab5GTP	4933430I17Rik	0	0.326176	0.326176	5.11099	0	NA
Rab5GTP	Agfg2	0	0.340566	0.340566	5.11099	0	NA
Rab5GTP	Capn10	0	0.377806	0.377806	5.10916	0	NA
Rab5GTP	Adrm1	0	0.33938	0.33938	5.10503	0	NA
Rab5GTP	A830018L16Rik	0	0.327508	0.327508	5.10137	0	NA
Rab5GTP	Ctnnb1	0	0.467419	0.467419	5.09817	0	NA
Rab5GTP	Aldh3a2	0	0.344451	0.344451	5.08678	0	NA
Rab5GTP	Jtb	0.061934	0.312575	0.374509	5.08678	0	NA
Rab5GTP	Bin3	0	0.369715	0.369715	5.08587	0	NA
Rab5GTP	Nuak2	0.061934	0.312575	0.374509	5.08587	0	NA
Rab5GTP	Tctn3	0.061934	0.312575	0.374509	5.08496	0	NA
Rab5GTP	Cars2	0	0.377806	0.377806	5.07861	0.002	0
Rab5GTP	Als2cr12	0	0.345196	0.345196	5.07589	0.001	0
Rab5GTP	Asb15	0	0.356894	0.356894	5.06731	0.001	0
Rab5GTP	AU019823	0	0.362177	0.362177	5.0574	0	NA
Rab5GTP	Depdc5	0.0609719	0.311378	0.37235	5.05695	0	NA
Rab5GTP	Prr5l	0.0609719	0.311378	0.37235	5.05605	0	NA
Rab5GTP	Cand2	0	0.375364	0.375364	5.04977	0	NA
Rab5GTP	Ankrd1	0	0.345935	0.345935	5.03815	0	NA
Rab5GTP	Cwc15	0	0.466222	0.466222	5.03726	0	NA
Rab5GTP	Cst7	0.0595298	0.310345	0.369874	5.02836	0	NA
Rab5GTP	Aaed1	0	0.32529	0.32529	5.02792	0	NA
Rab5GTP	Gjc1	0.0595298	0.310345	0.369874	5.02747	0	NA
Rab5GTP	Mettl3	0.0595298	0.310345	0.369874	5.02658	0	NA
Rab5GTP	Cyp51	0	0.469272	0.469272	5.02348	0	NA
Rab5GTP	Cyp4a12a	0	0.469014	0.469014	5.02215	0	NA
Rab5GTP	Aph1b	0	0.34871	0.34871	5.01109	0.002	0
Rab5GTP	C1ra	0	0.371103	0.371103	5.00669	0	NA
Rab5GTP	Adra2a	0	0.334836	0.334836	5.00492	0	NA
Rab5GTP	Ankrd27	0.0577993	0.308947	0.366747	4.99526	0	NA
Rab5GTP	Map3k7cl	0.0577993	0.308947	0.366747	4.99438	0	NA
Rab5GTP	Arhgef2	0	0.351119	0.351119	4.99351	0	NA
Rab5GTP	Taf4a	0.0577993	0.308947	0.366747	4.99351	0	NA
Rab5GTP	Ccdc22	0	0.378346	0.378346	4.9852	0	NA
Rab5GTP	Cyp2j5	0	0.46648	0.46648	4.98432	0	NA
Rab5GTP	2010107E04Rik	0	0.315557	0.315557	4.9704	0	NA
Rab5GTP	Ccna1	0.0566457	0.307762	0.364407	4.96996	0	NA
Rab5GTP	Actr1b	0	0.328424	0.328424	4.95352	0.001	0
Rab5GTP	Blm	0	0.364926	0.364926	4.95309	0	NA
Rab5GTP	Cfh	0	0.395273	0.395273	4.94879	0	NA
Rab5GTP	Pebp1	0.0560688	0.306987	0.363056	4.94879	0	NA
Rab5GTP	1700020D05Rik	0	0.311953	0.311953	4.94234	0	NA
Rab5GTP	Alkbh8	0	0.33938	0.33938	4.94148	0	NA
Rab5GTP	Asb5	0	0.352551	0.352551	4.93891	0.002	0
Rab5GTP	Bmper	0	0.364926	0.364926	4.93677	0	NA
Rab5GTP	Aig1	0	0.334837	0.334837	4.9342	0	NA
Rab5GTP	Adrb1	0	0.331913	0.331913	4.93206	0	NA
Rab5GTP	Mapkap1	0.495438	0.291363	0.7868	4.93164	0	NA
Rab5GTP	Cckbr	0	0.377806	0.377806	4.93121	0	NA
Rab5GTP	Mgat4e	0.0549152	0.305273	0.360188	4.91036	0	NA
Rab5GTP	Plac8l1	0.0549152	0.305273	0.360188	4.90951	0	NA
Rab5GTP	Snapc1	0.0549152	0.305273	0.360188	4.90867	0	NA
Rab5GTP	B3gnt5	0	0.358234	0.358234	4.90486	0	NA
Rab5GTP	Apc	0	0.344157	0.344157	4.90275	0	NA
Rab5GTP	Ddx4	0	0.469789	0.469789	4.90275	0	NA
Rab5GTP	Chmp5	0	0.39626	0.39626	4.90064	0	1
Rab5GTP	Atp10b	0.0534731	0.304416	0.357889	4.88885	0	NA
Rab5GTP	Cml2	0.0534731	0.304416	0.357889	4.88801	0	NA
Rab5GTP	C8a	0	0.367004	0.367004	4.88298	0	NA
Rab5GTP	Apod	0	0.34411	0.34411	4.88089	0.001	0
Rab5GTP	4931429L15Rik	0	0.317645	0.317645	4.87169	0	NA
Rab5GTP	Gm5934	0.0511658	0.303617	0.354783	4.87044	0	NA
Rab5GTP	Mblac2	0.0511658	0.303617	0.354783	4.86961	0	NA
Rab5GTP	Slc23a1	0.0511658	0.303617	0.354783	4.86878	0	NA
Rab5GTP	Slc44a3	0.0511658	0.303617	0.354783	4.86794	0	NA
Rab5GTP	Atf4	0	0.351295	0.351295	4.8667	0	NA
Rab5GTP	C4b	0	0.366534	0.366534	4.86545	0	NA
Rab5GTP	Aurka	0	0.355352	0.355352	4.8642	0.001	0
Rab5GTP	Btbd7	0	0.364445	0.364445	4.86088	0	NA
Rab5GTP	Bsn	0	0.363493	0.363493	4.85507	0	NA
Rab5GTP	Acrbp	0	0.323052	0.323052	4.85176	0	NA
Rab5GTP	Lig4	0.0493456	0.302819	0.352165	4.84639	0	NA
Rab5GTP	Lrrc28	0.0493456	0.302819	0.352165	4.84556	0	NA
Rab5GTP	Tmem129	0.0493456	0.302819	0.352165	4.84474	0	NA
Rab5GTP	Tox	0.0493456	0.302819	0.352165	4.84391	0	NA
Rab5GTP	9330182L06Rik	0	0.318783	0.318783	4.84227	0	NA
Rab5GTP	Adh7	0	0.32745	0.32745	4.83938	0	NA
Rab5GTP	1700034F02Rik	0	0.308184	0.308184	4.83281	0	NA
Rab5GTP	Ccdc79	0.0467366	0.301903	0.34864	4.82789	0	NA
Rab5GTP	Galnt16	0.0467366	0.301903	0.34864	4.82707	0	NA
Rab5GTP	Htr2c	0.0467366	0.301903	0.34864	4.82625	0	NA
Rab5GTP	Acvrl1	0	0.323594	0.323594	4.82584	0	NA
Rab5GTP	Mcm3	0.0467366	0.301903	0.34864	4.82543	0	NA
Rab5GTP	Mrpl33	0.0467366	0.301903	0.34864	4.82462	0	NA
Rab5GTP	Arid1a	0	0.345002	0.345002	4.82339	0	NA
Rab5GTP	Clic4	0	0.394378	0.394378	4.82012	0	NA
Rab5GTP	1700015G11Rik	0	0.305848	0.305848	4.81931	0	NA
Rab5GTP	Adamts13	0	0.324351	0.324351	4.80507	0	NA
Rab5GTP	Ahcy	0.0449972	0.301023	0.34602	4.80425	0	NA
Rab5GTP	6430550D23Rik	0	0.316425	0.316425	4.80385	0	NA
Rab5GTP	Akr1d1	0	0.331396	0.331396	4.80182	0	NA
Rab5GTP	Bcar3	0	0.356847	0.356847	4.79858	0	NA
Rab5GTP	4933421I07Rik	0	0.315193	0.315193	4.79414	0	NA
Rab5GTP	Corin	0.0444174	0.300224	0.344642	4.78728	0	NA
Rab5GTP	Atp1b2	0	0.349485	0.349485	4.78648	0	NA
Rab5GTP	1700102P08Rik	0	0.306629	0.306629	4.77964	0	NA
Rab5GTP	Casp6	0	0.366758	0.366758	4.77844	0	NA
Rab5GTP	Casc1	0	0.366534	0.366534	4.77644	0	NA
Rab5GTP	4930402K13Rik	0	0.311043	0.311043	4.77203	0	NA
Rab5GTP	Gm21119	0.0429679	0.299273	0.342241	4.76883	0	NA
Rab5GTP	Polr3a	0.0429679	0.299273	0.342241	4.76803	0	NA
Rab5GTP	Rpl39	0.0429679	0.299273	0.342241	4.76723	0	NA
Rab5GTP	Rwdd1	0.0429679	0.299273	0.342241	4.76643	0	NA
Rab5GTP	1700003M02Rik	0	0.302279	0.302279	4.76484	0	NA
Rab5GTP	Bai3	0	0.352986	0.352986	4.75847	0	NA
Rab5GTP	1700015E13Rik	0	0.303007	0.303007	4.75807	0	NA
Rab5GTP	Bod1	0	0.358433	0.358433	4.75528	0	NA
Rab5GTP	Bend7	0.0409386	0.298534	0.339472	4.75092	0	NA
Rab5GTP	Eif2ak1	0.0409386	0.298534	0.339472	4.75013	0	NA
Rab5GTP	Sat2	0.0409386	0.298534	0.339472	4.74933	0	NA
Rab5GTP	Apoe	0	0.33803	0.33803	4.74379	0	NA
Rab5GTP	Apol7e	0	0.338171	0.338171	4.7434	0	NA
Rab5GTP	1700001J03Rik	0	0.300788	0.300788	4.74221	0	NA
Rab5GTP	Ccdc71	0	0.369715	0.369715	4.74181	0	NA
Rab5GTP	9330159F19Rik	0	0.314148	0.314148	4.74102	0	NA
Rab5GTP	Cct5	0	0.372101	0.372101	4.74063	0	NA
Rab5GTP	Cd209b	0	0.372688	0.372688	4.74063	0	NA
Rab5GTP	Bbs4	0	0.352986	0.352986	4.73708	0	NA
Rab5GTP	Fbxl7	0.0393702	0.297782	0.337152	4.73432	0	NA
Rab5GTP	Gng10	0.0393702	0.297782	0.337152	4.73353	0	NA
Rab5GTP	Slfn5	0.0393702	0.297782	0.337152	4.73275	0	NA
Rab5GTP	Atp6v0e	0	0.348668	0.348668	4.73196	0.001	0
Rab5GTP	Wdr31	0.0393702	0.297782	0.337152	4.73196	0	NA
Rab5GTP	4933402N03Rik	0	0.311941	0.311941	4.7296	0	NA
Rab5GTP	Dpy19l1	0	0.471068	0.471068	4.7296	0.002	0
Rab5GTP	Ccdc122	0	0.366758	0.366758	4.72764	0.002	0
Rab5GTP	4931406C07Rik	0	0.311064	0.311064	4.72685	0	NA
Rab5GTP	Cd38	0	0.372688	0.372688	4.72685	0	NA
Rab5GTP	Cdca5	0	0.374625	0.374625	4.72136	0	NA
Rab5GTP	1700011I03Rik	0	0.300717	0.300717	4.72019	0	NA
Rab5GTP	Fkrp	0.0373474	0.296949	0.334296	4.71706	0	NA
Rab5GTP	Hps5	0.0373474	0.296949	0.334296	4.71627	0	NA
Rab5GTP	Mup7	0.0373474	0.296949	0.334296	4.71549	0	NA
Rab5GTP	Adam28	0	0.321	0.321	4.71081	0	NA
Rab5GTP	Abcd2	0	0.31541	0.31541	4.71003	0.001	0
Rab5GTP	Ces1c	0	0.37878	0.37878	4.70886	0	NA
Rab5GTP	4921501E09Rik	0	0.307544	0.307544	4.70691	0	NA
Rab5GTP	Atp6v0e2	0	0.347308	0.347308	4.70186	0	NA
Rab5GTP	Abcg2	0	0.315175	0.315175	4.69837	0	NA
Rab5GTP	Cdca8	0	0.373862	0.373862	4.69798	0	NA
Rab5GTP	Pcnxl4	0.0361915	0.296127	0.332318	4.69759	0	NA
Rab5GTP	Abhd10	0	0.315192	0.315192	4.69643	0	NA
Rab5GTP	Cops4	0	0.396719	0.396719	4.69643	0	NA
Rab5GTP	Atp6v0d1	0	0.346452	0.346452	4.68406	0	1
Rab5GTP	Atp1a4	0	0.345002	0.345002	4.68059	0	NA
Rab5GTP	Dstn	0	0.470422	0.470422	4.67905	0.001	0
Rab5GTP	6330403K07Rik	0	0.310726	0.310726	4.67675	0	NA
Rab5GTP	Ackr2	0	0.316425	0.316425	4.67636	0	NA
Rab5GTP	Acot7	0	0.31659	0.31659	4.66831	0	NA
Rab5GTP	BC049730	0	0.351096	0.351096	4.66754	0	NA
Rab5GTP	Eapp	0.0356136	0.294671	0.330284	4.66716	0	NA
Rab5GTP	Cemip	0	0.374625	0.374625	4.66448	0	NA
Rab5GTP	Ccdc60	0	0.365678	0.365678	4.66181	0	NA
Rab5GTP	Dnajc5g	0	0.46587	0.46587	4.66104	0	NA
Rab5GTP	1700029J07Rik	0	0.299631	0.299631	4.65685	0	NA
Rab5GTP	Cerkl	0	0.375998	0.375998	4.65571	0	NA
Rab5GTP	Fgd6	0.0344577	0.293919	0.328377	4.65342	0	NA
Rab5GTP	Peli2	0.0344577	0.293919	0.328377	4.65266	0	NA
Rab5GTP	Zfp932	0.0344577	0.293919	0.328377	4.6519	0	NA
Rab5GTP	Cd59b	0	0.369715	0.369715	4.64279	0	NA
Rab5GTP	1700049G17Rik	0	0.299074	0.299074	4.63712	0	NA
Rab5GTP	4930538K18Rik	0	0.305871	0.305871	4.63674	0.001	0
Rab5GTP	Bgn	0	0.35132	0.35132	4.63221	0	NA
Rab5GTP	Bub3	0	0.355352	0.355352	4.62882	0	NA
Rab5GTP	Mettl15	0.0333019	0.292851	0.326153	4.62882	0	NA
Rab5GTP	A2m	0	0.30927	0.30927	4.62393	0	NA
Rab5GTP	1700018C11Rik	0	0.296796	0.296796	4.62356	0	NA
Rab5GTP	Atr	0	0.344861	0.344861	4.62318	0	NA
Rab5GTP	Arhgap9	0	0.334543	0.334543	4.61981	0	NA
Rab5GTP	4921530L21Rik	0	0.303546	0.303546	4.61643	0	NA
Rab5GTP	Acot10	0	0.313925	0.313925	4.61381	0	NA
Rab5GTP	1700011E24Rik	0.0315681	0.292017	0.323585	4.61307	0	NA
Rab5GTP	Mrpl16	0.0315681	0.292017	0.323585	4.61232	0	NA
Rab5GTP	Nxt1	0.0315681	0.292017	0.323585	4.61157	0	NA
Rab5GTP	Snupn	0.0315681	0.292017	0.323585	4.61082	0	NA
Rab5GTP	Vps28	0.0315681	0.292017	0.323585	4.61008	0	NA
Rab5GTP	Chd4	0	0.37655	0.37655	4.60784	0	NA
Rab5GTP	Ccnb1ip1	0	0.364926	0.364926	4.60523	0	NA
Rab5GTP	D19Bwg1357e	0.0297751	0.291101	0.320877	4.59333	0	NA
Rab5GTP	Nsfl1c	0.0297751	0.291101	0.320877	4.59259	0	NA
Rab5GTP	Ppl	0.0297751	0.291101	0.320877	4.59185	0	NA
Rab5GTP	Cbln2	0	0.359431	0.359431	4.58741	0	NA
Rab5GTP	Cd52	0	0.366758	0.366758	4.58335	0	NA
Rab5GTP	Amer1	0	0.3234	0.3234	4.58003	0	NA
Rab5GTP	8430419L09Rik	0	0.306024	0.306024	4.57892	0	NA
Rab5GTP	Adarb1	0	0.316742	0.316742	4.57892	0	NA
Rab5GTP	1700022I11Rik	0	0.295058	0.295058	4.57855	0	NA
Rab5GTP	Eif1b	0.0277335	0.290291	0.318025	4.57671	0	NA
Rab5GTP	Fam222b	0.0277335	0.290291	0.318025	4.57598	0	NA
Rab5GTP	Adamtsl1	0	0.31659	0.31659	4.57561	0	NA
Rab5GTP	Iqcf3	0.0277335	0.290291	0.318025	4.57524	0	NA
Rab5GTP	Wwtr1	0.0277335	0.290291	0.318025	4.57451	0	NA
Rab5GTP	Atg2a	0	0.338969	0.338969	4.57414	0	NA
Rab5GTP	Caml	0	0.355509	0.355509	4.56058	0	NA
Rab5GTP	Rasef	0.0262752	0.289282	0.315557	4.5551	0	NA
Rab5GTP	Arsj	0	0.334543	0.334543	4.55364	0	NA
Rab5GTP	Atg7	0	0.337784	0.337784	4.54819	0	NA
Rab5GTP	Arhgap24	0	0.330609	0.330609	4.54673	0	NA
Rab5GTP	Alas1	0	0.321152	0.321152	4.54637	0	NA
Rab5GTP	Calm2	0	0.354006	0.354006	4.53984	0	NA
Rab5GTP	Ehd4	0	0.469918	0.469918	4.53695	0.002	0
Rab5GTP	Tekt2	0.0256919	0.288331	0.314023	4.53406	0	NA
Rab5GTP	4930453H23Rik	0	0.299731	0.299731	4.52828	0	NA
Rab5GTP	Arhgef28	0	0.330609	0.330609	4.5272	0	NA
Rab5GTP	Ell	0	0.471361	0.471361	4.52432	0.023	0
Rab5GTP	4930404A10Rik	0	0.299074	0.299074	4.52396	0	NA
Rab5GTP	Calml4	0	0.353548	0.353548	4.52361	0	NA
Rab5GTP	Chrna9	0	0.373862	0.373862	4.51822	0	NA
Rab5GTP	4930524B15Rik	0	0.299731	0.299731	4.51571	0	NA
Rab5GTP	Emc2	0	0.472842	0.472842	4.51499	0	NA
Rab5GTP	Ccdc172	0	0.358504	0.358504	4.51428	0	NA
Rab5GTP	B230217C12Rik	0	0.340848	0.340848	4.51284	0	NA
Rab5GTP	Btg3	0	0.349843	0.349843	4.51106	0.002	0
Rab5GTP	Zfp959	0.406606	0.2736	0.680206	4.50249	0	NA
Rab5GTP	Cdc23	0	0.364445	0.364445	4.50107	0	NA
Rab5GTP	Cks1b	0	0.373862	0.373862	4.49467	0	NA
Rab5GTP	1110008L16Rik	0	0.287215	0.287215	4.48864	0	NA
Rab5GTP	Bfar	0	0.344931	0.344931	4.4844	0	NA
Rab5GTP	Ccr1	0	0.359966	0.359966	4.47805	0	NA
Rab5GTP	3110062M04Rik	0	0.29463	0.29463	4.47664	0	NA
Rab5GTP	Bco1	0.0245252	0.285278	0.309803	4.47629	0	NA
Rab5GTP	0610010F05Rik	0	0.286346	0.286346	4.47558	0	NA
Rab5GTP	Parp14	0.0245252	0.285278	0.309803	4.47558	0	NA
Rab5GTP	Tmem62	0.0245252	0.285278	0.309803	4.47488	0	NA
Rab5GTP	Cd46	0	0.361696	0.361696	4.47031	0	NA
Rab5GTP	Chchd4	0	0.369716	0.369716	4.46856	0	1
Rab5GTP	Angptl7	0	0.320976	0.320976	4.4661	0	NA
Rab5GTP	Arl3	0	0.328213	0.328213	4.4626	0	NA
Rab5GTP	Cadps2	0	0.35006	0.35006	4.4598	0	NA
Rab5GTP	1700006E09Rik	0	0.286933	0.286933	4.4591	0.005	0
Rab5GTP	Apip	0	0.323594	0.323594	4.4591	0	NA
Rab5GTP	Rfx4	0.0233586	0.284397	0.307756	4.45841	0	NA
Rab5GTP	Ak2	0	0.315381	0.315381	4.45074	0	NA
Rab5GTP	Bphl	0	0.345114	0.345114	4.4476	0	NA
Rab5GTP	Entpd5	0	0.470598	0.470598	4.44136	0.002	0
Rab5GTP	1810030O07Rik	0	0.289828	0.289828	4.43478	0	NA
Rab5GTP	1700094D03Rik	0	0.289065	0.289065	4.43409	0	NA
Rab5GTP	Epb4.1l2	0	0.470387	0.470387	4.42788	0.001	0
Rab5GTP	Ccdc43	0	0.355286	0.355286	4.42513	0	NA
Rab5GTP	Ddx24	0.0227753	0.282507	0.305282	4.42513	0	1
Rab5GTP	4930548H24Rik	0	0.294923	0.294923	4.42169	0	NA
Rab5GTP	Ccdc73	0	0.355352	0.355352	4.41552	0.001	0
di4spUb	Exosc2	0	0.478442	0.478442	4.41244	0.719	1
Rab5GTP	Col5a3	0	0.375998	0.375998	4.40765	0	NA
Rab5GTP	C330018D20Rik	0	0.34641	0.34641	4.40424	0	NA
Rab5GTP	Clcn7	0	0.369716	0.369716	4.4039	0	1
Rab5GTP	Rbbp8	0.022192	0.281251	0.303443	4.40084	0	NA
Rab5GTP	4931423N10Rik	0	0.294365	0.294365	4.39574	0	NA
Rab5GTP	Ak5	0	0.312857	0.312857	4.39574	0	NA
Rab5GTP	Btbd3	0	0.344098	0.344098	4.39472	0	NA
Rab5GTP	3110057O12Rik	0	0.289962	0.289962	4.39268	0	NA
Rab5GTP	Cdc25b	0	0.359197	0.359197	4.39133	0	NA
Rab5GTP	BC017158	0	0.337009	0.337009	4.39099	0	NA
Rab5GTP	Chd1	0.0216086	0.280523	0.302132	4.3893	0	NA
Rab5GTP	4930430A15Rik	0	0.291735	0.291735	4.38862	0	NA
Rab5GTP	4933402E13Rik	0	0.294272	0.294272	4.38828	0	NA
Rab5GTP	Alox5ap	0	0.315557	0.315557	4.38625	0	NA
Rab5GTP	Cd63	0	0.358234	0.358234	4.38524	0	NA
Rab5GTP	Atad5	0	0.32819	0.32819	4.3822	0	NA
Rab5GTP	1110008F13Rik	0	0.281004	0.281004	4.37714	0	NA
Rab5GTP	B230216G23Rik	0	0.333416	0.333416	4.37714	0	NA
Rab5GTP	Adam6b	0	0.305707	0.305707	4.37546	0	NA
Rab5GTP	2810417H13Rik	0	0.288718	0.288718	4.37512	0	NA
Rab5GTP	Bnc2	0	0.340566	0.340566	4.36707	0	NA
Rab5GTP	Usp39	0.0210253	0.279173	0.300198	4.36573	0	NA
Rab5GTP	Cplx4	0	0.377173	0.377173	4.36439	0	NA
Rab5GTP	Acnat1	0	0.300641	0.300641	4.36205	0	NA
Rab5GTP	4930563D23Rik	0	0.291676	0.291676	4.35871	0	NA
Rab5GTP	Cpsf4l	0	0.377173	0.377173	4.35337	0	NA
Rab5GTP	Derl2	0.0203891	0.278492	0.298881	4.35271	0	NA
Rab5GTP	Pmpca	0.0203891	0.278492	0.298881	4.35204	0	NA
Rab5GTP	Cox18	0	0.375364	0.375364	4.35138	0	NA
Rab5GTP	Rad50	0.0203891	0.278492	0.298881	4.35138	0	NA
di4spUb	Herc4	0	0.649217	0.649217	4.34971	0.732	1
Rab5GTP	2310030G06Rik	0	0.285736	0.285736	4.34872	0	NA
Rab5GTP	Chrnb1	0	0.365678	0.365678	4.34838	0	NA
Rab5GTP	Aldoa	0	0.312968	0.312968	4.34639	0	NA
Rab5GTP	Catsperg1	0	0.348141	0.348141	4.34473	0	NA
Rab5GTP	Ak6	0	0.309946	0.309946	4.34109	0	NA
Rab5GTP	Prss39	0.0192286	0.277834	0.297063	4.33844	0	NA
Rab5GTP	1700016D06Rik	0	0.280981	0.280981	4.3325	0	NA
Rab5GTP	Cfhr1	0	0.362788	0.362788	4.33118	0	NA
Rab5GTP	1200014J11Rik	0.0183583	0.277212	0.29557	4.3269	0	NA
Rab5GTP	Faim	0	0.471338	0.471338	4.32657	0.004	0
Rab5GTP	Abhd6	0.0183583	0.277212	0.29557	4.32624	0	NA
Rab5GTP	Adnp2	0	0.304944	0.304944	4.32591	0	NA
Rab5GTP	Crebbp	0	0.37655	0.37655	4.32427	0	NA
Rab5GTP	Agpat5	0	0.306634	0.306634	4.32197	0	NA
Rab5GTP	2700029M09Rik	0	0.28499	0.28499	4.31934	0	NA
Rab5GTP	Alg6	0	0.311753	0.311753	4.31509	0	NA
Rab5GTP	Adam26a	0	0.30168	0.30168	4.3128	0	NA
Rab5GTP	Adgb	0	0.303828	0.303828	4.31149	0	NA
Rab5GTP	4930435E12Rik	0	0.287561	0.287561	4.31019	0	NA
Rab5GTP	Atp6v0b	0	0.327303	0.327303	4.30986	0	NA
Rab5GTP	Ap3s2	0	0.316672	0.316672	4.30074	0	NA
Rab5GTP	1700025G04Rik	0	0.280007	0.280007	4.30009	0.001	0
Rab5GTP	Ccdc90b	0	0.35006	0.35006	4.29977	0	NA
Rab5GTP	Abcc1	0	0.293667	0.293667	4.29912	0	NA
Rab5GTP	Cd209c	0	0.352586	0.352586	4.29879	0	NA
Rab5GTP	Commd9	0	0.371104	0.371104	4.2962	0	NA
Rab5GTP	Cldn18	0	0.364926	0.364926	4.29522	0	NA
Rab5GTP	Cdc26	0.0171978	0.275275	0.292473	4.29393	0	NA
Rab5GTP	Rbx1	0.0171978	0.275275	0.292473	4.29328	0	NA
Rab5GTP	Cnpy2	0	0.36873	0.36873	4.29101	0	NA
Rab5GTP	Ccdc132	0	0.347079	0.347079	4.28875	0	NA
Rab5GTP	Cdrt4	0	0.356422	0.356422	4.28488	0	NA
Rab5GTP	Pcgf5	0.0163274	0.274923	0.29125	4.28488	0	NA
Rab5GTP	Casp2	0	0.34445	0.34445	4.28133	0	NA
Rab5GTP	Aqp11	0	0.317587	0.317587	4.2794	0	NA
Rab5GTP	Acsm5	0	0.297441	0.297441	4.27779	0.001	0
Rab5GTP	Fam13a	0	0.470598	0.470598	4.27747	0.002	0
Rab5GTP	Cep97	0	0.358504	0.358504	4.27618	0	1
Rab5GTP	Dusp16	0.0157472	0.274124	0.289872	4.27233	0	NA
Rab5GTP	Cep85l	0	0.358234	0.358234	4.26849	0	NA
Rab5GTP	Cd47	0	0.351565	0.351565	4.26721	0	NA
Rab5GTP	4933427G17Rik	0	0.288119	0.288119	4.26689	0	NA
Rab5GTP	Actrt3	0	0.297735	0.297735	4.26657	0	NA
Rab5GTP	C8g	0	0.33938	0.33938	4.26497	0	NA
Rab5GTP	A830010M20Rik	0	0.289962	0.289962	4.26401	0	NA
Rab5GTP	42431	0	0.282636	0.282636	4.2589	0	NA
di4spUb	Abhd17c	0	0.292089	0.292089	4.25349	0.019	0
Rab5GTP	Ccdc93	0	0.347878	0.347878	4.25159	0	NA
Rab5GTP	Ankrd16	0.0151669	0.272804	0.287971	4.25032	0	NA
Rab5GTP	Agbl3	0	0.301715	0.301715	4.24746	0	NA
Rab5GTP	Cited2	0	0.361696	0.361696	4.24683	0	NA
Rab5GTP	Cox10	0	0.369716	0.369716	4.2462	0	NA
Rab5GTP	Cfi	0	0.358433	0.358433	4.24145	0	NA
Rab5GTP	Bst1	0	0.334543	0.334543	4.23356	0	NA
Rab5GTP	Abca3	0.0142966	0.271729	0.286026	4.23167	0	NA
Rab5GTP	Armc12	0	0.318947	0.318947	4.23136	0	NA
Rab5GTP	Myzap	0.0142966	0.271729	0.286026	4.23104	0	NA
Rab5GTP	Cbx6	0	0.342926	0.342926	4.22633	0	NA
Rab5GTP	Catsper4	0	0.341846	0.341846	4.22539	0	NA
Rab5GTP	Mrc2	0.201415	0.264488	0.465903	4.22226	0	NA
Rab5GTP	Cthrc1	0	0.374625	0.374625	4.22194	0	NA
Rab5GTP	2510009E07Rik	0	0.278715	0.278715	4.22163	0	NA
Rab5GTP	Cmtm3	0	0.363493	0.363493	4.216	0	NA
Rab5GTP	1700015F17Rik	0	0.274001	0.274001	4.21506	0	NA
Rab5GTP	Chchd2	0	0.357143	0.357143	4.21257	0	NA
Rab5GTP	Cys1	0	0.37878	0.37878	4.20727	0	NA
Rab5GTP	Agr2	0	0.300142	0.300142	4.20634	0	1
Rab5GTP	Fabp12	0.0134262	0.270086	0.283512	4.20448	0	NA
Rab5GTP	Catsper1	0	0.340308	0.340308	4.19982	0	NA
Rab5GTP	4933436I01Rik	0	0.284256	0.284256	4.19889	0	NA
Rab5GTP	Cd8a	0	0.349074	0.349074	4.19858	0	NA
Rab5GTP	Abhd4	0	0.288871	0.288871	4.19642	0	NA
Rab5GTP	Coq7	0	0.367004	0.367004	4.19549	0	NA
Rab5GTP	Bloc1s5	0	0.329528	0.329528	4.19055	0	NA
Rab5GTP	Cdyl	0	0.351858	0.351858	4.18931	0	NA
Rab5GTP	Ankrd12	0	0.30748	0.30748	4.1887	0	NA
Rab5GTP	Cc2d1b	0	0.340566	0.340566	4.18469	0	NA
Rab5GTP	BC061194	0	0.326534	0.326534	4.18438	0	NA
Rab5GTP	Apob	0	0.311272	0.311272	4.18223	0	NA
Rab5GTP	Csrp2bp	0	0.371104	0.371104	4.17947	0	NA
Rab5GTP	1110057K04Rik	0	0.269816	0.269816	4.17885	0	NA
Rab5GTP	Cspg5	0	0.371103	0.371103	4.17395	0	NA
Rab5GTP	Chst10	0	0.356894	0.356894	4.17181	0	NA
Rab5GTP	Gm10058	0	0.560297	0.560297	4.17028	0	NA
Rab5GTP	1700007G11Rik	0	0.270015	0.270015	4.16784	0	NA
Rab5GTP	Cd8b1	0	0.347396	0.347396	4.16662	0	NA
Rab5GTP	Cep95	0	0.352586	0.352586	4.16601	0	NA
Rab5GTP	Col14a1	0	0.363492	0.363492	4.16509	0	NA
Rab5GTP	1700010B08Rik	0	0.270044	0.270044	4.16327	0	NA
Rab5GTP	Pdk3	0.0125558	0.267621	0.280177	4.16296	0	NA
Rab5GTP	Slc16a4	0.0125558	0.267621	0.280177	4.16235	0	NA
Rab5GTP	D930020B18Rik	0	0.377173	0.377173	4.15992	0.001	0
Rab5GTP	Casr	0	0.337162	0.337162	4.15354	0	NA
Rab5GTP	Fam71d	0	0.468334	0.468334	4.15294	0	NA
di4spUb	Amfr	0	0.302837	0.302837	4.15173	0.12	1
Rab5GTP	Ankmy2	0	0.304885	0.304885	4.15112	0	NA
Rab5GTP	Pgr	0.0116855	0.26647	0.278156	4.14658	0	NA
Rab5GTP	1700026L06Rik	0	0.270884	0.270884	4.14447	0	NA
Rab5GTP	Cldn1	0	0.356847	0.356847	4.14266	0	NA
Rab5GTP	1700011L22Rik	0	0.268889	0.268889	4.13995	0	NA
Rab5GTP	Cps1	0	0.365678	0.365678	4.13784	0	NA
Rab5GTP	Cog5	0	0.361696	0.361696	4.13423	0	NA
Rab5GTP	Asf1a	0	0.315404	0.315404	4.13123	0	NA
di4spUb	Arhgdib	0	0.311204	0.311204	4.13093	0.111	0
Rab5GTP	4933411K16Rik	0	0.27942	0.27942	4.13063	0	NA
Rab5GTP	Ext1	0.0111052	0.264809	0.275914	4.12285	0	NA
Rab5GTP	1700007B14Rik	0	0.267092	0.267092	4.12136	0	NA
Rab5GTP	2700060E02Rik	0	0.27308	0.27308	4.11957	0	NA
Rab5GTP	Ankrd10	0	0.303177	0.303177	4.11927	0	NA
Rab5GTP	Car15	0	0.333322	0.333322	4.11391	0	NA
Rab5GTP	Agl	0	0.293614	0.293614	4.11124	0	NA
Rab5GTP	Gm10488	0	0.55345	0.55345	4.10916	0	NA
Rab5GTP	Crat	0	0.364926	0.364926	4.10679	0	NA
Rab5GTP	Csdc2	0	0.366534	0.366534	4.10383	0	NA
Rab5GTP	Ddrgk1	0	0.377173	0.377173	4.10117	0	NA
Rab5GTP	Mipep	0.010525	0.263305	0.27383	4.09999	0	NA
Rab5GTP	Clec12a	0	0.354828	0.354828	4.09969	0	NA
Rab5GTP	Cbln4	0	0.334543	0.334543	4.0988	0	NA
Rab5GTP	Aatf	0	0.280863	0.280863	4.09762	0	NA
Rab5GTP	Col4a6	0	0.359966	0.359966	4.09733	0	NA
Rab5GTP	Aldh4a1	0	0.297483	0.297483	4.09291	0	NA
Rab5GTP	Ccdc144b	0	0.335682	0.335682	4.09114	0	NA
Rab5GTP	Cluh	0	0.356259	0.356259	4.08938	0	NA
Rab5GTP	Defb47	0	0.378346	0.378346	4.08644	0	NA
Rab5GTP	Bora	0	0.324351	0.324351	4.08439	0	NA
Rab5GTP	Ago1	0	0.291706	0.291706	4.08059	0	NA
Rab5GTP	Brinp3	0	0.325196	0.325196	4.08029	0	NA
Rab5GTP	Ddx54	0	0.377173	0.377173	4.08029	0	1
Rab5GTP	9530077C05Rik	0	0.277717	0.277717	4.07503	0	NA
Rab5GTP	Alad	0	0.295815	0.295815	4.07445	0	NA
Rab5GTP	Cyct	0	0.369715	0.369715	4.07387	0	NA
Rab5GTP	Agxt2	0	0.291982	0.291982	4.07358	0	NA
Rab5GTP	Ankrd28	0	0.300617	0.300617	4.0727	0	NA
Rab5GTP	Clip3	0	0.354195	0.354195	4.0727	0	NA
Rab5GTP	Dapk2	0	0.372688	0.372688	4.06921	0	NA
Rab5GTP	Abcc5	0	0.279819	0.279819	4.06892	0	NA
Rab5GTP	Atp5s	0	0.315404	0.315404	4.06892	0	NA
Rab5GTP	2610044O15Rik8	0	0.269341	0.269341	4.06514	0	NA
Rab5GTP	Atp6ap1l	0	0.315193	0.315193	4.06369	0	NA
Rab5GTP	Anxa5	0	0.301715	0.301715	4.0634	0	NA
Rab5GTP	Col23a1	0	0.358234	0.358234	4.06282	0	NA
Rab5GTP	Dcpp2	0	0.373862	0.373862	4.06253	0	NA
Rab5GTP	Abhd3	0	0.280229	0.280229	4.0605	0	NA
Rab5GTP	Cwh43	0	0.367803	0.367803	4.05818	0.001	0
Rab5GTP	Chmp2a	0	0.35006	0.35006	4.05702	0	1
Rab5GTP	St6gal1	0.0104734	0.260256	0.270729	4.05616	0	NA
Rab5GTP	Capn3	0	0.329129	0.329129	4.05413	0	NA
Rab5GTP	Cypt12	0	0.369716	0.369716	4.05125	0	NA
Rab5GTP	Gal3st4	0	0.478619	0.478619	4.04952	0.001	0
Rab5GTP	Adal	0	0.284867	0.284867	4.04923	0	NA
Rab5GTP	Atp5h	0	0.313995	0.313995	4.0475	0	NA
Rab5GTP	1700012B07Rik	0	0.262647	0.262647	4.04578	0	NA
Rab5GTP	Acat2	0	0.280441	0.280441	4.04405	0	NA
Rab5GTP	Atg10	0	0.311859	0.311859	4.04003	0	NA
Rab5GTP	Depdc1b	0	0.375998	0.375998	4.03889	0	NA
Rab5GTP	Arid1b	0	0.305813	0.305813	4.03345	0	NA
Rab5GTP	Ddt	0	0.373251	0.373251	4.03316	0.001	0
Rab5GTP	Adam6a	0	0.284908	0.284908	4.03259	0	NA
Rab5GTP	Ckmt1	0	0.350322	0.350322	4.03231	0	NA
Rab5GTP	Armcx5	0	0.30738	0.30738	4.03002	0	NA
Rab5GTP	Dmtn	0	0.37878	0.37878	4.02974	0	NA
Rab5GTP	Zfp68	0.00989311	0.258135	0.268029	4.02888	0	NA
Rab5GTP	Dcaf11	0	0.371103	0.371103	4.0286	0	NA
Rab5GTP	Clrn3	0	0.352551	0.352551	4.02803	0	NA
Rab5GTP	Csmd3	0	0.362177	0.362177	4.02575	0	NA
Rab5GTP	Atp10a	0	0.311284	0.311284	4.02518	0	NA
Rab5GTP	Fhl5	0	0.465554	0.465554	4.02518	0	NA
Rab5GTP	Arnt	0	0.306822	0.306822	4.02262	0	NA
Rab5GTP	Banf2	0	0.316672	0.316672	4.01892	0	NA
Rab5GTP	Adcy2	0	0.28502	0.28502	4.01637	0	NA
Rab5GTP	2210408I21Rik	0	0.264615	0.264615	4.01269	0	NA
Rab5GTP	Cnpy4	0	0.353866	0.353866	4.01212	0	NA
Rab5GTP	2610008E11Rik	0	0.265038	0.265038	4.00704	0	NA
Rab5GTP	Bcl2a1b	0	0.318889	0.318889	4.00478	0	NA
Rab5GTP	Syf2	0.0093128	0.256361	0.265674	4.00422	0	NA
Rab5GTP	Cdcp1	0	0.33938	0.33938	4.00281	0	NA
Rab5GTP	Ces1d	0	0.34404	0.34404	4.00281	0	NA
Rab5GTP	42619	0	0.266857	0.266857	4.00253	0	NA
Rab5GTP	Ddx28	0	0.372101	0.372101	4.00169	0	NA
Rab5GTP	Cd300lg	0	0.335964	0.335964	4.00084	0	NA
Rab5GTP	Cdc20	0	0.337877	0.337877	4.00028	0	NA
Rab5GTP	Clec1a	0	0.349485	0.349485	3.99859	0	NA
Rab5GTP	Adamts15	0	0.282812	0.282812	3.99747	0	NA
Rab5GTP	Agtr1a	0	0.286969	0.286969	3.99719	0.001	0
Rab5GTP	Ap3m2	0	0.298287	0.298287	3.99663	0	NA
Rab5GTP	Crip2	0	0.359197	0.359197	3.99467	0	NA
Rab5GTP	Clip1	0	0.349632	0.349632	3.99439	0	NA
Rab5GTP	Anapc2	0	0.293549	0.293549	3.99298	0	NA
Rab5GTP	Cstl1	0	0.361696	0.361696	3.99186	0	NA
Rab5GTP	Banp	0	0.31517	0.31517	3.99074	0	NA
Rab5GTP	Cdk2ap2	0	0.33951	0.33951	3.98991	0	NA
Rab5GTP	Ago4	0	0.285794	0.285794	3.98627	0	NA
Rab5GTP	Dna2	0	0.375998	0.375998	3.9846	0	NA
Rab5GTP	2610020H08Rik	0	0.26327	0.26327	3.98293	0	NA
Rab5GTP	Emp2	0	0.398448	0.398448	3.98209	0	NA
Rab5GTP	Cenpa	0	0.340566	0.340566	3.98153	0	NA
Rab5GTP	Cep290	0.00873249	0.254497	0.263229	3.97986	0	NA
Rab5GTP	Fundc2	0	0.468744	0.468744	3.97958	0	NA
Rab5GTP	Akap17b	0	0.287456	0.287456	3.96987	0	NA
Rab5GTP	Atp2b3	0	0.308466	0.308466	3.96793	0	NA
Rab5GTP	Cobl	0	0.351565	0.351565	3.96517	0	NA
Rab5GTP	Bicc1	0	0.317569	0.317569	3.96434	0	NA
Rab5GTP	Dpp9	0	0.37878	0.37878	3.96323	0	NA
Rab5GTP	Aqp9	0	0.298298	0.298298	3.96296	0	NA
Rab5GTP	Dolk	0	0.377806	0.377806	3.96075	0	NA
Rab5GTP	Dcpp1	0	0.367803	0.367803	3.95855	0	NA
Rab5GTP	Dnmt3b	0	0.377173	0.377173	3.95827	0	NA
Rab5GTP	Cst9	0	0.359197	0.359197	3.95717	0	NA
Rab5GTP	Cxcl9	0	0.362177	0.362177	3.95662	0	NA
Rab5GTP	Atf1	0	0.305684	0.305684	3.9558	0	NA
Rab5GTP	B4galt6	0	0.311941	0.311941	3.9525	0	NA
Rab5GTP	Cyp2d12	0	0.363492	0.363492	3.95195	0.001	0
Rab5GTP	Dclre1b	0	0.367004	0.367004	3.95085	0	NA
Rab5GTP	Ctnna3	0	0.359431	0.359431	3.94839	0	NA
Rab5GTP	Khdc1c	0.171241	0.245901	0.417142	3.94757	0	NA
Rab5GTP	Adam24	0	0.278362	0.278362	3.94729	0	NA
Rab5GTP	Cyb561d1	0	0.361709	0.361709	3.9462	0	NA
Rab5GTP	Dmc1	0	0.373251	0.373251	3.94483	0	NA
Rab5GTP	Dock4	0	0.37655	0.37655	3.94374	0	NA
Rab5GTP	B3gnt9	0	0.311025	0.311025	3.94346	0	NA
Rab5GTP	BC022687	0	0.313315	0.313315	3.94346	0	NA
Rab5GTP	Nrg3	0.164193	0.245655	0.409848	3.94128	0	NA
Rab5GTP	Adcy1	0	0.279748	0.279748	3.94073	0	NA
Rab5GTP	Ctnnbl1	0	0.359197	0.359197	3.93855	0	NA
Rab5GTP	Acaca	0	0.272733	0.272733	3.93828	0	NA
Rab5GTP	9130401M01Rik	0.163606	0.245409	0.409014	3.93801	0	NA
Rab5GTP	Col4a3bp	0	0.351096	0.351096	3.93773	0	NA
Rab5GTP	Ctxn3	0	0.359966	0.359966	3.93773	0	NA
Rab5GTP	Cdc42ep4	0	0.333997	0.333997	3.93746	0	NA
Rab5GTP	Khdc1a	0.163018	0.245385	0.408403	3.93746	0	NA
Rab5GTP	Hnrnpr	0	0.593442	0.593442	3.93637	0.428	1
Rab5GTP	Aldh1l1	0	0.286698	0.286698	3.93447	0	NA
Rab5GTP	Gm10486	0	0.478459	0.478459	3.93338	0	NA
Rab5GTP	Ccnt1	0	0.32961	0.32961	3.93311	0	NA
Rab5GTP	Dnajb3	0	0.373862	0.373862	3.93093	0	NA
Rab5GTP	Dnah9	0	0.373251	0.373251	3.93012	0	NA
Rab5GTP	Khdc1b	0.151959	0.245151	0.39711	3.92931	0	NA
Rab5GTP	BC055324	0	0.312986	0.312986	3.92551	0	NA
Rab5GTP	Erbb2ip	0	0.397036	0.397036	3.92497	0	NA
Rab5GTP	Chtop	0.00815218	0.250227	0.258379	3.92416	0	NA
Rab5GTP	Ascc1	0	0.302262	0.302262	3.92308	0	NA
Rab5GTP	Cars	0	0.322237	0.322237	3.92227	0	NA
Rab5GTP	Apaf1	0	0.293496	0.293496	3.92146	0	NA
Rab5GTP	Cry1	0	0.355416	0.355416	3.91902	0	NA
Rab5GTP	Cpb1	0	0.352551	0.352551	3.9166	0	NA
Rab5GTP	2610034M16Rik	0	0.258018	0.258018	3.91337	0	NA
Rab5GTP	Cd72	0	0.330774	0.330774	3.91014	0	NA
Rab5GTP	Cypt4	0	0.361709	0.361709	3.91014	0	NA
Rab5GTP	Aimp2	0	0.282278	0.282278	3.90987	0	NA
Rab5GTP	Glyat	0	0.472789	0.472789	3.9096	0	NA
Rab5GTP	Abcf3	0	0.269229	0.269229	3.90585	0	NA
Rab5GTP	Ankrd13a	0	0.288642	0.288642	3.89889	0	NA
Rab5GTP	Exosc2	0.134725	0.243457	0.378182	3.89889	0	NA
Rab5GTP	Pkhd1l1	0.134725	0.243457	0.378182	3.89836	0	NA
Rab5GTP	E2f8	0	0.378346	0.378346	3.89356	0	NA
Rab5GTP	Abca13	0	0.267186	0.267186	3.89329	0	NA
Rab5GTP	Csrnp3	0	0.355286	0.355286	3.89249	0	NA
Rab5GTP	Olfr288	0.200431	0.240299	0.44073	3.89222	0	NA
Rab5GTP	Txndc11	0.200431	0.240299	0.44073	3.89169	0	NA
Rab5GTP	Als2	0	0.285055	0.285055	3.89089	0	NA
Rab5GTP	Gm20747	0	0.478524	0.478524	3.89089	0.003	0
Rab5GTP	Acy3	0	0.273772	0.273772	3.89063	0	NA
Rab5GTP	Esr1	0	0.395797	0.395797	3.88505	0	1
Rab5GTP	Cutc	0	0.357143	0.357143	3.88426	0	NA
Rab5GTP	Ccdc112	0	0.322254	0.322254	3.88373	0	NA
Rab5GTP	Dera	0	0.367004	0.367004	3.8832	0	NA
Rab5GTP	1700019N19Rik	0	0.250984	0.250984	3.88293	0	NA
Rab5GTP	Cldn4	0	0.342046	0.342046	3.88134	0	NA
Rab5GTP	Amigo2	0	0.284908	0.284908	3.88081	0	NA
Rab5GTP	Dctn2	0	0.363492	0.363492	3.88028	0	NA
Rab5GTP	Acsm2	0	0.271209	0.271209	3.87632	0	NA
Rab5GTP	Bach2	0	0.306822	0.306822	3.875	0	NA
Rab5GTP	Dennd5a	0	0.366534	0.366534	3.87474	0	NA
Rab5GTP	Dcdc2a	0	0.362177	0.362177	3.87395	0	NA
Rab5GTP	Caps2	0	0.319897	0.319897	3.87236	0	NA
Rab5GTP	Cckar	0	0.324351	0.324351	3.87236	0	NA
Rab5GTP	Cyp17a1	0.00757187	0.2461	0.253672	3.87052	0	NA
Rab5GTP	Cdk5rap3	0	0.331513	0.331513	3.86947	0	NA
Rab5GTP	Dus2	0	0.374625	0.374625	3.86815	0	NA
Rab5GTP	Ppp1r3a	0.116847	0.241518	0.358365	3.8671	0	NA
Rab5GTP	Ddit3	0	0.363492	0.363492	3.86684	0	NA
Rab5GTP	Gm14420	0	0.47115	0.47115	3.86605	0.006	0
Rab5GTP	4930523C07Rik	0	0.258711	0.258711	3.86421	0	NA
Rab5GTP	Gm11780	0	0.47034	0.47034	3.86369	0.001	0
Rab5GTP	Gm20736	0	0.47307	0.47307	3.86343	0	NA
Rab5GTP	Cxcl16	0	0.356422	0.356422	3.86264	0	NA
Rab5GTP	E2f4	0	0.375998	0.375998	3.86264	0	NA
Rab5GTP	Coq9	0	0.348346	0.348346	3.86238	0	NA
Rab5GTP	Arpc5l	0	0.296009	0.296009	3.86133	0	NA
Rab5GTP	Glo1	0	0.469084	0.469084	3.86081	0	NA
Rab5GTP	Arsk	0	0.296396	0.296396	3.85845	0	NA
Rab5GTP	Adam30	0	0.272586	0.272586	3.85793	0	NA
Rab5GTP	Adcy10	0	0.273866	0.273866	3.8561	0	NA
Rab5GTP	Akap13	0	0.278967	0.278967	3.85218	0	NA
Rab5GTP	Bmp2k	0	0.311025	0.311025	3.85166	0	NA
Rab5GTP	Gm17019	0	0.471091	0.471091	3.85166	0.002	0
Rab5GTP	Cdhr1	0	0.329304	0.329304	3.84932	0	NA
Rab5GTP	Cerk	0	0.333134	0.333134	3.84906	0	NA
Rab5GTP	Cox7b2	0	0.347878	0.347878	3.8436	0	NA
Rab5GTP	Cisd3	0	0.337877	0.337877	3.84152	0	NA
Rab5GTP	Crcp	0	0.349485	0.349485	3.83919	0	NA
Rab5GTP	Aste1	0	0.296819	0.296819	3.83893	0	NA
Rab5GTP	Dnajc25	0	0.36873	0.36873	3.83634	0	NA
Rab5GTP	Clasp1	0	0.337748	0.337748	3.83299	0	NA
Rab5GTP	Atp7a	0	0.300653	0.300653	3.83092	0	NA
Rab5GTP	Dbt	0	0.359009	0.359009	3.82963	0	NA
Rab5GTP	B9d1	0	0.303265	0.303265	3.82757	0	NA
Rab5GTP	Adam29	0	0.270044	0.270044	3.82577	0	NA
Rab5GTP	Chrna2	0	0.335682	0.335682	3.82577	0	NA
Rab5GTP	Dennd6a	0	0.363492	0.363492	3.825	0	NA
Rab5GTP	Dfna5	0	0.363493	0.363493	3.82449	0	NA
Rab5GTP	Ccdc101	0	0.319745	0.319745	3.82269	0	NA
Rab5GTP	2810403A07Rik	0	0.250973	0.250973	3.8191	0	NA
Rab5GTP	Csnk2a2	0	0.350322	0.350322	3.8191	0	NA
Rab5GTP	Btbd16	0	0.311043	0.311043	3.81551	0	NA
Rab5GTP	Atraid	0	0.300036	0.300036	3.81526	0	NA
Rab5GTP	Cc2d2a	0	0.318848	0.318848	3.80989	0	NA
Rab5GTP	Ammecr1l	0	0.279689	0.279689	3.80964	0	NA
Rab5GTP	Denr	0	0.362177	0.362177	3.80887	0	NA
Rab5GTP	Gm14525	0	0.46851	0.46851	3.80836	0	NA
Rab5GTP	Cdhr3	0	0.326534	0.326534	3.80734	0	NA
Rab5GTP	Bre	0	0.309587	0.309587	3.80658	0	NA
Rab5GTP	Ankle2	0	0.281538	0.281538	3.80633	0	NA
Rab5GTP	Clec4b1	0	0.337009	0.337009	3.80607	0	NA
Rab5GTP	Cyr61	0	0.355416	0.355416	3.80607	0	NA
Rab5GTP	4930558K02Rik	0	0.25425	0.25425	3.80251	0	NA
Rab5GTP	Asb12	0	0.292487	0.292487	3.79921	0	NA
Rab5GTP	Eif2b2	0	0.375998	0.375998	3.79896	0	NA
Rab5GTP	Cd69	0	0.323134	0.323134	3.79617	0	NA
di4spUb	Aff4	0	0.271279	0.271279	3.79567	0.011	0
Rab5GTP	Dmrtc1b	0	0.364445	0.364445	3.79516	0	NA
Rab5GTP	Bcas2	0	0.304087	0.304087	3.79491	0	NA
Rab5GTP	Dapp1	0	0.356259	0.356259	3.79263	0.001	0
Rab5GTP	1700019D03Rik	0	0.243563	0.243563	3.79238	0	NA
Rab5GTP	4930579F01Rik	0	0.253651	0.253651	3.79187	0	NA
Rab5GTP	Akap8	0	0.274829	0.274829	3.7896	0	NA
Rab5GTP	Akr1b8	0	0.275134	0.275134	3.7896	0	NA
Rab5GTP	Cdca2	0	0.324351	0.324351	3.78884	0	NA
Rab5GTP	Habp4	0.0736197	0.236583	0.310203	3.78809	0	NA
Rab5GTP	1700012P22Rik	0	0.242327	0.242327	3.78783	0	NA
Rab5GTP	Gm9758	0	0.471126	0.471126	3.78607	0.005	0
Rab5GTP	Brinp1	0	0.308196	0.308196	3.78557	0	NA
Rab5GTP	Cyp2a5	0	0.352586	0.352586	3.78355	0	NA
Rab5GTP	2610002M06Rik	0	0.24724	0.24724	3.78305	0	NA
Rab5GTP	Ctns	0	0.349632	0.349632	3.78255	0	NA
Rab5GTP	Dscc1	0	0.368294	0.368294	3.78104	0	NA
Rab5GTP	Cpxcr1	0	0.345384	0.345384	3.78054	0	NA
Rab5GTP	Gm2012	0	0.466703	0.466703	3.78029	0	NA
Rab5GTP	Cxcl17	0	0.351295	0.351295	3.77778	0	NA
Rab5GTP	Gm5935	0	0.469753	0.469753	3.77477	0.001	0
Rab5GTP	Apobec4	0	0.283716	0.283716	3.77377	0	NA
Rab5GTP	Actr1a	0	0.264086	0.264086	3.77277	0	1
Rab5GTP	1700010I14Rik	0	0.240454	0.240454	3.77252	0	NA
Rab5GTP	4933426M11Rik	0	0.253656	0.253656	3.77252	0	NA
Rab5GTP	Endov	0	0.378346	0.378346	3.77127	0	NA
Rab5GTP	Aldh1a2	0	0.274218	0.274218	3.76279	0	NA
Rab5GTP	Dnajb2	0	0.363492	0.363492	3.7623	0	NA
Rab5GTP	Dnaic1	0	0.362788	0.362788	3.75956	0.001	0
Rab5GTP	Ell3	0	0.375364	0.375364	3.75931	0	NA
Rab5GTP	Ccdc87	0	0.318724	0.318724	3.75857	0	NA
Rab5GTP	Cdk5rap2	0	0.323459	0.323459	3.75733	0	1
Rab5GTP	Eftud2	0	0.372101	0.372101	3.75708	0	1
Rab5GTP	3110043O21Rik	0	0.246259	0.246259	3.75609	0	NA
Rab5GTP	Acer3	0	0.259404	0.259404	3.75213	0	NA
Rab5GTP	C1qbp	0	0.307544	0.307544	3.75213	0	NA
Rab5GTP	Cacna2d3	0	0.309482	0.309482	3.75188	0	NA
Rab5GTP	C3ar1	0	0.308243	0.308243	3.74719	0	NA
Rab5GTP	Col6a5	0	0.338969	0.338969	3.74719	0	NA
Rab5GTP	Cfap57	0	0.327168	0.327168	3.7462	0	NA
Rab5GTP	Ccdc136	0	0.31504	0.31504	3.74546	0	NA
Rab5GTP	1700009N14Rik	0	0.238093	0.238093	3.74398	0	NA
Rab5GTP	Ccdc32	0	0.316401	0.316401	3.74398	0	NA
Rab5GTP	4921539E11Rik	0	0.247157	0.247157	3.74226	0	NA
Rab5GTP	Cpne6	0	0.342046	0.342046	3.74127	0	NA
Rab5GTP	Dpp6	0	0.364681	0.364681	3.74127	0	NA
Rab5GTP	Cecr2	0	0.3234	0.3234	3.74103	0	NA
Rab5GTP	Gm6121	0	0.467419	0.467419	3.73906	0.001	0
Rab5GTP	Eepd1	0	0.369716	0.369716	3.73808	0	NA
Rab5GTP	Brca2	0	0.303911	0.303911	3.73538	0	NA
Rab5GTP	Emp3	0	0.375364	0.375364	3.73465	0	NA
Rab5GTP	Dtwd2	0	0.365678	0.365678	3.73318	0	NA
Rab5GTP	Col1a1	0	0.33675	0.33675	3.73146	0	NA
Rab5GTP	Ccr2	0	0.318549	0.318549	3.73122	0	NA
Rab5GTP	Atp6v1c2	0	0.292675	0.292675	3.73097	0	NA
Rab5GTP	Ccdc158	0	0.314371	0.314371	3.73024	0	NA
Rab5GTP	Dguok	0	0.358234	0.358234	3.72804	0	NA
Rab5GTP	Dusp15	0	0.365678	0.365678	3.72706	0	NA
Rab5GTP	Atp5l	0	0.291624	0.291624	3.72658	0	NA
Rab5GTP	Agrn	0	0.267209	0.267209	3.72633	0	NA
Rab5GTP	Efcab6	0	0.369715	0.369715	3.72609	0	NA
Rab5GTP	Golm1	0	0.469683	0.469683	3.72463	0	NA
Rab5GTP	Cdc25a	0	0.320612	0.320612	3.72268	0	NA
Rab5GTP	3110035E14Rik	0	0.243152	0.243152	3.72024	0	NA
Rab5GTP	Rtel1	0.0526079	0.231199	0.283807	3.71854	0	NA
Rab5GTP	Col11a1	0	0.3354	0.3354	3.7183	0	NA
Rab5GTP	42624	0	0.244015	0.244015	3.7166	0	NA
Rab5GTP	Dedd	0	0.355416	0.355416	3.71636	0	NA
Rab5GTP	Acad9	0	0.255331	0.255331	3.7149	0	NA
Rab5GTP	Acot12	0	0.256878	0.256878	3.7149	0	NA
Rab5GTP	Cdan1	0	0.320003	0.320003	3.7149	0	NA
Rab5GTP	Arhgef17	0	0.282343	0.282343	3.71417	0.001	0
Rab5GTP	1110012L19Rik	0	0.233399	0.233399	3.71296	0	NA
Rab5GTP	1700019G17Rik	0	0.236719	0.236719	3.71296	0	NA
Rab5GTP	4933402N22Rik	0	0.248003	0.248003	3.71296	0	NA
Rab5GTP	Apoo	0	0.279408	0.279408	3.71248	0	NA
Rab5GTP	Dcun1d3	0	0.352551	0.352551	3.70788	0	NA
Rab5GTP	Calm3	0	0.306775	0.306775	3.70716	0	NA
Rab5GTP	Adrbk2	0	0.263687	0.263687	3.70668	0	NA
Rab5GTP	Dhx16	0	0.356847	0.356847	3.70619	0	NA
Rab5GTP	Acp2	0	0.256573	0.256573	3.70499	0	NA
Rab5GTP	Acad8	0	0.254226	0.254226	3.70209	0	NA
Rab5GTP	Ccdc3	0	0.31315	0.31315	3.70065	0	NA
Rab5GTP	1700007K09Rik	0	0.233551	0.233551	3.69801	0	NA
Rab5GTP	Bloc1s6	0	0.299185	0.299185	3.69704	0	NA
Rab5GTP	Dnajc28	0	0.359431	0.359431	3.69704	0	NA
Rab5GTP	Ctso	0	0.344497	0.344497	3.69393	0	NA
Rab5GTP	Dcaf12l1	0	0.350322	0.350322	3.69345	0	NA
Rab5GTP	Ankrd45	0	0.273702	0.273702	3.69057	0	NA
Rab5GTP	Ctcfl	0	0.342926	0.342926	3.69009	0	NA
Rab5GTP	Cyp2j11	0	0.347067	0.347067	3.69009	0	NA
Rab5GTP	Ecsit	0	0.365678	0.365678	3.69009	0	NA
Rab5GTP	Aldh7a1	0	0.268789	0.268789	3.68866	0	NA
Rab5GTP	BC023829	0	0.2949	0.2949	3.68794	0	NA
Rab5GTP	Armcx4	0	0.282672	0.282672	3.68746	0	NA
Rab5GTP	Angptl2	0	0.271694	0.271694	3.68699	0	NA
Rab5GTP	Eno1b	0	0.372688	0.372688	3.68651	0	NA
Rab5GTP	Cdc45	0	0.318959	0.318959	3.68531	0	NA
Rab5GTP	4933405O20Rik	0	0.245067	0.245067	3.68007	0	NA
Rab5GTP	Aim1	0	0.264667	0.264667	3.67888	0	NA
Rab5GTP	Adh1	0	0.260191	0.260191	3.67651	0	NA
Rab5GTP	Dyrk3	0	0.363493	0.363493	3.67627	0	NA
Rab5GTP	1700012A03Rik	0	0.232118	0.232118	3.67603	0	NA
Rab5GTP	F2	0	0.378346	0.378346	3.67579	0	NA
Rab5GTP	Drp2	0	0.361099	0.361099	3.67532	0	NA
Rab5GTP	Chsy1	0	0.325125	0.325125	3.67461	0	NA
Rab5GTP	Asb3	0	0.282953	0.282953	3.67176	0	NA
Rab5GTP	0610009B22Rik	0	0.228825	0.228825	3.67034	0	NA
Rab5GTP	Csf1r	0	0.33938	0.33938	3.6694	0	NA
Rab5GTP	Ccsap	0	0.314148	0.314148	3.66845	0	NA
Rab5GTP	Ccl11	0	0.31234	0.31234	3.66821	0	NA
Rab5GTP	Enox1	0	0.371104	0.371104	3.6668	0	NA
Rab5GTP	1700080O16Rik	0	0.234315	0.234315	3.66609	0	NA
Rab5GTP	Anxa8	0	0.273314	0.273314	3.66609	0	NA
Rab5GTP	Cd93	0	0.31645	0.31645	3.66561	0	NA
Rab5GTP	Ddc	0	0.349843	0.349843	3.66514	0	NA
Rab5GTP	Ccdc110	0	0.30853	0.30853	3.66491	0	NA
di4spUb	Habp4	0	0.478433	0.478433	3.66326	0.646	1
Rab5GTP	Dynll1	0	0.362177	0.362177	3.66231	0	NA
Rab5GTP	1700013H16Rik	0	0.231143	0.231143	3.66208	0	NA
Rab5GTP	Cyp3a11	0	0.345196	0.345196	3.65972	0	NA
Rab5GTP	0610007P14Rik	0	0.227579	0.227579	3.65902	0	NA
Rab5GTP	Atpaf1	0	0.287861	0.287861	3.65878	0	NA
Rab5GTP	Dgkg	0	0.352986	0.352986	3.65667	0	NA
Rab5GTP	Asb1	0	0.281362	0.281362	3.65573	0	NA
Rab5GTP	1700025F22Rik	0	0.231872	0.231872	3.65502	0	NA
Rab5GTP	C2cd3	0	0.300641	0.300641	3.65455	0	NA
Rab5GTP	Akr1a1	0	0.264086	0.264086	3.65315	0	NA
Rab5GTP	Gpx8	0	0.467982	0.467982	3.65268	0	NA
Rab5GTP	Dsg1b	0	0.359431	0.359431	3.6501	0	NA
Rab5GTP	Actr8	0	0.253656	0.253656	3.64987	0	NA
Rab5GTP	F830016B08Rik	0	0.37655	0.37655	3.64893	0	NA
Rab5GTP	Cml3	0	0.32745	0.32745	3.64612	0	NA
Rab5GTP	Aadat	0	0.245231	0.245231	3.64286	0	NA
Rab5GTP	Dock1	0	0.356894	0.356894	3.64286	0	NA
Rab5GTP	4930550C14Rik	0	0.239867	0.239867	3.64099	0	NA
Rab5GTP	Arf3	0	0.274829	0.274829	3.64099	0	NA
Rab5GTP	Arhgef18	0	0.276701	0.276701	3.64029	0	NA
Rab5GTP	Dpep3	0	0.357143	0.357143	3.63867	0	NA
Rab5GTP	Cyb5r2	0	0.341846	0.341846	3.63588	0	NA
Rab5GTP	Ccdc14	0	0.306775	0.306775	3.63564	0	NA
Rab5GTP	Arl13a	0	0.276989	0.276989	3.63471	0	NA
Rab5GTP	Ccdc163	0	0.306869	0.306869	3.631	0	NA
Rab5GTP	Fam129b	0	0.377173	0.377173	3.631	0	NA
Rab5GTP	Blcap	0	0.293396	0.293396	3.62753	0	NA
Rab5GTP	Alg8	0	0.26411	0.26411	3.62615	0	NA
Rab5GTP	Ddr2	0	0.347554	0.347554	3.62568	0	NA
Rab5GTP	Armc8	0	0.277505	0.277505	3.62476	0	NA
Rab5GTP	Cd84	0	0.313185	0.313185	3.62476	0.001	0
Rab5GTP	1700034J05Rik	0	0.229499	0.229499	3.6243	0	NA
Rab5GTP	Cpxm2	0	0.333322	0.333322	3.62338	0	NA
Rab5GTP	Casq2	0	0.303312	0.303312	3.62315	0	NA
Rab5GTP	Chchd5	0	0.320624	0.320624	3.61854	0	NA
Rab5GTP	Armc4	0	0.276766	0.276766	3.61808	0	NA
Rab5GTP	Fam189a2	0	0.377806	0.377806	3.61762	0	NA
Rab5GTP	Alg11	0	0.262994	0.262994	3.61555	0	NA
Rab5GTP	Cbx7	0	0.304087	0.304087	3.61555	0	NA
Rab5GTP	Coasy	0	0.327303	0.327303	3.61417	0	NA
Rab5GTP	Appbp2	0	0.271612	0.271612	3.61257	0	NA
Rab5GTP	Gsta3	0	0.466363	0.466363	3.61234	0	NA
Rab5GTP	Fam180a	0	0.377173	0.377173	3.61211	0	NA
Rab5GTP	Akr1b10	0	0.260326	0.260326	3.61028	0	NA
Rab5GTP	Dpcd	0	0.355352	0.355352	3.61028	0	NA
Rab5GTP	Eif2ak3	0	0.363492	0.363492	3.61005	0	NA
Rab5GTP	Atp8b1	0	0.283528	0.283528	3.60936	0	NA
Rab5GTP	4933416C03Rik	0	0.238821	0.238821	3.6073	0	NA
Rab5GTP	Ccrl2	0	0.309305	0.309305	3.60616	0	NA
Rab5GTP	Dse	0	0.356422	0.356422	3.60616	0	NA
Rab5GTP	Brms1l	0	0.294254	0.294254	3.60547	0	NA
Rab5GTP	Ccdc62	0	0.306411	0.306411	3.60547	0	NA
Rab5GTP	Ankrd49	0	0.266857	0.266857	3.60479	0	NA
Rab5GTP	Acox1	0	0.247328	0.247328	3.60456	0	NA
Rab5GTP	Dnmt3a	0	0.354006	0.354006	3.60342	0	NA
Rab5GTP	Cyp2d10	0	0.340366	0.340366	3.60273	0	NA
Rab5GTP	Cd79b	0	0.311166	0.311166	3.60159	0	NA
Rab5GTP	Eno4	0	0.366758	0.366758	3.60114	0	NA
Rab5GTP	Cd2bp2	0	0.310069	0.310069	3.6	0	1
Rab5GTP	1700113H08Rik	0	0.228354	0.228354	3.59932	0	NA
Rab5GTP	Egfr	0	0.361696	0.361696	3.59909	0	1
Rab5GTP	C1ql3	0	0.295563	0.295563	3.59795	0	NA
Rab5GTP	Bmi1	0	0.291386	0.291386	3.59772	0	NA
Rab5GTP	Bap1	0	0.286252	0.286252	3.59613	0	NA
Rab5GTP	Atp5g3	0	0.280898	0.280898	3.59454	0	NA
Rab5GTP	1700028P14Rik	0	0.225945	0.225945	3.59386	0	NA
Rab5GTP	1700057G04Rik	0	0.226768	0.226768	3.59295	0	NA
Rab5GTP	Dhrs7	0	0.349039	0.349039	3.59159	0	NA
Rab5GTP	4930522H14Rik	0	0.234609	0.234609	3.59114	0	NA
Rab5GTP	Cep55	0	0.316108	0.316108	3.59114	0	NA
Rab5GTP	2900092C05Rik	0	0.230849	0.230849	3.59069	0	NA
Rab5GTP	Cd96	0	0.310791	0.310791	3.58978	0	NA
Rab5GTP	AI597479	0	0.256032	0.256032	3.58956	0	NA
Rab5GTP	Bsdc1	0	0.292992	0.292992	3.5882	0	NA
Rab5GTP	Fam110c	0	0.373251	0.373251	3.58797	0.001	0
Rab5GTP	Ddx21	0	0.345495	0.345495	3.58729	0	1
Rab5GTP	Asb4	0	0.275991	0.275991	3.58549	0	NA
Rab5GTP	Elovl1	0	0.363493	0.363493	3.58481	0	NA
Rab5GTP	Ctr9	0	0.334837	0.334837	3.5812	0	NA
Rab5GTP	D2Wsu81e	0	0.340566	0.340566	3.58075	0	NA
Rab5GTP	Bzw2	0	0.293338	0.293338	3.57647	0	NA
Rab5GTP	Ccdc157	0	0.302338	0.302338	3.57423	0	NA
Rab5GTP	AI317395	0	0.254391	0.254391	3.574	0	NA
Rab5GTP	Dis3	0	0.348346	0.348346	3.57333	0	NA
Rab5GTP	Dnah7b	0	0.349632	0.349632	3.57243	0	NA
Rab5GTP	Dcxr	0	0.343138	0.343138	3.57221	0	NA
Rab5GTP	Cma1	0	0.321944	0.321944	3.56974	0	NA
Rab5GTP	Efhc2	0	0.359009	0.359009	3.56974	0	NA
Rab5GTP	Bcl2l11	0	0.286599	0.286599	3.56572	0	NA
Rab5GTP	BC061237	0	0.285736	0.285736	3.5655	0	NA
Rab5GTP	Armcx2	0	0.272569	0.272569	3.56527	0	NA
Rab5GTP	Arfgef2	0	0.268713	0.268713	3.56438	0	NA
Rab5GTP	Ccl8	0	0.304087	0.304087	3.56237	0	NA
Rab5GTP	Cct7	0	0.305813	0.305813	3.55836	0	NA
Rab5GTP	Cox16	0	0.326176	0.326176	3.55814	0	NA
Rab5GTP	Bmp6	0	0.288166	0.288166	3.55769	0	NA
Rab5GTP	B3galnt1	0	0.281133	0.281133	3.55658	0	NA
Rab5GTP	4921507P07Rik	0	0.229369	0.229369	3.55569	0	NA
Rab5GTP	Ankar	0	0.260672	0.260672	3.55414	0	NA
Rab5GTP	Cdca7l	0	0.309406	0.309406	3.55392	0	NA
Rab5GTP	Cdh13	0	0.309499	0.309499	3.55347	0	NA
Rab5GTP	BC049762	0	0.284268	0.284268	3.55281	0	NA
Rab5GTP	Acsl1	0	0.242847	0.242847	3.55059	0	NA
Rab5GTP	Adcy9	0	0.248097	0.248097	3.55015	0	NA
Rab5GTP	Ccdc89	0	0.302549	0.302549	3.54971	0	NA
Rab5GTP	1700129C05Rik	0	0.222913	0.222913	3.54816	0	NA
Rab5GTP	Ctu1	0	0.332934	0.332934	3.54661	0	NA
Rab5GTP	Atp8b5	0	0.278239	0.278239	3.54462	0	NA
Rab5GTP	Camkk1	0	0.294119	0.294119	3.54418	0	NA
Rab5GTP	1700040L02Rik	0	0.221257	0.221257	3.54286	0	NA
Rab5GTP	Dpt	0	0.350721	0.350721	3.54131	0	NA
Rab5GTP	Dgkd	0	0.344796	0.344796	3.54109	0	NA
Rab5GTP	Chd1l	0	0.315175	0.315175	3.53933	0	NA
Rab5GTP	Dapl1	0	0.33803	0.33803	3.53933	0	NA
Rab5GTP	Fam151a	0	0.371103	0.371103	3.53823	0	NA
Rab5GTP	Eif4h	0	0.359197	0.359197	3.53647	0	NA
Rab5GTP	Anp32b	0	0.26126	0.26126	3.53581	0	NA
Rab5GTP	4430402I18Rik	0	0.226697	0.226697	3.53516	0	NA
Rab5GTP	Acss1	0	0.241699	0.241699	3.5334	0	NA
Rab5GTP	4933434E20Rik	0	0.23166	0.23166	3.53121	0	NA
Rab5GTP	Dusp1	0	0.351565	0.351565	3.52836	0	NA
Rab5GTP	Capn5	0	0.293338	0.293338	3.52596	0	NA
Rab5GTP	Dlgap1	0	0.345207	0.345207	3.52421	0	NA
Rab5GTP	Fbxw14	0	0.37655	0.37655	3.52356	0	NA
Rab5GTP	Ckap2l	0	0.316425	0.316425	3.52312	0	NA
Rab5GTP	Creld2	0	0.326176	0.326176	3.52159	0	NA
Rab5GTP	Fbxw4	0	0.37655	0.37655	3.51985	0	NA
Rab5GTP	Edn1	0	0.354006	0.354006	3.51942	0	NA
Rab5GTP	Fam50a	0	0.372688	0.372688	3.51942	0	NA
Rab5GTP	Adipor1	0	0.245672	0.245672	3.51855	0	NA
Rab5GTP	BC100451	0	0.281451	0.281451	3.51572	0	NA
Rab5GTP	Dock3	0	0.347912	0.347912	3.5142	0	NA
Rab5GTP	Elp4	0	0.359009	0.359009	3.51398	0	NA
Rab5GTP	Cenpl	0	0.308648	0.308648	3.51203	0	NA
Rab5GTP	Dstyk	0	0.35006	0.35006	3.51203	0	1
Rab5GTP	4932438A13Rik	0	0.22826	0.22826	3.51117	0	NA
Rab5GTP	Dnah8	0	0.345207	0.345207	3.51008	0	NA
Rab5GTP	Akr1e1	0	0.251137	0.251137	3.5077	0	NA
Rab5GTP	Gm10922	0	0.399273	0.399273	3.50403	0	NA
Rab5GTP	Acsl5	0	0.23814	0.23814	3.50037	0	NA
Rab5GTP	Amotl2	0	0.253357	0.253357	3.49757	0	NA
Rab5GTP	Fam184b	0	0.36873	0.36873	3.49628	0	NA
Rab5GTP	Gm14295	0	0.398851	0.398851	3.49457	0	NA
Rab5GTP	Cyp4a32	0	0.331913	0.331913	3.49392	0	NA
Rab5GTP	Emd	0	0.358234	0.358234	3.49328	0	1
Rab5GTP	Fcrls	0	0.374625	0.374625	3.49049	0	NA
Rab5GTP	Atf3	0	0.269522	0.269522	3.48985	0	NA
Rab5GTP	Hsd11b1	0	0.469495	0.469495	3.48835	0	NA
Rab5GTP	Defb45	0	0.338864	0.338864	3.48793	0	NA
Rab5GTP	Exoc4	0	0.363493	0.363493	3.48793	0	NA
Rab5GTP	Dcdc2c	0	0.334543	0.334543	3.48622	0	NA
Rab5GTP	Dpm2	0	0.34651	0.34651	3.48622	0.001	0
Rab5GTP	Cd59a	0	0.30124	0.30124	3.48579	0	NA
Rab5GTP	Ablim1	0	0.233046	0.233046	3.48451	0	NA
Rab5GTP	Fig4	0	0.375998	0.375998	3.48451	0	NA
Rab5GTP	Emc1	0	0.356847	0.356847	3.48408	0	1
Rab5GTP	Atp2b2	0	0.270578	0.270578	3.48068	0	NA
Rab5GTP	Fcrla	0	0.373862	0.373862	3.47982	0.001	0
Rab5GTP	Adtrp	0	0.242659	0.242659	3.47961	0	NA
Rab5GTP	Aadac	0	0.228848	0.228848	3.47834	0	NA
Rab5GTP	BC049715	0	0.277587	0.277587	3.47685	0	NA
Rab5GTP	Ebp	0	0.35006	0.35006	3.47685	0	NA
Rab5GTP	Clu	0	0.31541	0.31541	3.47557	0	NA
Rab5GTP	Emc6	0	0.356419	0.356419	3.47494	0.001	0
Rab5GTP	Extl3	0	0.363492	0.363492	3.47494	0	NA
Rab5GTP	Flii	0	0.375998	0.375998	3.47388	0	NA
Rab5GTP	Arhgef9	0	0.262505	0.262505	3.47366	0	NA
Rab5GTP	Eed	0	0.35065	0.35065	3.47303	0	1
Rab5GTP	Fgfrl1	0	0.374625	0.374625	3.47303	0	NA
Rab5GTP	Dlgap4	0	0.340848	0.340848	3.47028	0	NA
Rab5GTP	Dock7	0	0.344803	0.344803	3.47028	0	NA
Rab5GTP	Akap2	0	0.246112	0.246112	3.46922	0	NA
Rab5GTP	Cdkal1	0	0.303435	0.303435	3.46922	0	NA
Rab5GTP	Ccnb2	0	0.296379	0.296379	3.46901	0	NA
Rab5GTP	C130074G19Rik	0	0.284209	0.284209	3.46858	0	NA
Rab5GTP	Atp6v0a2	0	0.270555	0.270555	3.46816	0	NA
Rab5GTP	Foxp3	0	0.377173	0.377173	3.46247	0	NA
Rab5GTP	Acat1	0	0.231543	0.231543	3.46183	0	NA
Rab5GTP	Fbxo44	0	0.371104	0.371104	3.46162	0	NA
Rab5GTP	Gm2863	0	0.398952	0.398952	3.46141	0	NA
Rab5GTP	Casp4	0	0.2891	0.2891	3.46057	0	NA
Rab5GTP	Cep41	0	0.304938	0.304938	3.45994	0	NA
Rab5GTP	Csrp2	0	0.323193	0.323193	3.45973	0	NA
Rab5GTP	Deaf1	0	0.335682	0.335682	3.45973	0	NA
Rab5GTP	Cope	0	0.3191	0.3191	3.45742	0	NA
Rab5GTP	Ftcd	0	0.377806	0.377806	3.45595	0	NA
Rab5GTP	Fbp2	0	0.369716	0.369716	3.45553	0.001	0
Rab5GTP	Arhgap18	0	0.258887	0.258887	3.45448	0	NA
Rab5GTP	Gm2933	0	0.398334	0.398334	3.45364	0	NA
Rab5GTP	Gm20823	0	0.396421	0.396421	3.45322	0	NA
Rab5GTP	4933417A18Rik	0	0.222549	0.222549	3.45301	0	NA
Rab5GTP	Hsfy2	0	0.46709	0.46709	3.45217	0	NA
Rab5GTP	Arf2	0	0.257442	0.257442	3.45071	0	NA
Rab5GTP	Cd320	0	0.297453	0.297453	3.44987	0	NA
Rab5GTP	Ccl9	0	0.294272	0.294272	3.44945	0	NA
Rab5GTP	Foxq1	0	0.375998	0.375998	3.44904	0	NA
Rab5GTP	Decr2	0	0.334836	0.334836	3.44883	0	NA
Rab5GTP	Coch	0	0.316425	0.316425	3.44841	0	NA
Rab5GTP	Elf2	0	0.352986	0.352986	3.44716	0	NA
Rab5GTP	Arel1	0	0.256984	0.256984	3.44695	0	NA
Rab5GTP	Fam53c	0	0.367004	0.367004	3.44674	0	NA
Rab5GTP	Arfrp1	0	0.257437	0.257437	3.44528	0	NA
Rab5GTP	Arhgef5	0	0.259287	0.259287	3.44465	0	NA
Rab5GTP	Armc10	0	0.261089	0.261089	3.44403	0	NA
Rab5GTP	Fbxo43	0	0.369716	0.369716	3.44361	0	NA
Rab5GTP	4930444G20Rik	0	0.216671	0.216671	3.44319	0	NA
Rab5GTP	Cyhr1	0	0.326194	0.326194	3.44319	0	NA
Rab5GTP	Bod1l	0	0.278762	0.278762	3.44215	0	NA
Rab5GTP	Coro1c	0	0.318724	0.318724	3.4409	0	NA
Rab5GTP	Dhrs4	0	0.336586	0.336586	3.4407	0	NA
Rab5GTP	Defa-rs1	0	0.334261	0.334261	3.43862	0	NA
Rab5GTP	Dmrt2	0	0.338277	0.338277	3.43799	0	NA
Rab5GTP	Gabbr2	0	0.378346	0.378346	3.43737	0	NA
Rab5GTP	Aak1	0	0.224323	0.224323	3.43654	0	NA
Rab5GTP	1110037F02Rik	0	0.197778	0.197778	3.4353	0	NA
Rab5GTP	Bcs1l	0	0.275651	0.275651	3.4353	0	NA
Rab5GTP	1110034G24Rik	0	0.197637	0.197637	3.43364	0	NA
Rab5GTP	Dhps	0	0.335682	0.335682	3.43281	0	NA
Rab5GTP	Etaa1	0	0.358433	0.358433	3.4324	0	NA
Rab5GTP	Fam105a	0	0.361696	0.361696	3.4324	0	NA
Rab5GTP	Dync2h1	0	0.345207	0.345207	3.43074	0	NA
Rab5GTP	Dnah2	0	0.33803	0.33803	3.42806	0	NA
Rab5GTP	Cnnm3	0	0.313185	0.313185	3.42785	0	NA
Rab5GTP	Bcl2l2	0	0.274629	0.274629	3.42744	0	NA
Rab5GTP	1190002N15Rik	0	0.19738	0.19738	3.4264	0	NA
di4spUb	Lrrc42	0	0.580181	0.580181	3.42475	0.872	0
Rab5GTP	Fibp	0	0.371104	0.371104	3.42475	0	NA
Rab5GTP	Casp8	0	0.285806	0.285806	3.42146	0	NA
Rab5GTP	Cpb2	0	0.317927	0.317927	3.42146	0	NA
Rab5GTP	Fam198b	0	0.363492	0.363492	3.42146	0	NA
Rab5GTP	Cldn16	0	0.308442	0.308442	3.41817	0	NA
Rab5GTP	Ccr9	0	0.292745	0.292745	3.41776	0	NA
Rab5GTP	Ccdc7	0	0.290015	0.290015	3.41735	0	NA
Rab5GTP	Cntnap2	0	0.313232	0.313232	3.41715	0	NA
Rab5GTP	Elovl6	0	0.351096	0.351096	3.41366	0	NA
Rab5GTP	Adprm	0	0.235191	0.235191	3.41223	0	NA
Rab5GTP	Chrna4	0	0.305813	0.305813	3.41121	0	NA
Rab5GTP	1700008F21Rik	0	0.196956	0.196956	3.4108	0	NA
Rab5GTP	Gabrq	0	0.37655	0.37655	3.4108	0	NA
Rab5GTP	Ces1e	0	0.301715	0.301715	3.40937	0	NA
Rab5GTP	Anapc4	0	0.245231	0.245231	3.40855	0	NA
Rab5GTP	AY074887	0	0.267574	0.267574	3.40753	0	NA
Rab5GTP	Adam2	0	0.230568	0.230568	3.40549	0.001	0
Rab5GTP	Fpr2	0	0.372688	0.372688	3.40305	0	NA
Rab5GTP	Elmo1	0	0.349578	0.349578	3.40183	0	NA
Rab5GTP	Fbxo5	0	0.366758	0.366758	3.40081	0	NA
Rab5GTP	Fgf9	0	0.36873	0.36873	3.4002	0	NA
Rab5GTP	Fgfr3	0	0.36873	0.36873	3.39696	0.001	0
Rab5GTP	Fahd2a	0	0.358433	0.358433	3.39533	0	NA
Rab5GTP	Cnih4	0	0.309969	0.309969	3.39432	0	NA
Rab5GTP	Cisd1	0	0.304868	0.304868	3.39351	0	NA
Rab5GTP	Cep135	0	0.298387	0.298387	3.3923	0	NA
Rab5GTP	Fcgr4	0	0.366758	0.366758	3.39169	0	NA
Rab5GTP	Cgn	0	0.30168	0.30168	3.38967	0	NA
Rab5GTP	Fbxw20	0	0.366534	0.366534	3.38947	0	NA
Rab5GTP	Bag1	0	0.267162	0.267162	3.38846	0	NA
Rab5GTP	42435	0	0.203287	0.203287	3.38665	0	NA
Rab5GTP	1700026D08Rik	0	0.19672	0.19672	3.38544	0	NA
Rab5GTP	Cdc42se1	0	0.293614	0.293614	3.38423	0	NA
Rab5GTP	Fanci	0	0.363492	0.363492	3.38363	0	1
Rab5GTP	Fam210b	0	0.360898	0.360898	3.38323	0	NA
Rab5GTP	Clvs2	0	0.307486	0.307486	3.38142	0	NA
Rab5GTP	Cep162	0	0.297483	0.297483	3.38061	0	NA
Rab5GTP	Atp6v0d2	0	0.261941	0.261941	3.37821	0	NA
Rab5GTP	Ddx11	0	0.327168	0.327168	3.3778	0	NA
Rab5GTP	Clic6	0	0.305684	0.305684	3.377	0	NA
Rab5GTP	Ermn	0	0.352986	0.352986	3.3758	0	NA
Rab5GTP	Acp1	0	0.223489	0.223489	3.3752	0	NA
Rab5GTP	Gpd2	0	0.396973	0.396973	3.3744	0	NA
Rab5GTP	Ephx4	0	0.351295	0.351295	3.3742	0	NA
Rab5GTP	Appl1	0	0.248697	0.248697	3.3738	0	1
Rab5GTP	Akt3	0	0.237576	0.237576	3.3734	0	NA
Rab5GTP	Aldob	0	0.238557	0.238557	3.3724	0	NA
Rab5GTP	Etv6	0	0.354006	0.354006	3.3718	0	NA
Rab5GTP	Gata4	0	0.374625	0.374625	3.3708	0	NA
Rab5GTP	Bcl2l13	0	0.269224	0.269224	3.3706	0	NA
Rab5GTP	Commd10	0	0.311043	0.311043	3.3706	0	NA
Rab5GTP	AI314180	0	0.233551	0.233551	3.36821	0	NA
Rab5GTP	Aamp	0	0.214315	0.214315	3.36801	0	NA
Rab5GTP	Fam122b	0	0.356847	0.356847	3.36582	0.002	0
Rab5GTP	Cfap44	0	0.298287	0.298287	3.36463	0	NA
Rab5GTP	Fut10	0	0.371103	0.371103	3.36323	0	NA
Rab5GTP	Cdkl4	0	0.293655	0.293655	3.36184	0	NA
Rab5GTP	Alg14	0	0.237576	0.237576	3.36006	0	NA
Rab5GTP	Gjb2	0	0.377173	0.377173	3.35827	0	NA
Rab5GTP	Bche	0	0.267409	0.267409	3.35649	0	NA
Rab5GTP	Ccdc183	0	0.283352	0.283352	3.3559	0	NA
Rab5GTP	Arg2	0	0.248144	0.248144	3.3551	0	NA
Rab5GTP	Gfer	0	0.375364	0.375364	3.35471	0	NA
Rab5GTP	1700123O20Rik	0	0.195848	0.195848	3.35392	0	NA
Rab5GTP	Dmbt1	0	0.33048	0.33048	3.35392	0	NA
Rab5GTP	Entpd1	0	0.348346	0.348346	3.35372	0.001	0
Rab5GTP	Fgf10	0	0.364681	0.364681	3.35273	0	NA
Rab5GTP	Fiz1	0	0.365678	0.365678	3.35214	0	NA
Rab5GTP	Cd209a	0	0.287832	0.287832	3.35194	0	NA
Rab5GTP	Eif4e2	0	0.344574	0.344574	3.35155	0	NA
Rab5GTP	Fastkd3	0	0.361099	0.361099	3.35096	0	NA
Rab5GTP	Ccdc171	0	0.282319	0.282319	3.34997	0	NA
Rab5GTP	Elp2	0	0.345707	0.345707	3.34918	0.001	0
Rab5GTP	Aktip	0	0.234879	0.234879	3.34898	0	NA
Rab5GTP	Gas7	0	0.372688	0.372688	3.34603	0	NA
Rab5GTP	Atp5c1	0	0.257383	0.257383	3.34584	0	NA
Rab5GTP	Etl4	0	0.35132	0.35132	3.34426	0	NA
Rab5GTP	Arl14ep	0	0.249398	0.249398	3.34348	0	NA
Rab5GTP	Clec4a3	0	0.302279	0.302279	3.34328	0	NA
Rab5GTP	Acr	0	0.219771	0.219771	3.34289	0	NA
Rab5GTP	Akirin1	0	0.233	0.233	3.34289	0	NA
Rab5GTP	Gkn3	0	0.375998	0.375998	3.34289	0	NA
Rab5GTP	Anxa2	0	0.241681	0.241681	3.34112	0	NA
Rab5GTP	Dpy19l3	0	0.333997	0.333997	3.33994	0	NA
Rab5GTP	Fam101b	0	0.353866	0.353866	3.33936	0	NA
Rab5GTP	Clk2	0	0.302361	0.302361	3.33838	0	NA
di4spUb	1700020N15Rik	0	0.192068	0.192068	3.33779	0	NA
Rab5GTP	BC031181	0	0.26411	0.26411	3.33701	0	NA
Rab5GTP	Mmgt1	0	0.608314	0.608314	3.33583	0.625	0
Rab5GTP	Cask	0	0.277235	0.277235	3.33447	0	NA
Rab5GTP	Enpp4	0	0.346657	0.346657	3.33447	0	NA
Rab5GTP	Arhgef26	0	0.247569	0.247569	3.33408	0.001	0
Rab5GTP	Ankfy1	0	0.238151	0.238151	3.33349	0	1
Rab5GTP	Cfap52	0	0.29524	0.29524	3.3331	0	NA
Rab5GTP	Bhlhb9	0	0.266434	0.266434	3.33251	0	NA
Rab5GTP	Fabp7	0	0.352586	0.352586	3.33173	0	NA
Rab5GTP	Bbip1	0	0.26217	0.26217	3.3292	0	NA
Rab5GTP	C2	0	0.271588	0.271588	3.32764	0	NA
Rab5GTP	Catsperb	0	0.27755	0.27755	3.32764	0	NA
Rab5GTP	Epc1	0	0.346974	0.346974	3.32725	0	NA
Rab5GTP	Dsg1c	0	0.333533	0.333533	3.32531	0	NA
di4spUb	1700056E22Rik	0	0.192068	0.192068	3.32492	0	NA
Rab5GTP	Asns	0	0.251384	0.251384	3.32453	0	NA
Rab5GTP	Btbd9	0	0.269939	0.269939	3.32453	0	NA
Rab5GTP	Cwc22	0	0.316672	0.316672	3.32395	0	NA
Rab5GTP	Gemin2	0	0.372688	0.372688	3.32279	0	NA
Rab5GTP	Gins3	0	0.373862	0.373862	3.32201	0	NA
Rab5GTP	Blmh	0	0.266018	0.266018	3.32162	0	NA
Rab5GTP	Cdc7	0	0.287896	0.287896	3.32085	0	NA
Rab5GTP	Cables2	0	0.271941	0.271941	3.31969	0	NA
Rab5GTP	Cep68	0	0.292316	0.292316	3.31949	0	NA
Rab5GTP	Aqp4	0	0.242952	0.242952	3.31872	0	NA
Rab5GTP	Cir1	0	0.29767	0.29767	3.31872	0	NA
Rab5GTP	Adat2	0	0.222201	0.222201	3.31678	0	NA
Rab5GTP	Csgalnact1	0	0.312117	0.312117	3.31678	0	NA
di4spUb	1700125H20Rik	0	0.192068	0.192068	3.31601	0	NA
Rab5GTP	Car3	0	0.274829	0.274829	3.31582	0	NA
Rab5GTP	Col19a1	0	0.304803	0.304803	3.31582	0	NA
Rab5GTP	Erc2	0	0.347186	0.347186	3.31447	0.001	0
di4spUb	1810022K09Rik	0	0.192068	0.192068	3.31331	0	NA
Rab5GTP	Cbr2	0	0.276795	0.276795	3.31292	0	NA
Rab5GTP	Clec9a	0	0.299185	0.299185	3.31254	0	NA
Rab5GTP	Ece2	0	0.335835	0.335835	3.31254	0	NA
Rab5GTP	Als2cr11	0	0.232483	0.232483	3.30907	0	NA
Rab5GTP	Echdc2	0	0.335682	0.335682	3.30869	0	NA
Rab5GTP	Arnt2	0	0.247322	0.247322	3.30811	0	NA
Rab5GTP	Fgd5	0	0.360898	0.360898	3.30734	0	NA
Rab5GTP	Foxred1	0	0.364681	0.364681	3.30715	0	NA
Rab5GTP	Antxr2	0	0.23767	0.23767	3.30676	0	NA
Rab5GTP	Ccdc178	0	0.278421	0.278421	3.30638	0	NA
Rab5GTP	Ckap2	0	0.296784	0.296784	3.3058	0	NA
Rab5GTP	Chchd1	0	0.293655	0.293655	3.30446	0	NA
Rab5GTP	4931417E11Rik	0	0.197309	0.197309	3.30331	0	NA
Rab5GTP	Ccpg1os	0	0.281638	0.281638	3.30082	0	NA
Rab5GTP	Endog	0	0.343138	0.343138	3.30024	0	NA
Rab5GTP	Deb1	0	0.322131	0.322131	3.29948	0	NA
Rab5GTP	Apool	0	0.240231	0.240231	3.29871	0	NA
Rab5GTP	Fignl1	0	0.361099	0.361099	3.29661	0	NA
Rab5GTP	Clec12b	0	0.297195	0.297195	3.29642	0	NA
Rab5GTP	Ccdc82	0	0.27875	0.27875	3.29394	0	NA
Rab5GTP	Atl1	0	0.24988	0.24988	3.29108	0	NA
Rab5GTP	Ccdc108	0	0.275169	0.275169	3.29032	0	NA
Rab5GTP	Cep72	0	0.28954	0.28954	3.29013	0	NA
Rab5GTP	Eprs	0	0.344474	0.344474	3.28975	0	NA
Rab5GTP	Fabp3	0	0.349074	0.349074	3.28861	0	NA
Rab5GTP	Ddx59	0	0.321305	0.321305	3.28823	0	NA
Rab5GTP	Esf1	0	0.345935	0.345935	3.28671	0	NA
[truncated: 13,664 more rows]

## Sheet: C. BGF-Y2H Yachie et al 2016
bait	prey	Enrichment_score	Specificity_score	Sum_scores	Borda_scores	interactor	Interaction_Score
NEK6	NEFL	0.999153	0.874745	1.8739	1145.33	1	0
MAD1L1	PLK4	0.999338	0.857755	1.85709	1041.21	1	1.22522
TUBA1C	VIM	0.995769	0.892848	1.88862	528.615	1	22.93
CDK4	CCND1	0.995084	0.865854	1.86094	365.532	1	21.3574
LSM2	LSM3	0.994423	0.881803	1.87623	357.917	1	96.3479
PLK4	PLK4	0.994955	0.848311	1.84327	321.121	1	7.35698
CDK6	CDKN2D	0.993083	0.887244	1.88033	306.786	1	101.081
CDC20	BUB1B	0.993546	0.870903	1.86445	296.207	1	0
SUPT4H1	SUPT5H	0.993256	0.86235	1.85561	279.35	1	20.7463
BCL6	BCL6	0.993815	0.847025	1.84084	272.698	1	0
TCF7L2	RBPMS	0.994626	0.79386	1.78849	260.303	1	11.2085
PATZ1	RBPMS	0.994288	0.791559	1.78585	248.986	1	90.5484
SUPT5H	MAD1L1	0.995014	0.77087	1.76588	248.986	1	9.07163
ZBTB16	TRIM27	0.990868	0.891347	1.88221	247.194	1	17.3803
ZBTB16	TRIM27	0.990868	0.891347	1.88221	247.194	1	21.1382
SMAD4	SMAD4	0.987829	0.785721	1.77355	144.979	1	0
MORF4L1	MRFAP1L1	0.989957	0.72454	1.7145	142.573	1	45.2577
SMAD4	PIAS1	0.987357	0.754462	1.74182	131.648	1	1.63854
MAD1L1	MAD1L1	0.985225	0.751733	1.73696	116.871	1	3.38641
MAD1L1	VIM	0.982805	0.782529	1.76533	108.734	1	1.62231
SMAD4	SUMO1	0.982691	0.661017	1.64371	87.2081	1	0
MAD1L1	TRIM27	0.980853	0.613311	1.59416	77.0404	1	5.55148
PICALM	RBPMS	0.9856	0.444153	1.42975	46.6214	1	42.6042
POLR2A	CDK2	0.997938	0.411453	1.40939	33.7525	1	0
CDT1	PCNA	0.930174	0.480217	1.41039	26.6357	1	0
CDT1	CDC20	0.930102	0.480016	1.41012	26.5533	1	0
CDT1	CDT1	0.926845	0.475382	1.40223	24.5253	1	0
CDT1	MCM2	0.923884	0.471889	1.39577	23.0449	1	0
CDT1	CDK2	0.922532	0.470492	1.39302	22.4282	1	0
CDT1	DDB2	0.920437	0.468032	1.38847	21.4884	1	0
CDT1	CCNE1	0.917123	0.464399	1.38152	20.1289	1	0
CDT1	CDK4	0.916177	0.463395	1.37957	19.7926	1	0
RBL2	RBBP8	0.939058	0.415085	1.35414	19.6231	1	40.3812
RBL2	CCND1	0.935655	0.41175	1.3474	17.7663	1	0
RBL2	CCND3	0.934788	0.411006	1.34579	17.3623	1	0
PDE4DIP	PRPF31	0.958685	0.390226	1.34891	14.2928	1	0
CTBP1	IKZF1	0.912518	0.393202	1.30572	11.695	1	20.6097
CTBP1	TCF7L2	0.910117	0.391207	1.30132	11.1958	1	0
CTBP1	UBE2I	0.901607	0.383878	1.28548	9.48385	1	0
CTBP1	RBBP8	0.901541	0.383814	1.28535	9.46296	1	0
CTBP1	FBXO11	0.899543	0.382199	1.28174	9.16756	1	0
CTBP1	CDKN2D	0.899139	0.381758	1.2809	9.1044	1	0
CTBP1	LNX1	0.896204	0.3794	1.2756	8.80574	1	0
CTBP1	MAML2	0.896005	0.379244	1.27525	8.78772	1	22.1982
CREB3L2	GAS7	0.988288	0.326296	1.31458	8.64838	1	0
TFPT	ELL	0.780396	0.414426	1.19482	8.28751	1	0
TRIM27	PML	0.810221	0.397964	1.20818	8.1076	1	0
TRIM27	PIAS1	0.809883	0.397418	1.2073	8.05627	1	0
TRIM27	TP53	0.809754	0.39717	1.20692	8.02991	1	0
TRIM27	DAXX	0.807858	0.391963	1.19982	7.53839	1	0
TRIM27	TPM3	0.806318	0.387655	1.19397	7.12863	1	0
EXOSC1	FHL3	0.856314	0.347867	1.20418	6.97523	1	0
UCHL5	LMNA	0.763335	0.395964	1.1593	6.84326	1	0
TFPT	CCNDBP1	0.770501	0.389857	1.16036	6.57608	1	21.3608
EXOSC1	EXOSC5	0.854247	0.340561	1.19481	6.37122	1	17.3135
PDE4DIP	AKAP9	0.965325	0.308098	1.27342	6.34299	1	0
PPARG	NCOA4	0.996921	0.278521	1.27544	5.85948	1	0
AFF4	ELL	0.89407	0.317028	1.2111	5.7391	1	0
S100P	S100A1	0.858853	0.324354	1.18321	5.71239	1	3.51567
S100P	EZR	0.858718	0.324242	1.18296	5.7048	1	0
UCHL5	PSMD2	0.748544	0.380673	1.12922	5.67278	1	0
UCHL5	ADRM1	0.748095	0.380204	1.1283	5.65225	1	29.8198
UCHL5	PSMC2	0.746582	0.378773	1.12536	5.5879	1	0
BCL2L2	BIK	0.82096	0.323147	1.14411	5.15606	1	20.2812
BCL2L2	TEX11	0.820827	0.322845	1.14367	5.1391	1	15.0399
CTBP1	FANCG	0.908346	0.295772	1.20412	5.00875	1	0
BCL2L2	S100B	0.819159	0.3204	1.13956	4.97971	1	0
CTBP1	ATIC	0.904276	0.292763	1.19704	4.87999	1	0
CCND1	PCNA	0.743808	0.33532	1.07913	4.76428	1	0
CTBP1	BCOR	0.898807	0.288791	1.1876	4.74914	1	0
PPARG	PIAS1	0.970004	0.233303	1.20331	4.65772	1	0
DES	BRCA1	0.68093	0.348894	1.02982	4.58929	1	0
EXOSC1	LSM3	0.843307	0.300047	1.14335	4.50682	1	0
DES	UBE2I	0.676174	0.345173	1.02135	4.41532	1	0
EXOSC1	TEX11	0.840038	0.29302	1.13306	4.30253	1	0
DES	S100A1	0.672186	0.341813	1.014	4.27098	1	0
CTBP1	AKAP9	0.910785	0.2367	1.14749	4.22113	1	0
MRFAP1	MRFAP1L1	0.790386	0.296685	1.08707	4.00513	1	0
PRPF31	PRPF31	0.607565	0.348353	0.955918	3.9921	1	0
CDKN1A	FHL3	0.669803	0.327703	0.997505	3.98192	1	0
CDKN1A	EXT2	0.669201	0.327253	0.996454	3.96492	1	0
CDKN1A	MSH2	0.6686	0.326748	0.995347	3.9467	1	0
CDKN1A	PCNA	0.667935	0.326188	0.994122	3.92686	1	52.6771
MRFAP1	TEX11	0.786339	0.293749	1.08009	3.92551	1	0
CCND1	CDK2	0.735264	0.3098	1.04506	3.92372	1	0
MRFAP1	MORF4L1	0.78447	0.292351	1.07682	3.88556	1	53.8094
TRIM27	TRIM27	0.814366	0.267097	1.08146	3.86502	1	42.446
TRIM27	TRIM27	0.814366	0.267097	1.08146	3.86502	1	89.501
TRIM27	TRIM27	0.814366	0.267097	1.08146	3.86502	1	126.951
TRIM27	TRIM27	0.814366	0.267097	1.08146	3.86502	1	39.48
CDKN1A	VIM	0.664932	0.323773	0.988705	3.84211	1	0
CDKN1A	CDKN1B	0.663998	0.323277	0.987275	3.8199	1	0
NCOA4	NR3C1	0.590867	0.344268	0.935135	3.77168	1	0
CDKN1A	NFE2L2	0.660797	0.320353	0.981149	3.71018	1	0
CDKN1A	SMAD3	0.660196	0.319848	0.980044	3.69224	1	0
CDKN1A	RBL2	0.656355	0.316616	0.972971	3.59715	1	0
CDKN1A	TEX11	0.653354	0.314137	0.967491	3.5299	1	0
CDKN1A	CCNE1	0.65302	0.313861	0.966881	3.52302	1	0
CDKN1A	PSMC2	0.651354	0.31242	0.963773	3.48479	1	0
SMAD3	CSNK1D	0.706625	0.277199	0.983824	3.36039	1	0
SMAD3	BRCA1	0.699819	0.271678	0.971497	3.29119	1	0
SMAD3	SMAD3	0.699351	0.271161	0.970511	3.28427	1	0
SMAD3	CDC25A	0.699096	0.270916	0.970012	3.28113	1	0
SMAD3	SMAD4	0.698351	0.27031	0.968662	3.27113	1	7.31218
SMAD3	PML	0.697755	0.26991	0.967665	3.2643	1	0
CCND1	IKZF1	0.743673	0.236526	0.980199	3.23115	1	0
UCHL5	TRIM27	0.760817	0.227159	0.987977	3.22659	1	0
SMAD3	SS18L1	0.69471	0.267408	0.962117	3.22387	1	0
CCND1	LMNA	0.743335	0.235569	0.978904	3.21783	1	0
EXOSC1	RBPMS	0.8435	0.154024	0.997523	3.15114	1	0
BNIP3	BNIP3L	0.724129	0.236252	0.960381	3.14278	1	53.2085
BCL2L2	TP53	0.825629	0.170271	0.9959	3.12819	1	0
CCND1	VIM	0.741249	0.221396	0.962646	3.11035	1	0
CCND1	MCM2	0.736336	0.214647	0.950983	3.02491	1	0
CDKN1A	CDK4	0.652086	0.260151	0.912237	2.99303	1	0
PIK3CB	PIK3R1	0.611501	0.288583	0.900084	2.98316	1	57.1446
SS18L1	TFG	0.635499	0.266927	0.902427	2.97232	1	3.88486
CDKN1A	SMAD4	0.658996	0.253349	0.912345	2.97206	1	0
CDKN1A	AKT2	0.669936	0.238071	0.908006	2.94128	1	0
CCND1	CCND1	0.729115	0.205278	0.934393	2.92824	1	0
CDKN1A	CDK6	0.6666	0.23571	0.90231	2.90817	1	0
CDKN1A	CDK2	0.658729	0.230163	0.888892	2.83639	1	0
PSMD5	PSMC2	0.533707	0.298695	0.832402	2.79236	1	46.0335
S100A1	S100A1	0.496857	0.307035	0.803891	2.7605	1	90.9686
S100A1	S100B	0.495978	0.306247	0.802225	2.74748	1	16.5268
SMAD3	AKT1	0.70035	0.18221	0.88256	2.71792	1	0
PRPF31	TRIM27	0.60623	0.236926	0.843156	2.71235	1	1.47119
SMAD3	FOXM1	0.700489	0.166053	0.866542	2.65574	1	0
SH3GLB1	SH3GLB2	0.554716	0.253452	0.808168	2.6205	1	21.6153
PSMD5	ADRM1	0.535107	0.205142	0.74025	2.34908	1	0
CDK4	PCNA	0.492328	0.219543	0.711871	2.31599	1	0
SH3GLB1	UBE2I	0.558869	0.177763	0.736632	2.31194	1	0
CDK4	CDK6	0.490701	0.218351	0.709053	2.3062	1	0
TFG	NCOA4	0.526279	0.194277	0.720556	2.30418	1	0
CDK4	STK11	0.48888	0.21713	0.70601	2.29648	1	0
SH3GLB1	PRCC	0.558269	0.163287	0.721556	2.2767	1	0
TFG	RBPMS	0.520802	0.189818	0.71062	2.27535	1	29.1394
CDK4	SMAD3	0.484621	0.214071	0.698692	2.27144	1	0
CDK4	MCM2	0.484418	0.213932	0.698349	2.27053	1	0
TFG	TFG	0.518357	0.187964	0.706322	2.2635	1	38.3781
TFG	FBXO11	0.518037	0.187649	0.705686	2.26157	1	0
TFG	CEP55	0.515523	0.185707	0.70123	2.24751	1	0
CDK4	CDKN2D	0.478332	0.20969	0.688022	2.238	1	122.756
CDK4	CDK4	0.476305	0.208214	0.68452	2.22568	1	0
CDK4	CCND3	0.476172	0.208127	0.684298	2.22467	1	6.68926
TRIM27	PRPF31	0.0231815	0.399946	0.423128	2.16332	1	0
CDK4	AKT1	0.486042	0.139531	0.625572	2.10397	1	0
CDK4	FOXM1	0.486382	0.132244	0.618626	2.0941	1	0
CDK4	RBL2	0.481043	0.136501	0.617544	2.09104	1	0
CSNK1D	SMAD4	0.466213	0.129927	0.596141	2.04939	1	0
PPARG	LCP1	0.494962	0.0889599	0.583922	2.01845	1	0
RBL2	RAF1	0	0.425837	0.425837	1.99709	1	0
IKZF5	IKZF1	0.437979	0.112513	0.550492	1.97995	1	54.3691
TSG101	TP53	0.447373	0.107737	0.55511	1.97926	1	0
IKZF5	TCF7L2	0.435747	0.111301	0.547047	1.97267	1	0
TRIM27	NDEL1	0	0.403994	0.403994	1.96826	1	0
TSG101	TEX11	0.44298	0.105791	0.548771	1.96152	1	0
TSG101	SH3GLB2	0.442033	0.105387	0.547421	1.95717	1	0
TSG101	CEP55	0.440885	0.104911	0.545796	1.95216	1	44.2639
IKZF5	UBE2I	0.426958	0.106547	0.533505	1.93949	1	0
IKZF5	FBXO11	0.42439	0.105142	0.529532	1.92666	1	0
PDE4DIP	NDRG1	0	0.39368	0.39368	1.92428	1	0
PRPF31	CCNDBP1	0	0.34467	0.34467	1.89082	1	0
CSNK1D	TP53	0.46528	0.060241	0.525521	1.849	1	0
CDC25A	CDK2	0.379362	0.0920286	0.471391	1.84325	1	0
CTBP1	C2orf44	0	0.310521	0.310521	1.72889	1	0
UBE2K	REL	0.319182	0.082478	0.40166	1.72646	1	6.57828
S100A1	BIK	0	0.307884	0.307884	1.72222	1	0
CTBP1	AKT1	0	0.305244	0.305244	1.71895	1	0
NEK6	PSMD2	0.338421	0.0746992	0.41312	1.71209	1	0
NEK6	LNX1	0.336487	0.0738379	0.410325	1.70209	1	0
TSG101	UBE2I	0.445888	0.0193247	0.465212	1.69545	1	0
UBE2K	TRIM27	0.331237	0.0684655	0.399702	1.67814	1	12.313
UBE2K	TRIM27	0.331237	0.0684655	0.399702	1.67814	1	25.2804
IKZF5	PIAS1	0.428987	0.02018	0.449167	1.67798	1	0
UBE2K	TP53	0.323937	0.0664346	0.390372	1.66796	1	0
CCND1	CDK4	0	0.299824	0.299824	1.66352	1	6.54774
CDK6	EZH2	0.31587	0.0395537	0.355423	1.63075	1	0
CDK6	CDK6	0.313168	0.0382748	0.351442	1.62466	1	0
CDK6	STK11	0.311432	0.037473	0.348905	1.62091	1	0
CDK6	AKT1	0.308933	0.0363276	0.345261	1.6155	1	0
CDK6	CCNH	0.306704	0.0353444	0.342048	1.6108	1	0
CDK6	PML	0.305893	0.0349722	0.340865	1.60726	1	0
CDK6	RBPMS	0.303999	0.0341035	0.338103	1.58472	1	12.5069
CDK6	UBE2I	0.303662	0.0339603	0.337622	1.5813	1	0
CDK6	RBL2	0.30339	0.0338171	0.337207	1.57832	1	0
CDK6	FOXM1	0.309	0.0290296	0.338029	1.55623	1	0
TUBA1C	RPN1	0.390182	0.01277	0.402952	1.55292	1	0
CDK6	CCND1	0.299941	0.0322898	0.33223	1.55201	1	0
TSG101	NDRG1	0.451768	0.00871067	0.460478	1.55194	1	0
CDK6	CCND3	0.299129	0.0319175	0.331046	1.55005	1	6.39411
SMAD3	NR3C1	0	0.276837	0.276837	1.54642	1	0
TSG101	RBPMS	0.446714	0.00785174	0.454566	1.53832	1	0
EXOSC1	SH3GLB2	0	0.290707	0.290707	1.52664	1	0
NEK6	VIM	0.350277	0.0127224	0.363	1.51153	1	5.20841
ZBTB16	EZH2	0.420519	0.00658644	0.427106	1.50057	1	0
ZBTB16	SUMO1	0.419985	0.00646351	0.426448	1.49893	1	0
TCL1A	AKT2	0.262825	0.0195906	0.282416	1.49541	1	0
TACC3	AKAP9	0.276101	0.0165649	0.292665	1.49482	1	0
PCM1	SUPT5H	0.178718	0.050405	0.229123	1.49437	1	0
PCM1	FGFR1OP	0.176151	0.0500719	0.226222	1.48983	1	0
PCM1	CEP55	0.17473	0.0499155	0.224646	1.48751	1	0
TACC3	BRCA1	0.272424	0.0159042	0.288328	1.48142	1	0
ZBTB16	TP53	0.412594	0.00464207	0.417236	1.47461	1	0
TACC3	TACC3	0.2706	0.0156265	0.286226	1.47436	1	3.51613
TCL1A	AKT1	0.256138	0.0162115	0.272349	1.47064	1	0
ZBTB16	UBE2I	0.41126	0.00430625	0.415566	1.47039	1	0
ZBTB16	GATA1	0.408792	0.00385985	0.412652	1.4645	1	0
MORF4L1	LMNA	0.171297	0.0346403	0.205937	1.46425	1	0
MORF4L1	BRCA1	0.165079	0.0337728	0.198852	1.44115	1	0
CSNK1D	BRCA1	0	0.13068	0.13068	1.43958	1	0
TCL1A	LSM3	0.251674	0.0139397	0.265614	1.43107	1	0
MORF4L1	TEX11	0.157553	0.0326704	0.190223	1.41995	1	0
MORF4L1	SH3GLB2	0.156606	0.0325362	0.189142	1.41784	1	0
MORF4L1	MORF4L1	0.155524	0.0323732	0.187897	1.41545	1	0
TCL1A	CEP55	0.246403	0.0116531	0.258056	1.40033	1	2.88725
CDC20	PCNA	0.243563	0.0110601	0.254624	1.38974	1	0
SMAD3	SMAD1	0	0.192881	0.192881	1.38924	1	0
TCF7L2	UBE2I	0.285038	0.00768207	0.29272	1.38716	1	0
TCF7L2	DAXX	0.284305	0.00754823	0.291853	1.38554	1	0
SMAD3	RBPMS	0	0.179356	0.179356	1.37649	1	65.9245
CDC20	FGFR1	0.228875	0.00867644	0.237551	1.34909	1	0
PICALM	CARS	0.0978846	0.0154739	0.113359	1.32531	1	0
PICALM	AP2B1	0.0930857	0.0149525	0.108038	1.31351	1	0
PICALM	SH3GLB2	0.0923435	0.0149004	0.107244	1.31215	1	0
TSG101	TFG	0	0.106195	0.106195	1.3107	1	0
TSG101	AKAP9	0	0.0224914	0.0224914	1.28257	1	0
MORF4L1	FHL3	0	0.0349423	0.0349423	1.28128	1	0
CDK6	MCM2	0	0.0355162	0.0355162	1.26762	1	0
MORF4L1	FGFR2	0	0.0332839	0.0332839	1.25925	1	0
SUPT5H	FHL3	0.154307	0.0026323	0.15694	1.25727	1	0
PCM1	AKAP9	0.188065	0	0.188065	1.25415	1	0
TCF7L2	TRIM27	0.292776	0	0.292776	1.24488	1	0
SUPT5H	CCNH	0.14615	0.0012898	0.14744	1.24075	1	0
SUPT5H	POLR2A	0.144731	0.00100213	0.145733	1.23686	1	0
CDK6	SUMO1	0	0.0392944	0.0392944	1.23535	1	0
LSM2	TEX11	0.00418963	0.0127066	0.0168963	1.23194	1	71.3068
SUPT5H	TEX11	0.14054	0.000369233	0.140909	1.22771	1	0
LSM2	LNX1	0.00229872	0.0122079	0.0145066	1.22496	1	0
SUPT5H	CEP55	0.138512	8.15551e-05	0.138593	1.22373	1	0
PATZ1	PATZ1	0.219699	0	0.219699	1.22108	1	0
TACC3	CEP55	0	0.0145157	0.0145157	1.21879	1	2.3656
LSM2	PRCC	0.00716476	0.00963621	0.016801	1.2038	1	0
BCL6	FOXM1	0.132256	0	0.132256	1.18745	1	0
BCL6	GATA1	0.125548	0	0.125548	1.18234	1	0
LSM2	TRIM27	0.0160208	0.00511609	0.0211369	1.17958	1	0
TFEB	MITF	0	0.0118293	0.0118293	1.16803	1	0
MAD1L1	LNX1	0.107506	0	0.107506	1.16305	1	0
BCL6	PML	0.12955	0	0.12955	1.1623	1	0
MAD1L1	PML	0.114003	0	0.114003	1.15314	1	0
SMAD4	AKT1	0	0.00127973	0.00127973	1.14851	1	0
MAD1L1	SUMO1	0.120539	0	0.120539	1.14316	1	0
TFEB	TFEB	0	0.011866	0.011866	1.13474	1	0
MAD1L1	TEX11	0.109104	0	0.109104	1.13441	1	2.42849
CDC25A	GOPC	0	0.00480823	0.00480823	1.13104	1	0
SMAD4	DAXX	0	0.000701489	0.000701489	1.12288	1	0
ZBTB16	NR3C1	0	0.00638529	0.00638529	1.1209	1	0
SMAD4	UBE2I	0	0.000819689	0.000819689	1.06725	1	0
PCM1	ABI1	0.996034	0.854809	1.85084	404.235	0	14.7548
CDC25A	PYCR1	0.995361	0.853407	1.84877	357.917	0	1.20606
MEF2A	CCNJL	0.995226	0.834045	1.82927	309.55	0	1.71917
TCF7L2	RBPMS	0.994626	0.79386	1.78849	260.303	0	11.2085
FANCG	TP63	0.994327	0.788546	1.78287	248.986	0	6.15493
PATZ1	RBPMS	0.994288	0.791559	1.78585	248.986	0	90.5484
SUPT5H	MAD1L1	0.995014	0.77087	1.76588	248.986	0	9.07163
CHEK2	KDSR	0.994212	0.738394	1.73261	199.767	0	1.4419
VIM	TRIM27	0.998875	0.592845	1.59172	189.834	0	1.35865
VIM	TRIM27	0.998875	0.592845	1.59172	189.834	0	1.66647
FANCG	TRIM27	0.993586	0.671699	1.66529	156.182	0	1.89245
FANCG	TRIM27	0.993586	0.671699	1.66529	156.182	0	3.1053
FOXM1	UBE2I	0.989708	0.663091	1.6528	118.893	0	2.49165
BCL6	TRIM27	0.991051	0.624031	1.61508	118.483	0	1.55372
MAD1L1	ZNF384	0.983478	0.783052	1.76653	112.656	0	1.24096
BCL6	CCNDBP1	0.986751	0.532535	1.51929	86.9873	0	3.09792
PICALM	RBPMS	0.9856	0.444153	1.42975	46.6214	0	42.6042
CDT1	TACC3	0.922802	0.47076	1.39356	22.5311	0	2.17995
CDT1	TACC3	0.922802	0.47076	1.39356	22.5311	0	6.06398
CTBP1	MAML2	0.896005	0.379244	1.27525	8.78772	0	22.1982
TRIM27	REL	0.805989	0.387139	1.19313	7.07433	0	139.107
AFF4	CDK4	0.878652	0.339931	1.21858	6.79723	0	6.11505
TRIM27	ZNF384	0.814955	0.320034	1.13499	4.917	0	33.3337
TRIM27	ZNF384	0.814955	0.320034	1.13499	4.917	0	33.6913
DES	VIM	0.68485	0.352098	1.03695	4.69271	0	13.4466
DES	NEFL	0.6812	0.349077	1.03028	4.59666	0	3.19989
NCOA4	SRC	0.585933	0.337454	0.923387	3.61913	0	4.21095
NCOA4	IGL@	0.587601	0.242863	0.830464	2.68921	0	1.3657
PDE4DIP	CCNJL	0	0.397654	0.397654	2.06094	0	1.722
CSNK1D	LNX1	0.459103	0.126596	0.585699	2.02403	0	1.10636
UBE2K	ZNF384	0.332049	0.0658788	0.397928	1.67757	0	18.0267
CDK6	RBPMS	0.303999	0.0341035	0.338103	1.58472	0	12.5069
CDT1	TRIM27	0	0.309661	0.309661	1.57103	0	1.88225
CDC20	BAP1	0.239508	0.0103515	0.24986	1.37765	0	4.24043
SMAD3	RBPMS	0	0.179356	0.179356	1.37649	0	65.9245
LSM2	TEX11	0.00418963	0.0127066	0.0168963	1.23194	0	71.3068
CREB3L2	FHL3	0.0895147	0	0.0895147	1.16309	0	1.4659
MAD1L1	REL	0.109239	0	0.109239	1.14366	0	1.11457
PLK4	TRIM27	0.0710074	0	0.0710074	1.11194	0	5.94749
PLK4	TRIM27	0.0710074	0	0.0710074	1.11194	0	4.23071
NR5A1	TUBA1A	0.054334	0	0.054334	1.10227	0	1.77555
SMAD4	PAX8	0	0.00121726	0.00121726	1.0935	0	2.22722
CSNK1D	FOXM1	1.00003	0.881373	1.88141	2454.29	NA	0
CDC20	AKT2	0.99989	0.875136	1.87503	1908.89	NA	0
PLK4	DNM2	0.99969	0.851784	1.85147	1073.75	NA	0
CREB3L2	VIPAR	0.999758	0.830275	1.83003	731.064	NA	0
MAD1L1	EXT1	0.999275	0.838068	1.83734	715.833	NA	0
FANCG	NFIB	0.999008	0.797535	1.79654	528.615	NA	0
IKZF5	EWSR1	0.996164	0.884074	1.88024	505.294	NA	0
TFG	MRFAP1L1	0.995902	0.888219	1.88412	505.294	NA	0
SUPT5H	RCC1	0.99563	0.887609	1.88324	470.685	NA	0
MORF4L1	CCNJL	0.995287	0.88864	1.88393	452.105	NA	0
UBE2K	PBK	0.995492	0.886302	1.88179	446.234	NA	0
TACC3	AP2B1	0.995698	0.875237	1.87094	429.5	NA	0
BCL6	ABI1	0.994828	0.889431	1.88426	419.024	NA	0
TSG101	RPN1	0.996102	0.856886	1.85299	413.976	NA	0
TACC3	RPS6KB1	0.995561	0.87466	1.87022	404.235	NA	0
PATZ1	WHSC1L1	0.993883	0.890205	1.88409	361.684	NA	0
PICALM	STXBP2	0.999414	0.727161	1.72657	347.071	NA	0
SUPT5H	CCNJL	0.998816	0.739874	1.73869	336.863	NA	0
CREB3L2	DDX39	0.998599	0.74169	1.74029	333.592	NA	0
CREB3L2	WHSC1L1	0.999621	0.719978	1.7196	333.592	NA	0
CHEK2	JAK3	0.999543	0.715089	1.71463	327.238	NA	0
TACC3	PTPN1	0.994673	0.85064	1.84531	315.229	NA	0
PICALM	NDRG1	0.999484	0.698196	1.69768	306.786	NA	0
CDC25A	PIAS1	0.994482	0.844133	1.83862	293.675	NA	0
CHEK2	BUB1B	0.99982	0.682758	1.68258	293.675	NA	0
SUPT4H1	MAP2K4	0.993323	0.862367	1.85569	283.967	NA	0
FOXM1	AFF4	0.99394	0.847326	1.84127	279.35	NA	0
NR5A1	TBL1XR1	0.994538	0.824034	1.81857	272.698	NA	0
PCM1	RCC1	0.995412	0.784769	1.78018	272.698	NA	0
TCL1A	IGH@	0.992344	0.88309	1.87543	272.698	NA	0
CREB3L2	JAK3	0.999211	0.677369	1.67658	262.29	NA	0
FOXM1	CDC20	0.993469	0.843578	1.83705	258.346	NA	0
CHEK2	RPS6KB1	0.994887	0.77801	1.7729	248.986	NA	0
FOXM1	TUBA1C	0.993401	0.832929	1.82633	247.194	NA	0
MEF2A	VAMP2	0.994752	0.781445	1.7762	247.194	NA	0
NEK6	BCL6	0.991661	0.87542	1.86708	247.194	NA	0
PICALM	RUNX1	0.993141	0.839817	1.83296	247.194	NA	0
NR5A1	RARA	0.993661	0.786042	1.7797	230.604	NA	0
NR5A1	AKAP9	0.993727	0.785552	1.77928	229.067	NA	0
CHEK2	ORC1L	0.997651	0.682418	1.68007	227.55	NA	0
FANCG	NDEL1	0.997459	0.68735	1.68481	227.55	NA	0
POLR2A	PLK1	0.998736	0.663905	1.66264	226.053	NA	0
PATZ1	TFG	0.992267	0.83409	1.82636	223.117	NA	0
CDC20	TTK	0.991456	0.851315	1.84277	220.256	NA	0
MEF2A	IKZF1	0.994143	0.761203	1.75535	218.854	NA	0
MEF2A	GIT1	0.994077	0.761161	1.75524	216.101	NA	0
PICALM	PICALM	0.999083	0.651373	1.65046	213.416	NA	0
CREB3L2	CCNG1	0.994009	0.75163	1.74564	209.512	NA	0
FOXM1	TTK	0.992051	0.821728	1.81378	208.242	NA	0
CDC20	LMNA	0.996792	0.673279	1.67007	202.118	NA	0
PICALM	NFIB	0.991729	0.809626	1.80135	198.613	NA	0
POLR2A	FOXO1	0.998128	0.654798	1.65293	197.471	NA	0
CREB3L2	CLP1	0.998946	0.616573	1.61552	196.343	NA	0
NR5A1	GSG2	0.997598	0.660501	1.6581	196.343	NA	0
PLK4	ZNF384	0.99286	0.760778	1.75364	193.034	NA	0
CREB3L2	CCNYL1	0.993199	0.741297	1.7345	185.73	NA	0
PLK4	AKAP9	0.992388	0.751526	1.74391	181.799	NA	0
FANCG	ACSL3	0.992577	0.742695	1.73527	180.842	NA	0
FANCG	FOXM1	0.99251	0.742624	1.73513	178.958	NA	0
PICALM	HIP1	0.991389	0.770561	1.76195	178.031	NA	0
PLK4	HIP1	0.992187	0.748148	1.74033	178.031	NA	0
FANCG	STRADB	0.992443	0.742543	1.73499	177.113	NA	0
NR5A1	NFIB	0.992785	0.728503	1.72129	175.306	NA	0
CREB3L2	FGFR1OP	0.997049	0.634627	1.63168	174.416	NA	0
BCL6	C15orf55	0.991253	0.765338	1.75659	173.535	NA	0
FOXM1	IGL@	0.991175	0.766224	1.7574	173.535	NA	0
CREB3L2	FANCE	0.992928	0.720228	1.71316	170.945	NA	0
MEF2A	TP53	0.992657	0.720213	1.71287	166.796	NA	0
BCL6	ELL	0.998473	0.546776	1.54525	163.619	NA	0
FOXM1	CCNJ	0.997869	0.548144	1.54601	158.341	NA	0
PATZ1	NEK11	0.989788	0.76704	1.75683	157.615	NA	0
SMAD4	MITF	0.988506	0.818383	1.80689	156.895	NA	0
CHEK2	CCNL1	0.992996	0.682662	1.67566	156.182	NA	0
NR5A1	C7orf11	0.991774	0.705682	1.69746	154.081	NA	0
VIM	TCF7L2	0.998199	0.530109	1.52831	152.035	NA	0
CREB3L2	CDC20	0.991983	0.692972	1.68495	151.366	NA	0
FOXM1	RUNX1	0.990972	0.724013	1.71498	151.366	NA	0
ZBTB16	MAD1L1	0.987577	0.832505	1.82008	151.366	NA	0
CHEK2	EXT1	0.998547	0.509762	1.50831	150.044	NA	0
CREB3L2	2020-09-06	0.991917	0.692951	1.68487	150.044	NA	0
ZBTB16	ZNF384	0.98704	0.831731	1.81877	145.593	NA	0
SUPT5H	ATIC	0.990696	0.713687	1.70438	144.37	NA	0
CREB3L2	CHEK2	0.997996	0.490838	1.48883	143.766	NA	0
VIM	TUBA1B	0.997116	0.532993	1.53011	143.766	NA	0
MORF4L1	TRIM27	0.990023	0.723467	1.71349	141.983	NA	0
CREB3L2	RCC1	0.997728	0.4855	1.48323	140.245	NA	0
MAD1L1	ABI1	0.985562	0.850397	1.83596	139.675	NA	0
CREB3L2	PPP2R5C	0.991512	0.673952	1.66546	138.548	NA	0
FANCG	MAD1L1	0.990896	0.68737	1.67827	138.548	NA	0
BCL6	MSN	0.990781	0.687531	1.67831	137.992	NA	0
TFEB	WHSC1L1	0.986481	0.814824	1.8013	137.44	NA	0
CHEK2	PLK1	0.997251	0.484512	1.48176	135.276	NA	0
TCL1A	TRIM27	0.989322	0.722832	1.71215	135.276	NA	0
POLR2A	IGL@	0.989591	0.69174	1.68133	129.66	NA	0
BCL6	HOOK3	0.99031	0.6732	1.66351	128.209	NA	0
FANCG	TBL1XR1	0.990223	0.671614	1.66184	126.79	NA	0
CHEK2	EWSR1	0.992119	0.631866	1.62398	126.324	NA	0
FANCG	NCOA4	0.990156	0.671536	1.66169	125.861	NA	0
FANCG	ABI1	0.99009	0.671458	1.66155	124.945	NA	0
NR5A1	CCNG1	0.99036	0.664864	1.65522	124.493	NA	0
TFEB	ZNF384	0.985397	0.771109	1.75651	122.714	NA	0
MAD1L1	PSEN1	0.984083	0.822544	1.80663	121.413	NA	0
VIM	PLK4	0.988977	0.678999	1.66798	121.413	NA	0
POLR2A	AKT2	0.988043	0.697599	1.68564	120.986	NA	0
NR5A1	RCC1	0.991841	0.606466	1.59831	120.561	NA	0
PCM1	TRIM27	0.992713	0.549544	1.54226	118.076	NA	0
NR5A1	IGL@	0.991303	0.584584	1.57589	115.69	NA	0
NR5A1	CDK4	0.989353	0.660489	1.64984	114.916	NA	0
PICALM	WHSC1L1	0.989517	0.651291	1.64081	112.656	NA	0
CREB3L2	BCL3	0.990635	0.589644	1.58028	112.288	NA	0
CREB3L2	FANCG	0.990568	0.589778	1.58035	112.288	NA	0
TFEB	KRT8	0.984519	0.745509	1.73003	111.558	NA	0
TFEB	PYCR1	0.984586	0.744838	1.72942	111.558	NA	0
FANCG	EPB41	0.989403	0.638415	1.62782	111.197	NA	0
POLR2A	CCNYL1	0.987169	0.675275	1.66244	110.128	NA	0
CHEK2	LYL1	0.991107	0.552466	1.54357	109.427	NA	0
POLR2A	DCTN1	0.99732	0.477748	1.47507	107.04	NA	0
CREB3L2	GSG2	0.989894	0.568593	1.55849	105.723	NA	0
BCL6	RET	0.989652	0.577875	1.56753	105.076	NA	0
TFEB	PPP2R5C	0.983975	0.72781	1.71179	104.756	NA	0
POLR2A	CCNL2	0.986698	0.669305	1.656	104.438	NA	0
SMAD4	PARK2	0.98533	0.689313	1.67464	104.438	NA	0
CHEK2	RPL11	0.99158	0.510886	1.50247	103.494	NA	0
POLR2A	SH3GL1	0.986563	0.666847	1.65341	103.494	NA	0
FOXM1	PPP2R2A	0.989236	0.574803	1.56404	102.874	NA	0
MAD1L1	HOOK3	0.9822	0.764213	1.74641	102.874	NA	0
CHEK2	TBCE	0.9905	0.533825	1.52432	102.567	NA	0
FANCG	CDC25B	0.988727	0.584183	1.57291	102.262	NA	0
VIM	ETV1	0.988235	0.610583	1.59882	101.958	NA	0
VIM	FANCE	0.988167	0.610292	1.59846	101.357	NA	0
SMAD4	SS18L1	0.984857	0.679667	1.66452	100.175	NA	0
TFEB	PPP2R2A	0.983568	0.705631	1.6892	99.3064	NA	0
POLR2A	NME1	0.985957	0.660587	1.64654	98.7356	NA	0
PPARG	PPARG	0.998343	0.474651	1.47299	98.4527	NA	0
VIM	ZNF384	0.987964	0.582764	1.57073	98.4527	NA	0
VIM	NFIB	0.987695	0.57908	1.56677	96.7887	NA	0
CHEK2	MUTYH	0.989843	0.518621	1.50846	96.5169	NA	0
FOXM1	CCNYL1	0.988424	0.549046	1.53747	96.2465	NA	0
SMAD4	ITK	0.984315	0.671261	1.65558	94.9171	NA	0
VIM	RPL11	0.988573	0.538743	1.52732	94.9171	NA	0
BCL6	PAX8	0.988099	0.547259	1.53536	94.3956	NA	0
VIM	MAD1L1	0.987425	0.558945	1.54637	94.3956	NA	0
SMAD4	MEF2C	0.98411	0.670418	1.65453	93.8798	NA	0
MAD1L1	NDRG1	0.98119	0.733154	1.71434	93.624	NA	0
MAD1L1	CCNL2	0.981123	0.733083	1.71421	93.1165	NA	0
FANCG	CHEK2	0.988661	0.48487	1.47353	90.1837	NA	0
FANCG	TP53	0.987717	0.530331	1.51805	90.1837	NA	0
POLR2A	ETV1	0.984674	0.637926	1.6226	90.1837	NA	0
NR5A1	CCNH	0.987185	0.528659	1.51584	87.8772	NA	0
NR5A1	EXT1	0.987251	0.528641	1.51589	87.8772	NA	0
TFEB	RCC1	0.98418	0.629293	1.61347	87.8772	NA	0
MAD1L1	EWSR1	0.980514	0.699691	1.68021	87.43	NA	0
MAD1L1	PAX8	0.980447	0.69962	1.68007	86.9873	NA	0
SMAD4	RBPMS	0.982624	0.660941	1.64356	86.7677	NA	0
FOXM1	CDK4	0.986187	0.533218	1.5194	85.6858	NA	0
MAD1L1	NFIB	0.98011	0.693315	1.67342	85.2605	NA	0
POLR2A	MRFAP1L1	0.98508	0.55637	1.54145	85.2605	NA	0
SMAD4	FH	0.982084	0.659876	1.64196	84.0098	NA	0
VIM	BLM	0.986279	0.518356	1.50463	83.8049	NA	0
POLR2A	ESR1	0.996375	0.471785	1.46816	83.1961	NA	0
VIM	CHN1	0.986143	0.50876	1.4949	82.7952	NA	0
SMAD4	NEK2	0.981477	0.655921	1.6374	81.8095	NA	0
SMAD4	MLH1	0.981411	0.65585	1.63726	81.4218	NA	0
SMAD4	LBR	0.983366	0.564973	1.54834	81.2293	NA	0
TFEB	AKT1	0.980533	0.663619	1.64415	81.0377	NA	0
ZBTB16	TSC2	0.983545	0.549219	1.53276	80.0932	NA	0
PICALM	MAP2K4	0.986886	0.480563	1.46745	77.7376	NA	0
TFEB	ABI1	0.979748	0.660286	1.64003	77.5621	NA	0
MAD1L1	BLM	0.979117	0.657458	1.63657	75.5165	NA	0
VIM	NME1	0.997524	0.467371	1.46489	74.3723	NA	0
SMAD4	RUNX1	0.980331	0.581274	1.5616	74.2117	NA	0
TFEB	JAK3	0.97893	0.650101	1.62903	74.2117	NA	0
ZBTB16	AKAP9	0.980987	0.53348	1.51447	71.8828	NA	0
CHEK2	PRCC	0.996712	0.466937	1.46365	71.4345	NA	0
MAD1L1	ICK	0.978175	0.620957	1.59913	70.9917	NA	0
MAD1L1	TUBA1C	0.978108	0.620994	1.5991	70.9917	NA	0
VIM	MEF2C	0.985872	0.477854	1.46373	70.2658	NA	0
MAD1L1	SYK	0.976963	0.556814	1.53378	65.9501	NA	0
MAD1L1	BIRC5	0.97683	0.556728	1.53356	65.5725	NA	0
MAD1L1	HIP1	0.976763	0.556689	1.53345	65.3232	NA	0
FOXM1	UBE2A	0.983689	0.477576	1.46127	65.1992	NA	0
FOXM1	EPB41	0.983623	0.477571	1.46119	64.9527	NA	0
POLR2A	C15orf55	0.998277	0.458025	1.4563	63.8662	NA	0
TFEB	2020-09-06	0.976638	0.536218	1.51286	63.6296	NA	0
MAD1L1	DNM2	0.975481	0.544645	1.52013	62.0217	NA	0
MAD1L1	IMPDH2	0.975548	0.54463	1.52018	62.0217	NA	0
VIM	FH	0.998073	0.434037	1.43211	61.6876	NA	0
PPARG	VIPAR	0.997185	0.444953	1.44214	61.0302	NA	0
VIM	AKT2	0.996444	0.434003	1.43045	59.0378	NA	0
MAD1L1	2020-09-06	0.974397	0.520364	1.49476	58.8356	NA	0
MAD1L1	SUPT5H	0.974331	0.520349	1.49468	58.6348	NA	0
CHEK2	NCOA4	0.989033	0.466923	1.45596	57.5544	NA	0
CHEK2	SAMHD1	0.9891	0.466904	1.456	57.5544	NA	0
PPARG	DNM2	0.978243	0.474711	1.45295	53.1066	NA	0
VIM	FLT3	0.985667	0.466888	1.45256	52.943	NA	0
CHEK2	FANCG	0.990432	0.430985	1.42142	51.055	NA	0
CHEK2	BNIP3L	0.988829	0.451355	1.44018	50.4552	NA	0
CHEK2	PBX1	0.988896	0.45106	1.43996	50.4552	NA	0
POLR2A	FANCG	0.981979	0.466471	1.44845	48.3263	NA	0
VIM	CDKN1B	0.986953	0.437443	1.4244	47.7222	NA	0
VIM	DAXX	0.985262	0.450761	1.43602	46.6848	NA	0
POLR2A	KRT8	0.984742	0.451568	1.43631	46.3698	NA	0
VIM	FOXO1	0.984992	0.450034	1.43503	46.3073	NA	0
VIM	GATA3	0.984925	0.45005	1.43497	46.3073	NA	0
BCL6	NEFL	0.983298	0.462968	1.44627	46.245	NA	0
CREB3L2	UBE2A	0.988355	0.42498	1.41334	45.8133	NA	0
VIM	GPC3	0.98445	0.434793	1.41924	45.3298	NA	0
FANCG	NEK11	0.986035	0.425524	1.41156	44.3928	NA	0
FANCG	NEFL	0.985968	0.425476	1.41144	44.2784	NA	0
POLR2A	ELL	0.981572	0.426696	1.40827	41.7497	NA	0
PPARG	CDK7	0.977839	0.449175	1.42701	40.4235	NA	0
MAD1L1	RPS6KB1	0.976897	0.46148	1.43838	40.2342	NA	0
SMAD4	TUBA1B	0.977919	0.430744	1.40866	39.9535	NA	0
PPARG	RPL11	0.977234	0.443955	1.42119	39.8146	NA	0
PPARG	FANCD2	0.976559	0.434368	1.41093	39.179	NA	0
POLR2A	CDT1	0.981235	0.420737	1.40197	36.4369	NA	0
MAD1L1	IGH@	0.970476	0.459948	1.43042	36.1684	NA	0
MAD1L1	STRADB	0.97041	0.45991	1.43032	36.0924	NA	0
PPARG	CDT1	0.976425	0.41728	1.3937	31.0108	NA	0
PPARG	HOXA13	0.976491	0.417146	1.39364	30.8715	NA	0
CREB3L2	IGL@	0.987609	0.412692	1.4003	30.5966	NA	0
PPARG	EXT1	0.976357	0.416794	1.39315	30.434	NA	0
POLR2A	RPN1	0.981031	0.414511	1.39554	29.8005	NA	0
NR5A1	SYK	0.984223	0.412206	1.39643	28.8013	NA	0
POLR2A	DNM1L	0.997803	0.405131	1.40293	28.3031	NA	0
CDT1	MSN	0.932538	0.482734	1.41527	28.1639	NA	0
CDT1	CRTC3	0.93247	0.482667	1.41514	28.1178	NA	0
CDT1	PHF8	0.932403	0.482533	1.41494	28.049	NA	0
CDT1	ORC6L	0.932335	0.482466	1.4148	28.0033	NA	0
CDT1	MNAT1	0.932268	0.482399	1.41467	27.9577	NA	0
CDT1	SRGAP3	0.9322	0.482332	1.41453	27.9123	NA	0
CDT1	PRKAR1A	0.932065	0.482208	1.41427	27.8444	NA	0
CDT1	FHL3	0.931997	0.482141	1.41414	27.7994	NA	0
CDT1	IRF4	0.93193	0.482074	1.414	27.7544	NA	0
CDT1	EZH2	0.931861	0.48194	1.4138	27.6873	NA	0
CDT1	C2orf44	0.931727	0.481748	1.41348	27.5984	NA	0
CDT1	CCNE2	0.931659	0.481681	1.41334	27.5541	NA	0
CDT1	NOTCH2	0.931592	0.481614	1.41321	27.51	NA	0
CDT1	EXT2	0.931456	0.48149	1.41295	27.4441	NA	0
CDT1	MAP2K4	0.931389	0.481413	1.4128	27.4003	NA	0
CDT1	SUMO1	0.931321	0.481361	1.41268	27.3567	NA	0
CDT1	PBX1	0.931254	0.481222	1.41248	27.2915	NA	0
CDT1	CSNK1D	0.931186	0.481155	1.41234	27.2482	NA	0
RBL2	MSN	0.951171	0.427462	1.37863	27.2482	NA	0
CDT1	DLGAP5	0.931118	0.481088	1.41221	27.2051	NA	0
RBL2	CDK16	0.951104	0.427348	1.37845	27.1835	NA	0
CDT1	TSC2	0.93105	0.481021	1.41207	27.1621	NA	0
RBL2	ORC6L	0.951037	0.427234	1.37827	27.1192	NA	0
CDT1	CCNI	0.930982	0.480901	1.41188	27.0978	NA	0
CDT1	MSH2	0.930917	0.48094	1.41186	27.0978	NA	0
RBL2	MNAT1	0.950971	0.427176	1.37815	27.0764	NA	0
CDT1	RAF1	0.930848	0.48082	1.41167	27.0338	NA	0
RBL2	SRGAP3	0.950904	0.427119	1.37802	27.0338	NA	0
CDT1	CCNG2	0.930779	0.480734	1.41151	26.9914	NA	0
POLR2A	CANT1	0.980894	0.411407	1.3923	26.9914	NA	0
RBL2	AKT2	0.950837	0.427062	1.3779	26.9914	NA	0
CDT1	ACSL3	0.930713	0.480705	1.41142	26.949	NA	0
RBL2	PRKAR1A	0.950771	0.427005	1.37778	26.949	NA	0
CDT1	HOXA13	0.930612	0.480605	1.41122	26.9068	NA	0
RBL2	IRF4	0.950704	0.42689	1.37759	26.8858	NA	0
CDT1	NR3C1	0.930612	0.480567	1.41118	26.8647	NA	0
RBL2	EZH2	0.950637	0.426833	1.37747	26.8228	NA	0
CDT1	PARK2	0.93051	0.480485	1.411	26.8019	NA	0
CDT1	RASSF1	0.930442	0.480418	1.41086	26.7601	NA	0
RBL2	SAMHD1	0.950571	0.426738	1.37731	26.7601	NA	0
RBL2	SYK	0.950504	0.426757	1.37726	26.7601	NA	0
CDT1	DDX39	0.930374	0.480327	1.4107	26.7185	NA	0
RBL2	NEK2	0.950437	0.426662	1.3771	26.677	NA	0
CDT1	IKZF1	0.930239	0.480169	1.41041	26.6357	NA	0
RBL2	C2orf44	0.95037	0.426604	1.37697	26.6357	NA	0
RBL2	CCNE2	0.950304	0.426547	1.37685	26.5944	NA	0
CDT1	EXOSC5	0.930036	0.480035	1.41007	26.5533	NA	0
RBL2	NOTCH2	0.95017	0.426442	1.37661	26.5328	NA	0
CDT1	RALGDS	0.92997	0.479978	1.40995	26.4919	NA	0
CDT1	CCNA1	0.9299	0.479911	1.40981	26.4511	NA	0
RBL2	SUMO1	0.94997	0.426232	1.3762	26.4308	NA	0
CDT1	GRB2	0.929733	0.479681	1.40941	26.3699	NA	0
POLR2A	PIAS1	0.983193	0.409849	1.39304	26.3497	NA	0
CDT1	BNIP3L	0.929731	0.479586	1.40932	26.3295	NA	0
RBL2	CCNI	0.949904	0.425994	1.3759	26.3295	NA	0
RBL2	TSC2	0.949837	0.42608	1.37592	26.3295	NA	0
CDT1	ALDH2	0.929564	0.479461	1.40903	26.2691	NA	0
RBL2	PBX1	0.94977	0.425932	1.3757	26.249	NA	0
CDT1	FOXO1	0.929361	0.479222	1.40858	26.189	NA	0
RBL2	CCNG2	0.949703	0.425756	1.37546	26.189	NA	0
CDT1	JAK3	0.929293	0.479155	1.40845	26.1492	NA	0
RBL2	HOXA13	0.949637	0.425737	1.37537	26.1492	NA	0
CDT1	RPL11	0.929291	0.47903	1.40832	26.0896	NA	0
CDT1	DCTN1	0.929223	0.478897	1.40812	26.0303	NA	0
RBL2	PARK2	0.94957	0.425465	1.37503	26.0303	NA	0
CDT1	ESR1	0.929155	0.478829	1.40798	25.9909	NA	0
RBL2	RASSF1	0.949503	0.425451	1.37495	25.9713	NA	0
CDT1	CDC25B	0.929088	0.478609	1.4077	25.9125	NA	0
RBL2	PCNA	0.949302	0.425336	1.37464	25.9125	NA	0
CDT1	ELL	0.92902	0.478504	1.40752	25.854	NA	0
RBL2	EXOSC5	0.949038	0.425193	1.37423	25.8152	NA	0
CDT1	TBCE	0.928881	0.478159	1.40704	25.7764	NA	0
RBL2	CCNA1	0.948903	0.425017	1.37392	25.7378	NA	0
CDT1	PRF1	0.928818	0.478093	1.40691	25.7186	NA	0
CREB3L2	NME1	0.986592	0.406527	1.39312	25.6609	NA	0
CDT1	2020-09-09	0.928683	0.477805	1.40649	25.6036	NA	0
CDT1	TUBA1A	0.92875	0.477767	1.40652	25.6036	NA	0
RBL2	BNIP3L	0.948701	0.424792	1.37349	25.6036	NA	0
RBL2	EWSR1	0.948636	0.424912	1.37355	25.6036	NA	0
RBL2	ALDH2	0.948567	0.424716	1.37328	25.5465	NA	0
CDT1	LBR	0.928615	0.477672	1.40629	25.5275	NA	0
CDT1	AFF4	0.928548	0.477605	1.40615	25.4896	NA	0
RBL2	CXCR7	0.948369	0.424392	1.37276	25.433	NA	0
RBL2	FOXO1	0.948302	0.424449	1.37275	25.433	NA	0
CDT1	TCF7L2	0.928412	0.477423	1.40584	25.3767	NA	0
RBL2	RPL11	0.948235	0.424335	1.37257	25.3767	NA	0
CDT1	DNM1L	0.928346	0.477346	1.40569	25.3392	NA	0
RBL2	ING1	0.948169	0.424277	1.37245	25.3392	NA	0
RBL2	DCTN1	0.948102	0.42422	1.37232	25.3019	NA	0
RBL2	ESR1	0.948035	0.424163	1.3722	25.2647	NA	0
CDT1	GPC3	0.92821	0.47704	1.40525	25.2461	NA	0
RBL2	CDK6	0.947969	0.424106	1.37208	25.2276	NA	0
CDT1	FANCE	0.928138	0.476963	1.4051	25.2091	NA	0
RBL2	NPM1	0.947903	0.424049	1.37195	25.1906	NA	0
CDT1	CCNJ	0.928074	0.47682	1.40489	25.1537	NA	0
RBL2	MEF2C	0.947836	0.423944	1.37178	25.1537	NA	0
RBL2	ELL	0.94777	0.423887	1.37166	25.117	NA	0
CDT1	GIT1	0.927939	0.476676	1.40462	25.0803	NA	0
RBL2	TBCE	0.947703	0.423829	1.37153	25.0803	NA	0
CDT1	CHEK2	0.927814	0.476706	1.40452	25.062	NA	0
CDT1	UBE2A	0.927872	0.476542	1.40441	25.0255	NA	0
RBL2	RPS6KB1	0.94757	0.423686	1.37126	25.0255	NA	0
CDT1	TBL1XR1	0.927735	0.476446	1.40418	24.9709	NA	0
RBL2	PRF1	0.947436	0.423515	1.37095	24.9528	NA	0
CDT1	C15orf55	0.927669	0.476399	1.40407	24.9347	NA	0
RBL2	RARA	0.94737	0.423457	1.37083	24.9166	NA	0
CDT1	VIPAR	0.927533	0.476265	1.4038	24.8805	NA	0
CDT1	PPP2R2A	0.927465	0.476188	1.40365	24.8445	NA	0
RBL2	EXT1	0.947169	0.4234	1.37057	24.8445	NA	0
RBL2	2020-09-09	0.947297	0.423286	1.37058	24.8445	NA	0
RBL2	TBL1X	0.947101	0.423343	1.37044	24.8087	NA	0
RBL2	TUBA1A	0.94723	0.423229	1.37046	24.8087	NA	0
CDT1	CDKN1B	0.927336	0.476074	1.40341	24.7908	NA	0
RBL2	LBR	0.947035	0.423171	1.37021	24.7372	NA	0
CDT1	CASP8	0.927196	0.475853	1.40305	24.7194	NA	0
RBL2	FANCD2	0.946902	0.423067	1.36997	24.6839	NA	0
CDT1	PIM1	0.92706	0.475777	1.40284	24.6662	NA	0
CDT1	FANCG	0.926993	0.475604	1.4026	24.6132	NA	0
RBL2	TCF7L2	0.946829	0.422933	1.36976	24.5956	NA	0
CDT1	JUN	0.926925	0.475528	1.40245	24.578	NA	0
RBL2	DNM1L	0.946702	0.422942	1.36964	24.578	NA	0
CDT1	APP	0.926791	0.47542	1.40221	24.5253	NA	0
CDT1	RBM15	0.926723	0.475353	1.40208	24.4729	NA	0
CDT1	ITK	0.926655	0.475286	1.40194	24.4381	NA	0
RBL2	ZNF331	0.946502	0.422755	1.36926	24.4381	NA	0
CDT1	PPP2R5C	0.926587	0.475153	1.40174	24.4034	NA	0
CDT1	ETV6	0.92652	0.475133	1.40165	24.3688	NA	0
RBL2	VIM	0.946435	0.42265	1.36909	24.3688	NA	0
CDT1	PLK1	0.926453	0.475004	1.40146	24.3171	NA	0
CDT1	CCNYL1	0.926385	0.47498	1.40137	24.2827	NA	0
RBL2	CCNJ	0.946369	0.422479	1.36885	24.2655	NA	0
CDT1	C7orf11	0.926317	0.474808	1.40113	24.2313	NA	0
CDT1	NCOA4	0.92625	0.474741	1.40099	24.1972	NA	0
RBL2	STK11	0.946302	0.422307	1.36861	24.1632	NA	0
RBL2	C15orf55	0.94623	0.422154	1.36838	24.0954	NA	0
CDT1	RET	0.926047	0.474387	1.40043	24.0616	NA	0
RBL2	TTK	0.946035	0.422097	1.36813	24.0112	NA	0
CDT1	GAS7	0.925979	0.474166	1.40015	23.9944	NA	0
CDT1	BRD3	0.925912	0.4741	1.40001	23.9609	NA	0
PPARG	CCNYL1	0.976289	0.408863	1.38515	23.9609	NA	0
RBL2	PPP2R2A	0.945902	0.421992	1.36789	23.9609	NA	0
CDT1	BCL3	0.925844	0.474033	1.39988	23.9276	NA	0
CDT1	FLI1	0.925776	0.473956	1.39973	23.8943	NA	0
RBL2	HOOK3	0.945768	0.421935	1.3677	23.8943	NA	0
CDT1	FOXM1	0.925709	0.473908	1.39962	23.8611	NA	0
RBL2	CDKN1B	0.94583	0.421811	1.36764	23.8446	NA	0
RBL2	SKA3	0.945701	0.421878	1.36758	23.8446	NA	0
CDT1	2020-09-05	0.925641	0.473832	1.39947	23.828	NA	0
CDT1	CLP1	0.925573	0.473765	1.39934	23.795	NA	0
CDT1	GSG2	0.925507	0.473698	1.3992	23.7621	NA	0
RBL2	PTPN1	0.945634	0.421734	1.36737	23.7621	NA	0
CDT1	NEK11	0.925438	0.473621	1.39906	23.7293	NA	0
CDT1	NDC80	0.925369	0.473544	1.39891	23.6966	NA	0
PPARG	RING1	0.976087	0.408377	1.38446	23.6966	NA	0
RBL2	PIM1	0.945501	0.42161	1.36711	23.6802	NA	0
CDT1	AKT1	0.925304	0.473497	1.3988	23.6639	NA	0
RBL2	CDT1	0.945435	0.421515	1.36695	23.6314	NA	0
CDT1	NDEL1	0.925168	0.473363	1.39853	23.6151	NA	0
CDT1	CDK7	0.9251	0.473315	1.39842	23.5827	NA	0
CDT1	EGFR	0.925033	0.473238	1.39827	23.5504	NA	0
CDT1	CCNL1	0.924897	0.473114	1.39801	23.5021	NA	0
RBL2	JUN	0.945234	0.421286	1.36652	23.486	NA	0
CDT1	CDK9	0.924829	0.473047	1.39788	23.4699	NA	0
RBL2	APP	0.945168	0.421219	1.36639	23.4379	NA	0
CDT1	CSNK1E	0.924762	0.472903	1.39767	23.4219	NA	0
CDT1	PMS2	0.924687	0.472807	1.39749	23.3901	NA	0
POLR2A	TUBA4A	0.980688	0.405085	1.38577	23.3583	NA	0
CDT1	STXBP2	0.92456	0.47275	1.39731	23.3424	NA	0
RBL2	ETV6	0.945101	0.421	1.3661	23.3265	NA	0
CDT1	NFE2L2	0.924492	0.472664	1.39716	23.3107	NA	0
POLR2A	TP53	0.980621	0.405039	1.38566	23.3107	NA	0
RBL2	PLK1	0.945295	0.420881	1.36618	23.3107	NA	0
CDT1	SMAD1	0.924424	0.472588	1.39701	23.2791	NA	0
RBL2	NEK6	0.945035	0.420933	1.36597	23.2791	NA	0
CDT1	CBLB	0.924357	0.472521	1.39688	23.2476	NA	0
CDT1	KDSR	0.924211	0.472329	1.39654	23.2005	NA	0
RBL2	C7orf11	0.944901	0.42078	1.36568	23.1849	NA	0
RBL2	ARHGAP26	0.944834	0.420771	1.36561	23.1536	NA	0
CDT1	KRT8	0.924019	0.472243	1.39626	23.138	NA	0
POLR2A	BNIP3L	0.980283	0.404745	1.38503	23.1069	NA	0
RBL2	NDRG1	0.944702	0.420599	1.3653	23.0759	NA	0
POLR2A	PSEN1	0.980217	0.404699	1.38492	23.0604	NA	0
CDT1	NME1	0.923816	0.471822	1.39564	23.0141	NA	0
POLR2A	BIRC5	0.98015	0.404653	1.3848	22.9987	NA	0
RBL2	CDC25C	0.944635	0.420418	1.36505	22.9833	NA	0
CDT1	VRK1	0.923749	0.471745	1.39549	22.9679	NA	0
CDT1	RAD51L1	0.923681	0.471678	1.39536	22.9372	NA	0
RBL2	DEK	0.944568	0.42037	1.36494	22.9219	NA	0
CDT1	MTA1	0.923597	0.471592	1.39519	22.9067	NA	0
CDT1	TFEB	0.923546	0.471573	1.39512	22.8762	NA	0
CDT1	ETV1	0.923479	0.471439	1.39492	22.8306	NA	0
CDT1	PPP1CA	0.923411	0.471439	1.39485	22.8306	NA	0
RBL2	BRD3	0.944368	0.420208	1.36458	22.8306	NA	0
CDT1	CCNH	0.923342	0.471372	1.39471	22.7851	NA	0
CDT1	CDC25A	0.923276	0.471305	1.39458	22.755	NA	0
RBL2	FLI1	0.944167	0.420065	1.36423	22.7399	NA	0
CDT1	MITF	0.923208	0.471229	1.39444	22.7098	NA	0
CDT1	TUBA4A	0.92314	0.471066	1.39421	22.6649	NA	0
RBL2	NDC80	0.944035	0.419884	1.36392	22.635	NA	0
CDT1	PMS1	0.923006	0.47098	1.39399	22.6201	NA	0
RBL2	CDK7	0.944295	0.419655	1.36395	22.6201	NA	0
CDT1	PATZ1	0.922938	0.470894	1.39383	22.5904	NA	0
RBL2	AKT1	0.943901	0.419807	1.36371	22.5756	NA	0
CDT1	SMAD4	0.922871	0.470827	1.3937	22.5607	NA	0
CDT1	CARS	0.922668	0.470635	1.3933	22.4869	NA	0
CDT1	IL21R	0.922598	0.470559	1.39316	22.4575	NA	0
RBL2	EGFR	0.9437	0.41954	1.36324	22.4428	NA	0
CDT1	PRPF31	0.922465	0.470415	1.39288	22.399	NA	0
CDT1	WIF1	0.922396	0.470281	1.39268	22.3552	NA	0
RBL2	CCNL1	0.943499	0.419378	1.36288	22.3407	NA	0
CDT1	NBN	0.922282	0.470263	1.39254	22.3117	NA	0
CDT1	PML	0.922328	0.470214	1.39254	22.3117	NA	0
RBL2	CDK9	0.943433	0.419302	1.36273	22.2972	NA	0
RBL2	CSNK1E	0.943626	0.419225	1.36285	22.2827	NA	0
CDT1	PIAS1	0.922195	0.470109	1.3923	22.2683	NA	0
RBL2	BRCA1	0.943366	0.419244	1.36261	22.2539	NA	0
CDT1	TPP1	0.922126	0.470042	1.39217	22.2395	NA	0
CDT1	EPB41	0.922059	0.469965	1.39202	22.2107	NA	0
CDT1	BIRC3	0.921991	0.469879	1.39187	22.1821	NA	0
RBL2	PAX8	0.943299	0.41913	1.36243	22.1821	NA	0
CDT1	RUNX1	0.921923	0.46985	1.39177	22.1534	NA	0
CDT1	MEF2A	0.921856	0.469764	1.39162	22.1249	NA	0
CDT1	TP53	0.921789	0.469688	1.39148	22.0965	NA	0
CDT1	CDK1	0.921721	0.46964	1.39136	22.0681	NA	0
RBL2	CBLB	0.943233	0.418911	1.36214	22.0681	NA	0
CDT1	SH3GL1	0.921653	0.469496	1.39115	22.0256	NA	0
RBL2	KDSR	0.943166	0.418844	1.36201	22.0256	NA	0
CDT1	FH	0.921586	0.469429	1.39102	21.9974	NA	0
RBL2	BCL6	0.943099	0.418806	1.3619	21.9834	NA	0
CDT1	POLR2A	0.921516	0.469362	1.39088	21.9693	NA	0
RBL2	PSEN1	0.943034	0.418739	1.36177	21.9413	NA	0
CDT1	PBK	0.921382	0.469257	1.39064	21.9272	NA	0
CDT1	FOXO3	0.921439	0.469151	1.39059	21.9133	NA	0
CDT1	FGFR2	0.921317	0.46919	1.39051	21.8993	NA	0
RBL2	SKA1	0.942834	0.418567	1.3614	21.8575	NA	0
CDT1	OMD	0.921249	0.469056	1.39031	21.8436	NA	0
RBL2	MTA1	0.9429	0.418548	1.36145	21.8436	NA	0
CDT1	LYL1	0.921181	0.46897	1.39015	21.8159	NA	0
RBL2	SMAD3	0.942766	0.418462	1.36123	21.7882	NA	0
CDT1	CHN1	0.921045	0.468779	1.38982	21.7606	NA	0
RBL2	BIRC5	0.9427	0.418405	1.36111	21.7468	NA	0
CDT1	DDX5	0.920977	0.468712	1.38969	21.7331	NA	0
POLR2A	DLGAP5	0.979945	0.401623	1.38157	21.7331	NA	0
RBL2	YWHAG	0.942633	0.418348	1.36098	21.7193	NA	0
CDT1	BARD1	0.92091	0.468587	1.3895	21.6919	NA	0
POLR2A	PLK4	0.979878	0.401586	1.38146	21.6919	NA	0
RBL2	MCM2	0.942567	0.41829	1.36086	21.6782	NA	0
CDT1	ETV5	0.920842	0.46851	1.38935	21.6646	NA	0
CDT1	RBPMS	0.920774	0.468443	1.38922	21.6373	NA	0
POLR2A	FOXO3	0.979811	0.40154	1.38135	21.6237	NA	0
RBL2	VRK1	0.942367	0.418185	1.36055	21.6101	NA	0
CDT1	NF2	0.92064	0.468377	1.38902	21.5965	NA	0
CDT1	LSM3	0.920696	0.468243	1.38894	21.5829	NA	0
CDT1	CCNI2	0.920571	0.46831	1.38888	21.5694	NA	0
RBL2	TFEB	0.9423	0.41809	1.36039	21.5558	NA	0
CDT1	RBBP8	0.920503	0.468118	1.38862	21.5153	NA	0
RBL2	PPP1CA	0.942233	0.417918	1.36015	21.475	NA	0
CDT1	EBF1	0.920369	0.467984	1.38835	21.4616	NA	0
SMAD4	TBL1X	0.97954	0.401298	1.38084	21.4616	NA	0
CDT1	CREB3L1	0.9203	0.467908	1.38821	21.4348	NA	0
RBL2	CDC25A	0.942166	0.417861	1.36003	21.4348	NA	0
CDT1	PPARG	0.920169	0.467812	1.38798	21.3948	NA	0
CDT1	RBL2	0.920234	0.467803	1.38804	21.3948	NA	0
RBL2	MITF	0.9421	0.417785	1.35988	21.3948	NA	0
CDT1	ELAVL1	0.920098	0.467678	1.38778	21.3549	NA	0
RBL2	ATIC	0.942033	0.417632	1.35967	21.3416	NA	0
CDT1	LCP1	0.920032	0.467649	1.38768	21.3284	NA	0
CDT1	PRCC	0.919963	0.467554	1.38752	21.3019	NA	0
RBL2	PMS1	0.941966	0.417584	1.35955	21.3019	NA	0
CDT1	ARL2BP	0.919891	0.467515	1.38741	21.2755	NA	0
RBL2	PATZ1	0.9419	0.417537	1.35944	21.2755	NA	0
CDT1	TUBA1B	0.919829	0.467458	1.38729	21.2492	NA	0
RBL2	SMAD4	0.941833	0.41747	1.3593	21.2361	NA	0
CDT1	PER1	0.919761	0.467381	1.38714	21.223	NA	0
RBL2	TACC3	0.941766	0.417413	1.35918	21.1968	NA	0
RBL2	CCNL2	0.9417	0.417356	1.35906	21.1707	NA	0
CDT1	CREB1	0.919625	0.467247	1.38687	21.1576	NA	0
RBL2	CARS	0.941633	0.417298	1.35893	21.1446	NA	0
CDT1	MSI2	0.919559	0.46718	1.38674	21.1316	NA	0
CDT1	DAXX	0.919491	0.467113	1.3866	21.1057	NA	0
CDT1	GOPC	0.919422	0.467046	1.38647	21.0798	NA	0
RBL2	IL21R	0.941432	0.417241	1.35867	21.0798	NA	0
CDT1	ECT2L	0.919356	0.46698	1.38634	21.0539	NA	0
RBL2	CDK2	0.941365	0.417184	1.35855	21.0153	NA	0
RBL2	PRPF31	0.941555	0.417117	1.35867	21.0024	NA	0
RBL2	RPN1	0.941489	0.41705	1.35854	20.9768	NA	0
CDT1	LIG1	0.919153	0.466769	1.38592	20.9512	NA	0
CDT1	LASP1	0.919151	0.466759	1.38591	20.9257	NA	0
RBL2	WIF1	0.941298	0.417003	1.3583	20.9257	NA	0
CDT1	PALLD	0.919083	0.466654	1.38574	20.9002	NA	0
CDT1	SS18L1	0.919016	0.466577	1.38559	20.8748	NA	0
RBL2	PML	0.941232	0.416955	1.35819	20.8748	NA	0
CDT1	TMPO	0.918934	0.466501	1.38543	20.8495	NA	0
RBL2	PIAS1	0.941165	0.416936	1.3581	20.8495	NA	0
CDT1	NEFL	0.924965	0.427467	1.35243	20.8242	NA	0
CDT1	NOS3	0.918881	0.466482	1.38536	20.8242	NA	0
RBL2	TPP1	0.941098	0.41684	1.35794	20.799	NA	0
CDT1	NR5A1	0.918815	0.466419	1.38523	20.7864	NA	0
CDT1	NMI	0.918746	0.466323	1.38507	20.7613	NA	0
CDT1	DIAPH2	0.918679	0.466294	1.38497	20.7363	NA	0
FANCG	IKZF1	0.982542	0.398242	1.38078	20.7238	NA	0
RBL2	RUNX1	0.940965	0.416735	1.3577	20.7113	NA	0
CDT1	CCNDBP1	0.918611	0.466131	1.38474	20.6988	NA	0
FANCG	AFF4	0.982476	0.398194	1.38067	20.6863	NA	0
CDT1	FLT3	0.918544	0.466064	1.38461	20.6739	NA	0
RBL2	BIRC3	0.940899	0.416678	1.35758	20.6739	NA	0
CDT1	TPM3	0.918475	0.465997	1.38447	20.649	NA	0
CDT1	SUZ12	0.918409	0.46593	1.38434	20.6242	NA	0
RBL2	MEF2A	0.940832	0.416621	1.35745	20.6242	NA	0
CDT1	ERCC2	0.918341	0.465864	1.3842	20.5995	NA	0
CDT1	TFG	0.918273	0.465797	1.38407	20.5749	NA	0
POLR2A	PRKAR1A	0.979707	0.398923	1.37863	20.5749	NA	0
CDT1	BCL6	0.924289	0.426845	1.35113	20.5502	NA	0
CDT1	LDHA	0.918206	0.465729	1.38393	20.5502	NA	0
RBL2	CDK1	0.940699	0.416506	1.35721	20.5502	NA	0
CDT1	ERCC3	0.918138	0.465653	1.38379	20.5257	NA	0
RBL2	GATA2	0.940632	0.416468	1.3571	20.5134	NA	0
CDT1	CDKN2D	0.91807	0.465529	1.3836	20.489	NA	0
RBL2	NBN	0.940564	0.416402	1.35697	20.489	NA	0
CDT1	FBXO11	0.918002	0.465461	1.38346	20.4646	NA	0
CDT1	HIST1H3A	0.917936	0.465395	1.38333	20.4402	NA	0
RBL2	FOXO3	0.940498	0.416344	1.35684	20.4402	NA	0
CDT1	OLIG2	0.917868	0.465328	1.3832	20.4159	NA	0
RBL2	SH3GL1	0.940431	0.416287	1.35672	20.4038	NA	0
CDT1	MYB	0.9178	0.465261	1.38306	20.3917	NA	0
RBL2	FH	0.940365	0.41623	1.35659	20.3796	NA	0
CDT1	GATA1	0.917732	0.465184	1.38292	20.3675	NA	0
CDT1	BCOR	0.917663	0.465136	1.3828	20.3434	NA	0
CDT1	CCNK	0.917598	0.46506	1.38266	20.3193	NA	0
POLR2A	CCNL1	0.997398	0.39289	1.39029	20.3073	NA	0
RBL2	ERG	0.940232	0.416049	1.35628	20.3073	NA	0
CDT1	CCNC	0.91753	0.464993	1.38252	20.2953	NA	0
CDT1	BIK	0.917462	0.464916	1.38238	20.2714	NA	0
CDT1	RING1	0.917395	0.464849	1.38224	20.2475	NA	0
RBL2	FGFR2	0.940164	0.415991	1.35616	20.2475	NA	0
RBL2	OMD	0.940098	0.415991	1.35609	20.2475	NA	0
CDT1	REL	0.917327	0.464668	1.38199	20.1999	NA	0
RBL2	LYL1	0.940032	0.415896	1.35593	20.188	NA	0
CDT1	ADD1	0.917259	0.464591	1.38185	20.1762	NA	0
CDT1	PSMD2	0.917192	0.464524	1.38172	20.1525	NA	0
RBL2	CCNT2	0.939964	0.415839	1.3558	20.1407	NA	0
CDT1	FGFR1OP	0.917057	0.464333	1.38139	20.1053	NA	0
RBL2	MRFAP1L1	0.939898	0.415781	1.35568	20.1053	NA	0
CDT1	STMN1	0.916989	0.464266	1.38125	20.0818	NA	0
RBL2	DDX5	0.939831	0.415705	1.35554	20.0701	NA	0
CDT1	FOXL2	0.916921	0.464198	1.38112	20.0584	NA	0
RBL2	CHN1	0.939764	0.415686	1.35545	20.0467	NA	0
CDT1	CCND1	0.916854	0.464132	1.38099	20.035	NA	0
CDT1	CNOT7	0.916785	0.464064	1.38085	20.0116	NA	0
RBL2	MUTYH	0.939698	0.41561	1.35531	20	NA	0
CDT1	ADRM1	0.916719	0.463998	1.38072	19.9884	NA	0
CDT1	S100A1	0.91665	0.463931	1.38058	19.9651	NA	0
RBL2	BARD1	0.939631	0.415553	1.35518	19.9651	NA	0
CDT1	EZR	0.916583	0.463864	1.38045	19.942	NA	0
CDT1	SH3GLB2	0.916515	0.463797	1.38031	19.9188	NA	0
RBL2	ETV5	0.939564	0.415495	1.35506	19.9073	NA	0
CDT1	DDX6	0.916447	0.46373	1.38018	19.8958	NA	0
CDT1	MLH1	0.91638	0.463663	1.38004	19.8728	NA	0
RBL2	RBPMS	0.939497	0.415438	1.35494	19.8613	NA	0
CDT1	VAMP2	0.916312	0.463529	1.37984	19.8383	NA	0
RBL2	NF2	0.939431	0.415381	1.35481	19.8269	NA	0
CDT1	SP100	0.916245	0.463462	1.37971	19.8155	NA	0
RBL2	ARL2BP	0.939325	0.415324	1.35465	19.7926	NA	0
CDT1	LPP	0.91611	0.463328	1.37944	19.7699	NA	0
CDT1	CCND3	0.916042	0.463261	1.3793	19.7471	NA	0
RBL2	CCNI2	0.939258	0.415266	1.35452	19.7471	NA	0
CDT1	GATA3	0.915974	0.463194	1.37917	19.7245	NA	0
CDT1	TSC1	0.915905	0.463127	1.37903	19.7018	NA	0
RBL2	LSM3	0.93919	0.415209	1.3544	19.7018	NA	0
CDT1	STX4	0.915839	0.46306	1.3789	19.6793	NA	0
CDT1	S100B	0.915772	0.462993	1.37877	19.6568	NA	0
RBL2	UBE2I	0.939124	0.415152	1.35428	19.6568	NA	0
CDT1	MAFB	0.915704	0.462926	1.37863	19.6231	NA	0
CDT1	CCDC6	0.915637	0.462859	1.3785	19.6007	NA	0
PPARG	IGL@	0.975684	0.39834	1.37402	19.5895	NA	0
CDT1	FIP1L1	0.915569	0.462792	1.37836	19.5783	NA	0
RBL2	EBF1	0.938991	0.415028	1.35402	19.5672	NA	0
CDT1	CEP55	0.915501	0.462725	1.37823	19.5561	NA	0
RBL2	CREB3L1	0.938924	0.414999	1.35392	19.5449	NA	0
CDT1	MORF4L1	0.915433	0.462658	1.37809	19.5338	NA	0
CDT1	PSMC2	0.915366	0.462591	1.37796	19.5116	NA	0
RBL2	DDB2	0.938855	0.414918	1.35377	19.5116	NA	0
CDT1	LNX1	0.915298	0.462524	1.37782	19.4895	NA	0
CDT1	PIK3R1	0.915231	0.462457	1.37769	19.4674	NA	0
CDT1	GFAP	0.915163	0.46239	1.37755	19.4454	NA	0
RBL2	RBL2	0.938791	0.414847	1.35364	19.4454	NA	0
CDT1	MAML2	0.915095	0.462323	1.37742	19.4234	NA	0
CDT1	ARNT	0.914926	0.462156	1.37708	19.4015	NA	0
RBL2	ELAVL1	0.938724	0.414746	1.35347	19.4015	NA	0
CDT1	CCNA2	0.914926	0.462156	1.37708	19.3796	NA	0
CDT1	FGFR1	0.914926	0.462156	1.37708	19.3577	NA	0
CDT1	YWHAE	0.914926	0.462156	1.37708	19.336	NA	0
RBL2	PRCC	0.938657	0.414646	1.3533	19.3251	NA	0
PPARG	FANCE	0.975616	0.397812	1.37343	19.2925	NA	0
RBL2	TUBA1B	0.93859	0.414579	1.35317	19.2817	NA	0
PDE4DIP	MSN	0.968907	0.400564	1.36947	19.2709	NA	0
PDE4DIP	CRTC3	0.96884	0.400507	1.36935	19.2493	NA	0
PDE4DIP	CDK16	0.968772	0.400449	1.36922	19.2278	NA	0
RBL2	SUPT5H	0.938524	0.414465	1.35299	19.2063	NA	0
PDE4DIP	ORC6L	0.968705	0.400335	1.36904	19.1741	NA	0
RBL2	CREB1	0.938457	0.414408	1.35287	19.1634	NA	0
PDE4DIP	MNAT1	0.968637	0.400278	1.36891	19.1527	NA	0
RBL2	MSI2	0.93839	0.414351	1.35274	19.1101	NA	0
PDE4DIP	AKT2	0.968569	0.400163	1.36873	19.0995	NA	0
RBL2	DAXX	0.938324	0.414293	1.35262	19.0889	NA	0
PDE4DIP	PRKAR1A	0.968502	0.400106	1.36861	19.0783	NA	0
RBL2	GOPC	0.93819	0.414236	1.35243	19.036	NA	0
RBL2	ECT2L	0.938123	0.414179	1.3523	19.0149	NA	0
RBL2	IMPDH2	0.938249	0.414112	1.35236	19.0149	NA	0
PDE4DIP	EZH2	0.968434	0.399906	1.36834	18.9834	NA	0
PDE4DIP	SAMHD1	0.968366	0.399853	1.36822	18.952	NA	0
PDE4DIP	SYK	0.9683	0.399872	1.36817	18.952	NA	0
RBL2	TMPO	0.93799	0.414017	1.35201	18.952	NA	0
RBL2	LIG1	0.937923	0.413959	1.35188	18.9311	NA	0
PDE4DIP	NEK2	0.968231	0.399763	1.36799	18.9207	NA	0
POLR2A	SKA3	0.979504	0.395654	1.37516	18.9207	NA	0
RBL2	LASP1	0.937856	0.413902	1.35176	18.8999	NA	0
POLR2A	SP100	0.979437	0.395608	1.37505	18.8791	NA	0
PDE4DIP	CCNE2	0.968164	0.399648	1.36781	18.8688	NA	0
RBL2	PALLD	0.93779	0.413837	1.35163	18.8688	NA	0
RBL2	SS18L1	0.937723	0.413799	1.35152	18.8377	NA	0
PDE4DIP	NOTCH2	0.968029	0.399543	1.36757	18.8274	NA	0
RBL2	NOS3	0.937656	0.413723	1.35138	18.8068	NA	0
PDE4DIP	EXT2	0.967961	0.399486	1.36745	18.7965	NA	0
RBL2	NR5A1	0.937589	0.413685	1.35127	18.776	NA	0
PDE4DIP	SUMO1	0.967826	0.399381	1.36721	18.7555	NA	0
RBL2	NMI	0.937524	0.413609	1.35113	18.7452	NA	0
PDE4DIP	CSNK1D	0.967758	0.399276	1.36703	18.7248	NA	0
RBL2	DIAPH2	0.937456	0.41357	1.35103	18.7146	NA	0
PDE4DIP	TSC2	0.96769	0.399219	1.36691	18.6841	NA	0
RBL2	CANT1	0.937389	0.413504	1.35089	18.6841	NA	0
RBL2	CCNDBP1	0.937322	0.413437	1.35076	18.6638	NA	0
PDE4DIP	CCNI	0.967622	0.399071	1.36669	18.6334	NA	0
PDE4DIP	MSH2	0.967556	0.399061	1.36662	18.6132	NA	0
RBL2	TPM3	0.937256	0.413351	1.35061	18.6132	NA	0
PDE4DIP	RAF1	0.967489	0.398942	1.36643	18.573	NA	0
RBL2	TFG	0.937191	0.413228	1.35042	18.573	NA	0
RBL2	ERCC2	0.937123	0.41317	1.35029	18.5229	NA	0
PDE4DIP	HOXA13	0.967353	0.398775	1.36613	18.4731	NA	0
PDE4DIP	NR3C1	0.96742	0.398761	1.36618	18.4632	NA	0
RBL2	LDHA	0.937056	0.413055	1.35011	18.4632	NA	0
RBL2	LCK	0.936988	0.412998	1.34999	18.4335	NA	0
RBL2	FBXO11	0.936922	0.412932	1.34985	18.4039	NA	0
PDE4DIP	PARK2	0.967284	0.398551	1.36583	18.3645	NA	0
RBL2	OLIG2	0.936723	0.41276	1.34948	18.3058	NA	0
PDE4DIP	PCNA	0.96715	0.398437	1.36559	18.2961	NA	0
RBL2	BCOR	0.936789	0.412712	1.3495	18.2961	NA	0
RBL2	MYB	0.936655	0.412665	1.34932	18.2475	NA	0
RBL2	GATA1	0.936589	0.412598	1.34919	18.2185	NA	0
PDE4DIP	EXOSC5	0.966977	0.398274	1.36525	18.1895	NA	0
RBL2	CCNC	0.936522	0.412484	1.34901	18.1511	NA	0
RBL2	BIK	0.936456	0.412403	1.34886	18.1128	NA	0
PDE4DIP	GRB2	0.966745	0.398179	1.36492	18.1033	NA	0
RBL2	RING1	0.93639	0.412393	1.34878	18.0937	NA	0
PDE4DIP	CCNA1	0.966809	0.398103	1.36491	18.0842	NA	0
RBL2	SQSTM1	0.936322	0.412312	1.34863	18.0557	NA	0
PDE4DIP	BNIP3L	0.966677	0.398055	1.36473	18.0462	NA	0
RBL2	TEX11	0.936255	0.412245	1.3485	18.0273	NA	0
RBL2	REL	0.936189	0.412169	1.34836	17.9895	NA	0
PDE4DIP	EWSR1	0.966475	0.39794	1.36442	17.9707	NA	0
RBL2	ADD1	0.936122	0.41215	1.34827	17.9613	NA	0
RBL2	PSMD2	0.936055	0.412112	1.34817	17.9332	NA	0
PDE4DIP	ALDH2	0.966343	0.397816	1.36416	17.9145	NA	0
RBL2	AP2B1	0.935989	0.412026	1.34801	17.8958	NA	0
RBL2	CCNE1	0.935855	0.41194	1.3478	17.8494	NA	0
RBL2	STMN1	0.935789	0.411864	1.34765	17.8216	NA	0
RBL2	FOXL2	0.935722	0.411807	1.34753	17.7939	NA	0
PDE4DIP	FOXO1	0.966136	0.397549	1.36369	17.7847	NA	0
PDE4DIP	CXCR7	0.966068	0.397492	1.36356	17.7479	NA	0
RBL2	CNOT7	0.935589	0.411692	1.34728	17.7479	NA	0
RBL2	ADRM1	0.935521	0.411635	1.34716	17.7205	NA	0
RBL2	S100A1	0.935455	0.411578	1.34703	17.6931	NA	0
PDE4DIP	DCTN1	0.966001	0.39732	1.36332	17.6749	NA	0
RBL2	SH3GLB2	0.935389	0.411502	1.34689	17.6658	NA	0
PDE4DIP	ESR1	0.965933	0.397263	1.3632	17.6386	NA	0
RBL2	EZR	0.935321	0.411483	1.3468	17.6296	NA	0
PDE4DIP	CDK6	0.965865	0.397206	1.36307	17.5934	NA	0
RBL2	DDX6	0.935255	0.411387	1.34664	17.5844	NA	0
PDE4DIP	NPM1	0.965798	0.397149	1.36295	17.5665	NA	0
RBL2	MLH1	0.935188	0.411368	1.34656	17.5665	NA	0
RBL2	QKI	0.935121	0.411292	1.34641	17.5306	NA	0
CREB3L2	RAD51L1	0.985105	0.391128	1.37623	17.5217	NA	0
RBL2	VAMP2	0.935055	0.411235	1.34629	17.4949	NA	0
PDE4DIP	ELL	0.965662	0.396986	1.36265	17.486	NA	0
PDE4DIP	TBCE	0.965596	0.396929	1.36252	17.4682	NA	0
RBL2	SP100	0.934988	0.411178	1.34617	17.4682	NA	0
POLR2A	RAD51L1	0.979032	0.392844	1.37188	17.4416	NA	0
RBL2	CDK4	0.934921	0.411121	1.34604	17.4328	NA	0
RBL2	LPP	0.934855	0.411063	1.34592	17.4063	NA	0
PDE4DIP	RPS6KB1	0.965393	0.396777	1.36217	17.3887	NA	0
RBL2	GATA3	0.934721	0.410949	1.34567	17.336	NA	0
PDE4DIP	ORC1L	0.965257	0.396657	1.36191	17.3273	NA	0
RBL2	TSC1	0.934655	0.410892	1.34555	17.3098	NA	0
PDE4DIP	PRF1	0.96519	0.396629	1.36182	17.2924	NA	0
RBL2	STX4	0.934587	0.410834	1.34542	17.2837	NA	0
RBL2	S100B	0.934521	0.410777	1.3453	17.2577	NA	0
PDE4DIP	EXT1	0.965122	0.3965	1.36162	17.2403	NA	0
RBL2	MAFB	0.934454	0.41072	1.34517	17.2403	NA	0
PDE4DIP	TBL1X	0.965054	0.396443	1.3615	17.2144	NA	0
RBL2	CCDC6	0.934388	0.410663	1.34505	17.1972	NA	0
RBL2	FIP1L1	0.934321	0.410606	1.34493	17.18	NA	0
PDE4DIP	2020-09-09	0.964987	0.396357	1.36134	17.1714	NA	0
RBL2	CEP55	0.934254	0.410548	1.3448	17.1372	NA	0
PDE4DIP	LBR	0.964919	0.396271	1.36119	17.1286	NA	0
RBL2	MORF4L1	0.934188	0.410491	1.34468	17.1116	NA	0
RBL2	PSMC2	0.934121	0.410434	1.34456	17.086	NA	0
RBL2	LNX1	0.934054	0.410377	1.34443	17.0521	NA	0
RBL2	PIK3R1	0.933988	0.41032	1.34431	17.0183	NA	0
PDE4DIP	DNM1L	0.964717	0.396023	1.36074	17.0015	NA	0
RBL2	GFAP	0.933921	0.410263	1.34418	16.9847	NA	0
RBL2	MAML2	0.933854	0.410205	1.34406	16.9679	NA	0
RBL2	ARNT	0.933687	0.410062	1.34375	16.9178	NA	0
PDE4DIP	VIM	0.964513	0.395808	1.36032	16.9094	NA	0
RBL2	CCNA2	0.933687	0.410062	1.34375	16.9011	NA	0
RBL2	FGFR1	0.933687	0.410062	1.34375	16.8845	NA	0
PDE4DIP	GPC3	0.964446	0.395732	1.36018	16.8762	NA	0
RBL2	YWHAE	0.933687	0.410062	1.34375	16.8679	NA	0
PDE4DIP	PICALM	0.96431	0.395636	1.35995	16.8184	NA	0
PDE4DIP	TUBA1C	0.964244	0.395522	1.35977	16.761	NA	0
PDE4DIP	GIT1	0.964176	0.395464	1.35964	16.7365	NA	0
PDE4DIP	C15orf55	0.963973	0.395254	1.35923	16.6473	NA	0
PDE4DIP	PPP2R2A	0.963838	0.395092	1.35893	16.559	NA	0
PDE4DIP	HOOK3	0.96377	0.395035	1.3588	16.5272	NA	0
PDE4DIP	SKA3	0.963702	0.394978	1.35868	16.4954	NA	0
PDE4DIP	CDKN1B	0.963635	0.394921	1.35856	16.4559	NA	0
PDE4DIP	PTPN1	0.963567	0.394834	1.3584	16.4245	NA	0
PDE4DIP	CASP8	0.963499	0.394806	1.3583	16.3931	NA	0
CHEK2	CBLB	0.99868	0.385122	1.3838	16.3541	NA	0
PDE4DIP	PIM1	0.963432	0.394711	1.35814	16.3463	NA	0
POLR2A	FOXM1	0.978894	0.390138	1.36903	16.3153	NA	0
PDE4DIP	CDT1	0.963365	0.394615	1.35798	16.3075	NA	0
PDE4DIP	PYCR1	0.963297	0.394596	1.35789	16.2844	NA	0
POLR2A	VAMP2	0.978827	0.390092	1.36892	16.2766	NA	0
PDE4DIP	JUN	0.963162	0.394386	1.35755	16.1923	NA	0
PDE4DIP	APP	0.963094	0.394329	1.35742	16.1694	NA	0
PDE4DIP	ITK	0.963026	0.394243	1.35727	16.139	NA	0
CDT1	RCC1	0.931524	0.407683	1.33921	16.1088	NA	0
PDE4DIP	RBM15	0.962958	0.394224	1.35718	16.1088	NA	0
PDE4DIP	PLK1	0.962824	0.394033	1.35686	16.0186	NA	0
PDE4DIP	NEK6	0.962755	0.393995	1.35675	15.9814	NA	0
PDE4DIP	C7orf11	0.962621	0.39388	1.3565	15.9295	NA	0
PDE4DIP	ARHGAP26	0.962486	0.393862	1.35635	15.8927	NA	0
PDE4DIP	BAP1	0.962351	0.393623	1.35597	15.7904	NA	0
PLK4	BLM	0.981672	0.388084	1.36976	15.7542	NA	0
PDE4DIP	CDC25C	0.962283	0.393537	1.35582	15.747	NA	0
PLK4	KRT8	0.981605	0.388036	1.36964	15.7182	NA	0
PDE4DIP	DEK	0.962215	0.393422	1.35564	15.6967	NA	0
PDE4DIP	BRD3	0.96208	0.393308	1.35539	15.6538	NA	0
PDE4DIP	FLI1	0.961877	0.393165	1.35504	15.5898	NA	0
PDE4DIP	2020-09-05	0.96181	0.393098	1.35491	15.5545	NA	0
PDE4DIP	NDC80	0.961606	0.392955	1.35456	15.4845	NA	0
PDE4DIP	CDK7	0.961406	0.392726	1.35413	15.3599	NA	0
PDE4DIP	EGFR	0.961269	0.39264	1.35391	15.3188	NA	0
PDE4DIP	PMS2	0.961201	0.392507	1.35371	15.2847	NA	0
PDE4DIP	CCNL1	0.961134	0.392487	1.35362	15.2711	NA	0
PDE4DIP	CDK9	0.961066	0.392411	1.35348	15.244	NA	0
PDE4DIP	BRCA1	0.960997	0.392344	1.35334	15.2103	NA	0
PDE4DIP	PAX8	0.960931	0.392268	1.3532	15.1968	NA	0
PDE4DIP	CSNK1E	0.960864	0.392268	1.35313	15.1834	NA	0
PDE4DIP	STXBP2	0.960796	0.392173	1.35297	15.1566	NA	0
PDE4DIP	NFE2L2	0.960728	0.392144	1.35287	15.1366	NA	0
PDE4DIP	SMAD1	0.96066	0.392067	1.35273	15.0967	NA	0
PDE4DIP	CBLB	0.960593	0.39201	1.3526	15.0636	NA	0
PDE4DIP	BCL6	0.960525	0.391953	1.35248	15.0372	NA	0
PDE4DIP	KDSR	0.960458	0.391896	1.35235	15.0109	NA	0
PDE4DIP	PSEN1	0.960389	0.391839	1.35223	14.9913	NA	0
PDE4DIP	MTA1	0.960187	0.391676	1.35186	14.9326	NA	0
PDE4DIP	SMAD3	0.96012	0.39161	1.35173	14.9132	NA	0
PDE4DIP	BIRC5	0.960052	0.391505	1.35156	14.8552	NA	0
PDE4DIP	YWHAG	0.959984	0.391447	1.35143	14.8167	NA	0
PDE4DIP	MCM2	0.959917	0.39139	1.35131	14.804	NA	0
PDE4DIP	VRK1	0.959782	0.391285	1.35107	14.7658	NA	0
PDE4DIP	ETV1	0.959646	0.391133	1.35078	14.6963	NA	0
PDE4DIP	PPP1CA	0.959579	0.391047	1.35063	14.6525	NA	0
PDE4DIP	CDC25A	0.959564	0.390961	1.35052	14.6337	NA	0
PDE4DIP	MITF	0.959497	0.390904	1.3504	14.6026	NA	0
PDE4DIP	TUBA4A	0.959361	0.390799	1.35016	14.5593	NA	0
PDE4DIP	ATIC	0.959226	0.390732	1.34996	14.5224	NA	0
PDE4DIP	PMS1	0.959293	0.390684	1.34998	14.5101	NA	0
PDE4DIP	PATZ1	0.95916	0.390637	1.3498	14.4857	NA	0
PDE4DIP	SMAD4	0.959091	0.39057	1.34966	14.443	NA	0
PDE4DIP	TACC3	0.959023	0.390513	1.34954	14.4188	NA	0
PDE4DIP	CCNL2	0.958956	0.390456	1.34941	14.4067	NA	0
PDE4DIP	CARS	0.958888	0.390398	1.34929	14.3706	NA	0
PDE4DIP	IL21R	0.958821	0.39034	1.34916	14.3525	NA	0
PDE4DIP	CDK2	0.958753	0.390284	1.34904	14.3226	NA	0
PDE4DIP	WIF1	0.958618	0.39015	1.34877	14.275	NA	0
CDT1	PTPN1	0.927266	0.39995	1.32722	14.2042	NA	0
PDE4DIP	PIAS1	0.95855	0.390026	1.34858	14.1983	NA	0
PDE4DIP	TPP1	0.958483	0.38994	1.34842	14.1691	NA	0
PDE4DIP	MEF2A	0.958347	0.389721	1.34807	14.1109	NA	0
PDE4DIP	CDK1	0.958211	0.389606	1.34782	14.0589	NA	0
PDE4DIP	GATA2	0.958145	0.38953	1.34767	14.0302	NA	0
POLR2A	CCNJ	0.996656	0.374514	1.37117	14.0245	NA	0
PDE4DIP	FOXO3	0.958077	0.389444	1.34752	14.0073	NA	0
AFF4	CCNJL	0.89487	0.414033	1.3089	14.0016	NA	0
PDE4DIP	SH3GL1	0.958011	0.389387	1.3474	13.9788	NA	0
PDE4DIP	FH	0.957941	0.38933	1.34727	13.9448	NA	0
AFF4	ING1	0.894537	0.413803	1.30834	13.9335	NA	0
PDE4DIP	POLR2A	0.957875	0.389272	1.34715	13.9222	NA	0
VIM	STRADB	0.983908	0.382592	1.3665	13.8997	NA	0
PDE4DIP	ERG	0.95774	0.389139	1.34688	13.8884	NA	0
PDE4DIP	FGFR2	0.957672	0.38912	1.34679	13.866	NA	0
AFF4	CDC25B	0.894203	0.413574	1.30778	13.8604	NA	0
PDE4DIP	OMD	0.957604	0.389072	1.34668	13.8548	NA	0
PDE4DIP	LYL1	0.957536	0.388995	1.34653	13.8158	NA	0
PDE4DIP	CCNT2	0.957469	0.388938	1.34641	13.8047	NA	0
PDE4DIP	MRFAP1L1	0.957401	0.388881	1.34628	13.7881	NA	0
AFF4	RPS6KB1	0.893803	0.413289	1.30709	13.7771	NA	0
PDE4DIP	CHN1	0.957334	0.388824	1.34616	13.7495	NA	0
AFF4	ORC1L	0.89367	0.413197	1.30687	13.744	NA	0
CDT1	AKT2	0.932132	0.396159	1.32829	13.744	NA	0
POLR2A	RPL11	0.995911	0.365615	1.36153	13.7275	NA	0
PDE4DIP	MUTYH	0.957266	0.388709	1.34598	13.7056	NA	0
PPARG	CSNK1E	0.996992	0.361103	1.3581	13.7056	NA	0
AFF4	2020-09-09	0.893269	0.413115	1.30638	13.6892	NA	0
PDE4DIP	BARD1	0.957198	0.388652	1.34585	13.6838	NA	0
PDE4DIP	ETV5	0.957131	0.388595	1.34573	13.662	NA	0
PDE4DIP	RBPMS	0.957063	0.388538	1.3456	13.6458	NA	0
VIM	PPP2R5C	0.995098	0.364149	1.35925	13.6295	NA	0
AFF4	AFF4	0.893136	0.412858	1.30599	13.6241	NA	0
AFF4	TCF7L2	0.892936	0.412913	1.30585	13.6187	NA	0
CDT1	ATIC	0.923071	0.398676	1.32175	13.6187	NA	0
PDE4DIP	NF2	0.956995	0.38848	1.34548	13.6187	NA	0
AFF4	FANCD2	0.893069	0.412803	1.30587	13.6079	NA	0
PDE4DIP	ARL2BP	0.956928	0.388423	1.34535	13.5972	NA	0
PDE4DIP	CCNI2	0.956826	0.388356	1.34518	13.5596	NA	0
PDE4DIP	LSM3	0.956827	0.388318	1.34514	13.5436	NA	0
AFF4	TRIM27	0.892736	0.412573	1.30531	13.5276	NA	0
PDE4DIP	UBE2I	0.956725	0.388251	1.34498	13.5222	NA	0
AFF4	ZNF331	0.892669	0.412518	1.30519	13.5063	NA	0
PDE4DIP	EBF1	0.956658	0.388127	1.34479	13.4851	NA	0
POLR2A	ACSL3	0.977881	0.382895	1.36078	13.4851	NA	0
AFF4	VIM	0.892602	0.412426	1.30503	13.4798	NA	0
AFF4	FANCE	0.892469	0.412426	1.3049	13.4745	NA	0
AFF4	GPC3	0.892536	0.412371	1.30491	13.4534	NA	0
AFF4	PICALM	0.892402	0.412298	1.3047	13.4324	NA	0
AFF4	GIT1	0.892202	0.41216	1.30436	13.3905	NA	0
PDE4DIP	RBL2	0.95659	0.387965	1.34455	13.3801	NA	0
AFF4	STK11	0.892136	0.412105	1.30424	13.3644	NA	0
SMAD4	ARHGAP26	0.972335	0.383867	1.3562	13.3644	NA	0
PDE4DIP	PPARG	0.956523	0.387908	1.34443	13.3593	NA	0
AFF4	UBE2A	0.892069	0.412041	1.30411	13.3541	NA	0
PDE4DIP	LCP1	0.956455	0.387831	1.34429	13.3385	NA	0
PDE4DIP	ELAVL1	0.956387	0.387803	1.34419	13.3282	NA	0
VIM	CXCR7	0.986772	0.378354	1.36513	13.323	NA	0
AFF4	CDKN1B	0.891535	0.411968	1.3035	13.3024	NA	0
PDE4DIP	PRCC	0.95632	0.387746	1.34407	13.3024	NA	0
CHEK2	AFF4	0.98788	0.373369	1.36125	13.2869	NA	0
PDE4DIP	TUBA1B	0.956252	0.387679	1.34393	13.2869	NA	0
PDE4DIP	PER1	0.956184	0.387622	1.34381	13.2562	NA	0
AFF4	PTPN1	0.891469	0.411637	1.30311	13.246	NA	0
PDE4DIP	SUPT5H	0.956117	0.387564	1.34368	13.2307	NA	0
PPARG	CLP1	0.989123	0.367261	1.35638	13.2307	NA	0
PDE4DIP	CREB1	0.956049	0.387507	1.34356	13.2154	NA	0
AFF4	PIM1	0.891268	0.41149	1.30276	13.1951	NA	0
BCL6	MAD1L1	0.984789	0.378541	1.36333	13.185	NA	0
PDE4DIP	MSI2	0.955982	0.38745	1.34343	13.185	NA	0
VIM	FANCG	0.985804	0.374952	1.36076	13.1648	NA	0
PDE4DIP	GOPC	0.955914	0.387336	1.34325	13.1547	NA	0
AFF4	SRC	0.891068	0.411344	1.30241	13.1396	NA	0
PDE4DIP	ECT2L	0.955846	0.387278	1.34312	13.1245	NA	0
AFF4	CHEK2	0.890935	0.411261	1.3022	13.1145	NA	0
PDE4DIP	IMPDH2	0.955779	0.387173	1.34295	13.0945	NA	0
AFF4	APP	0.890802	0.411132	1.30193	13.0796	NA	0
PDE4DIP	TMPO	0.95571	0.387116	1.34283	13.0696	NA	0
CHEK2	IL21R	0.987474	0.365472	1.35295	13.0597	NA	0
AFF4	RBM15	0.890735	0.411041	1.30178	13.0547	NA	0
POLR2A	LBR	0.982316	0.379084	1.3614	13.0547	NA	0
PDE4DIP	LIG1	0.955644	0.38706	1.3427	13.0498	NA	0
PDE4DIP	LASP1	0.955576	0.387003	1.34258	13.03	NA	0
CDT1	LMNA	0.929835	0.394015	1.32385	13.025	NA	0
AFF4	ETV6	0.890535	0.410976	1.30151	13.0201	NA	0
PDE4DIP	PALLD	0.955508	0.386926	1.34243	13.0053	NA	0
VIM	CBLB	0.985735	0.368166	1.3539	13.0053	NA	0
AFF4	NEK6	0.890468	0.410885	1.30135	12.9955	NA	0
PDE4DIP	SS18L1	0.95544	0.386898	1.34234	12.9807	NA	0
PDE4DIP	NOS3	0.955374	0.386841	1.34222	12.966	NA	0
VIM	CCNJL	0.985465	0.367519	1.35298	12.966	NA	0
AFF4	NCOA4	0.890201	0.410692	1.30089	12.9416	NA	0
PDE4DIP	NR5A1	0.955306	0.386774	1.34208	12.9416	NA	0
PICALM	2020-09-06	0.98222	0.376493	1.35871	12.9319	NA	0
PDE4DIP	DIAPH2	0.955237	0.386716	1.34195	12.9222	NA	0
AFF4	NDRG1	0.890001	0.410554	1.30056	12.9076	NA	0
VIM	ELAVL1	0.983771	0.369438	1.35321	12.9027	NA	0
CDT1	BUB1B	0.929428	0.393642	1.32307	12.8979	NA	0
PDE4DIP	NMI	0.955171	0.386659	1.34183	12.8979	NA	0
AFF4	BAP1	0.889934	0.410483	1.30042	12.8786	NA	0
PDE4DIP	CANT1	0.955104	0.386602	1.34171	12.8737	NA	0
AFF4	CDC25C	0.889868	0.410418	1.30029	12.8641	NA	0
POLR2A	TTK	0.977744	0.379819	1.35756	12.8641	NA	0
PDE4DIP	CCNDBP1	0.955035	0.386545	1.34158	12.8593	NA	0
AFF4	IGH@	0.889668	0.410363	1.30003	12.8353	NA	0
PDE4DIP	FLT3	0.954967	0.386478	1.34144	12.8353	NA	0
POLR2A	BCOR	0.977677	0.379728	1.3574	12.8305	NA	0
AFF4	DEK	0.889734	0.410271	1.30001	12.8209	NA	0
PDE4DIP	TPM3	0.954901	0.38644	1.34134	12.8161	NA	0
AFF4	BRD3	0.889534	0.410171	1.2997	12.7923	NA	0
PDE4DIP	ERCC2	0.954765	0.386336	1.3411	12.7827	NA	0
PDE4DIP	SUZ12	0.954833	0.386287	1.34112	12.778	NA	0
PDE4DIP	TFG	0.954696	0.386258	1.34095	12.759	NA	0
VIM	EZR	0.983231	0.364636	1.34787	12.7495	NA	0
AFF4	FLI1	0.889401	0.410051	1.29945	12.7448	NA	0
PDE4DIP	LDHA	0.95463	0.386192	1.34082	12.7401	NA	0
POLR2A	TBL1X	0.982046	0.368156	1.3502	12.7354	NA	0
VIM	ICK	0.983094	0.364231	1.34733	12.7354	NA	0
AFF4	2020-09-05	0.889267	0.409969	1.29924	12.7306	NA	0
PDE4DIP	ERCC3	0.954562	0.386182	1.34074	12.7306	NA	0
AFF4	CDK7	0.888666	0.410097	1.29876	12.7259	NA	0
VIM	CHEK2	0.983028	0.364177	1.3472	12.7259	NA	0
AFF4	CLP1	0.889201	0.409868	1.29907	12.7118	NA	0
PDE4DIP	LCK	0.954496	0.386097	1.34059	12.7118	NA	0
VIM	BAP1	0.982961	0.364095	1.34706	12.7118	NA	0
VIM	PPP1CA	0.982894	0.364049	1.34694	12.7024	NA	0
VIM	CCNL2	0.982828	0.364004	1.34683	12.693	NA	0
AFF4	NDC80	0.889001	0.409767	1.29877	12.679	NA	0
AFF4	NEK11	0.889067	0.40973	1.2988	12.6743	NA	0
AFF4	PMS2	0.888466	0.409904	1.29837	12.6696	NA	0
PDE4DIP	HIST1H3A	0.954359	0.385934	1.34029	12.6649	NA	0
AFF4	NDEL1	0.888733	0.409656	1.29839	12.651	NA	0
AFF4	STRADB	0.8888	0.409638	1.29844	12.651	NA	0
PDE4DIP	OLIG2	0.954292	0.385868	1.34016	12.6416	NA	0
AFF4	CSNK1E	0.888199	0.409739	1.29794	12.6231	NA	0
CHEK2	TACC3	0.99658	0.350422	1.347	12.6231	NA	0
AFF4	EGFR	0.8886	0.4095	1.2981	12.6184	NA	0
PDE4DIP	MYB	0.954223	0.385791	1.34001	12.6184	NA	0
AFF4	NEFL	0.888533	0.409445	1.29798	12.6092	NA	0
PDE4DIP	BCOR	0.954157	0.385772	1.33993	12.5999	NA	0
AFF4	CDK9	0.888333	0.409298	1.29763	12.5861	NA	0
PDE4DIP	GATA1	0.954089	0.385696	1.33979	12.5815	NA	0
AFF4	BRCA1	0.888266	0.409243	1.29751	12.5723	NA	0
PDE4DIP	CCNK	0.954021	0.385639	1.33966	12.5631	NA	0
AFF4	PAX8	0.888133	0.409152	1.29728	12.5539	NA	0
PDE4DIP	CCNC	0.953954	0.385582	1.33954	12.5493	NA	0
AFF4	STXBP2	0.888066	0.409087	1.29715	12.5447	NA	0
AFF4	NFE2L2	0.887999	0.409032	1.29703	12.531	NA	0
POLR2A	JUN	0.977068	0.37447	1.35154	12.5264	NA	0
PDE4DIP	BIK	0.953885	0.385515	1.3394	12.5219	NA	0
AFF4	SMAD1	0.887933	0.408977	1.29691	12.5173	NA	0
POLR2A	BARD1	0.977001	0.374381	1.35138	12.5127	NA	0
PDE4DIP	RING1	0.953818	0.385477	1.33929	12.5036	NA	0
AFF4	CBLB	0.887866	0.408922	1.29679	12.4991	NA	0
PDE4DIP	SQSTM1	0.953751	0.38541	1.33916	12.4809	NA	0
AFF4	BCL6	0.887733	0.408821	1.29655	12.4764	NA	0
AFF4	BLM	0.887599	0.408729	1.29633	12.4583	NA	0
PDE4DIP	TEX11	0.953685	0.385353	1.33904	12.4583	NA	0
PDE4DIP	REL	0.953616	0.385286	1.3389	12.4403	NA	0
AFF4	MTA1	0.887466	0.40861	1.29608	12.4358	NA	0
AFF4	SKA1	0.887399	0.40861	1.29601	12.4358	NA	0
AFF4	SMAD3	0.887332	0.408527	1.29586	12.4223	NA	0
PDE4DIP	PSMD2	0.953548	0.38521	1.33876	12.4088	NA	0
AFF4	YWHAG	0.887199	0.408426	1.29563	12.3999	NA	0
PDE4DIP	AP2B1	0.953481	0.385124	1.33861	12.3909	NA	0
CHEK2	NOTCH2	0.987065	0.354104	1.34117	12.382	NA	0
PPARG	TTK	0.975413	0.371083	1.3465	12.382	NA	0
AFF4	MCM2	0.887132	0.408307	1.29544	12.3775	NA	0
PDE4DIP	CCNE1	0.953413	0.385067	1.33848	12.3686	NA	0
PPARG	JAK3	0.975345	0.370667	1.34601	12.3642	NA	0
AFF4	VRK1	0.886932	0.408289	1.29522	12.3597	NA	0
VIM	ESR1	0.996244	0.349117	1.34536	12.3597	NA	0
POLR2A	ICK	0.975983	0.369054	1.34504	12.3553	NA	0
PPARG	NPM1	0.975279	0.370626	1.34591	12.3553	NA	0
POLR2A	RET	0.975917	0.369009	1.34493	12.3464	NA	0
AFF4	TFEB	0.886865	0.408169	1.29503	12.342	NA	0
POLR2A	ATIC	0.97585	0.368965	1.34482	12.3375	NA	0
PPARG	MAD1L1	0.975143	0.370281	1.34542	12.3375	NA	0
PDE4DIP	STMN1	0.953278	0.384962	1.33824	12.3331	NA	0
POLR2A	SQSTM1	0.975783	0.368921	1.3447	12.3287	NA	0
POLR2A	GFAP	0.975717	0.368876	1.34459	12.3198	NA	0
PDE4DIP	FOXL2	0.95321	0.384905	1.33811	12.3154	NA	0
PPARG	CDKN1B	0.975008	0.370073	1.34508	12.3154	NA	0
PPARG	TUBA1C	0.974941	0.370113	1.34505	12.3154	NA	0
AFF4	PPP1CA	0.886732	0.408041	1.29477	12.311	NA	0
PPARG	2020-09-09	0.974872	0.369947	1.34482	12.3022	NA	0
AFF4	CDC25A	0.886599	0.407967	1.29457	12.2934	NA	0
PPARG	BCL3	0.974805	0.369656	1.34446	12.2934	NA	0
PDE4DIP	CNOT7	0.953143	0.38479	1.33793	12.2846	NA	0
CTBP1	MSN	0.91472	0.395212	1.30993	12.2802	NA	0
PPARG	PLK4	0.974737	0.369355	1.34409	12.2758	NA	0
VIM	IGH@	0.982421	0.355622	1.33804	12.2758	NA	0
CTBP1	CRTC3	0.914653	0.395157	1.30981	12.2583	NA	0
PDE4DIP	ADRM1	0.953075	0.384733	1.33781	12.2583	NA	0
VIM	OMD	0.982354	0.355577	1.33793	12.2583	NA	0
AFF4	PRPF31	0.885732	0.408096	1.29383	12.2539	NA	0
AFF4	PMS1	0.886265	0.407719	1.29398	12.2496	NA	0
CTBP1	CDK16	0.914586	0.395102	1.30969	12.2452	NA	0
PDE4DIP	S100A1	0.953007	0.384676	1.33768	12.2408	NA	0
AFF4	PATZ1	0.886198	0.407683	1.29388	12.2321	NA	0
CTBP1	PHF8	0.91452	0.395047	1.30957	12.2234	NA	0
PPARG	FANCG	0.974601	0.367667	1.34227	12.2234	NA	0
AFF4	TACC3	0.886065	0.407573	1.29364	12.2191	NA	0
PDE4DIP	SH3GLB2	0.95294	0.38459	1.33753	12.2147	NA	0
PPARG	CCNG1	0.974533	0.367301	1.34183	12.2104	NA	0
CTBP1	ORC6L	0.914453	0.394992	1.30944	12.206	NA	0
PDE4DIP	EZR	0.952872	0.384589	1.33746	12.2017	NA	0
AFF4	CARS	0.885932	0.407472	1.2934	12.1974	NA	0
PPARG	CCNT2	0.974466	0.36718	1.34165	12.193	NA	0
BCL6	RBPMS	0.988641	0.351201	1.33984	12.1887	NA	0
AFF4	IL21R	0.885865	0.407417	1.29328	12.1844	NA	0
CDT1	TTK	0.9276	0.391049	1.31865	12.1844	NA	0
CTBP1	MNAT1	0.914386	0.394937	1.30932	12.1844	NA	0
PPARG	MEF2C	0.974262	0.366937	1.3412	12.1758	NA	0
CTBP1	SRGAP3	0.91432	0.394882	1.3092	12.1671	NA	0
PDE4DIP	DDX6	0.952804	0.384504	1.33731	12.1671	NA	0
PPARG	NFE2L2	0.974195	0.366896	1.34109	12.1671	NA	0
AFF4	WIF1	0.885598	0.40727	1.29287	12.1542	NA	0
PDE4DIP	MLH1	0.952737	0.384447	1.33718	12.1542	NA	0
PPARG	TPP1	0.973926	0.366687	1.34061	12.1456	NA	0
AFF4	PML	0.885531	0.407169	1.2927	12.1371	NA	0
PDE4DIP	QKI	0.95267	0.38439	1.33706	12.1371	NA	0
CTBP1	FHL3	0.914253	0.394735	1.30899	12.1285	NA	0
AFF4	TPP1	0.885398	0.407077	1.29247	12.1199	NA	0
PDE4DIP	VAMP2	0.952602	0.384332	1.33693	12.1199	NA	0
AFF4	EPB41	0.885331	0.407022	1.29235	12.1114	NA	0
CTBP1	IRF4	0.914186	0.39468	1.30887	12.1114	NA	0
PDE4DIP	SP100	0.952534	0.384275	1.33681	12.0986	NA	0
AFF4	BIRC3	0.885198	0.406921	1.29212	12.0943	NA	0
PDE4DIP	CDK4	0.952467	0.384217	1.33668	12.0901	NA	0
AFF4	MEF2A	0.885131	0.406866	1.292	12.0773	NA	0
CTBP1	SAMHD1	0.914119	0.394556	1.30868	12.0773	NA	0
CTBP1	EZH2	0.913986	0.394565	1.30855	12.0731	NA	0
PDE4DIP	LPP	0.952399	0.384161	1.33656	12.0731	NA	0
PPARG	AKT2	0.973857	0.361302	1.33516	12.0646	NA	0
AFF4	GATA2	0.884864	0.406746	1.29161	12.0561	NA	0
PPARG	ACSL3	0.97379	0.361261	1.33505	12.0561	NA	0
AFF4	NBN	0.884931	0.406664	1.29159	12.0519	NA	0
PPARG	FOXO1	0.973723	0.361221	1.33494	12.0477	NA	0
PDE4DIP	GATA3	0.952331	0.384046	1.33638	12.035	NA	0
CTBP1	CCNE2	0.913853	0.394359	1.30821	12.0266	NA	0
PPARG	DNM1L	0.973452	0.361144	1.3346	12.0266	NA	0
PDE4DIP	TSC1	0.952263	0.383989	1.33625	12.014	NA	0
PPARG	CCNL2	0.973386	0.361063	1.33445	12.014	NA	0
AFF4	POLR2A	0.884598	0.406471	1.29107	12.0098	NA	0
PPARG	LDHA	0.973319	0.361022	1.33434	12.0056	NA	0
PPARG	GIT1	0.973249	0.360852	1.3341	11.993	NA	0
AFF4	FGFR2	0.884464	0.406379	1.29084	11.9888	NA	0
AFF4	PBK	0.884531	0.406379	1.29091	11.9888	NA	0
PDE4DIP	STX4	0.952196	0.383932	1.33613	11.9888	NA	0
CTBP1	NOTCH2	0.913719	0.394221	1.30794	11.9847	NA	0
PPARG	SMAD1	0.973183	0.360811	1.33399	11.9847	NA	0
AFF4	ERG	0.884398	0.406297	1.29069	11.9721	NA	0
PPARG	DDB2	0.973116	0.360771	1.33389	11.9721	NA	0
PDE4DIP	S100B	0.95213	0.383875	1.336	11.968	NA	0
AFF4	OMD	0.884331	0.406278	1.29061	11.9638	NA	0
CHEK2	PAX8	0.986389	0.350448	1.33684	11.9638	NA	0
PPARG	KRT8	0.973047	0.36058	1.33363	11.9638	NA	0
PPARG	CCNH	0.97298	0.360539	1.33352	11.9555	NA	0
AFF4	CCNT2	0.884197	0.406177	1.29037	11.9471	NA	0
AFF4	LYL1	0.884264	0.406159	1.29042	11.9471	NA	0
CHEK2	HIP1	0.986322	0.350396	1.33672	11.9471	NA	0
PPARG	CANT1	0.972913	0.360499	1.33341	11.9471	NA	0
PDE4DIP	MAFB	0.952061	0.383817	1.33588	11.943	NA	0
PPARG	CHN1	0.972844	0.36031	1.33315	11.9388	NA	0
PDE4DIP	CCDC6	0.951994	0.38376	1.33575	11.9264	NA	0
AFF4	DDX5	0.883997	0.406049	1.29005	11.9223	NA	0
PPARG	MEF2A	0.97271	0.359978	1.33269	11.9223	NA	0
AFF4	CHN1	0.884064	0.405994	1.29006	11.9181	NA	0
PPARG	STK11	0.972642	0.359831	1.33247	11.914	NA	0
CTBP1	CCNI	0.913387	0.393945	1.30733	11.9016	NA	0
PDE4DIP	FIP1L1	0.951926	0.383703	1.33563	11.9016	NA	0
PPARG	CREB3L1	0.972574	0.359479	1.33205	11.9016	NA	0
AFF4	ETV5	0.883797	0.405847	1.28964	11.8852	NA	0
CTBP1	MSH2	0.913186	0.393909	1.30709	11.8811	NA	0
PDE4DIP	CEP55	0.951858	0.383645	1.3355	11.8811	NA	0
AFF4	LCP1	0.88293	0.406205	1.28914	11.8728	NA	0
AFF4	NF2	0.883664	0.405746	1.28941	11.8728	NA	0
PDE4DIP	MORF4L1	0.951791	0.383588	1.33538	11.8646	NA	0
AFF4	ARL2BP	0.883597	0.405691	1.28929	11.8605	NA	0
CTBP1	PBX1	0.913253	0.393836	1.30709	11.8605	NA	0
PDE4DIP	PSMC2	0.951723	0.383531	1.33525	11.8442	NA	0
AFF4	LSM3	0.883464	0.405599	1.28906	11.8401	NA	0
CTBP1	RAF1	0.913118	0.393744	1.30686	11.8401	NA	0
TFEB	C2orf44	0.933253	0.388073	1.32133	11.836	NA	0
PDE4DIP	LNX1	0.951655	0.383474	1.33513	11.832	NA	0
AFF4	UBE2I	0.883397	0.405525	1.28892	11.8279	NA	0
CTBP1	CCNG2	0.913053	0.39367	1.30672	11.8197	NA	0
PDE4DIP	PIK3R1	0.951588	0.383416	1.335	11.8157	NA	0
AFF4	EBF1	0.883196	0.405461	1.28866	11.8116	NA	0
AFF4	RBBP8	0.88333	0.405434	1.28876	11.8116	NA	0
TFEB	CSNK1D	0.933187	0.388027	1.32121	11.8076	NA	0
AFF4	DDB2	0.883264	0.405379	1.28864	11.7954	NA	0
PDE4DIP	GFAP	0.95152	0.38336	1.33488	11.7954	NA	0
PDE4DIP	MAML2	0.951453	0.383302	1.33475	11.7833	NA	0
AFF4	CREB3L1	0.88313	0.405324	1.28845	11.7792	NA	0
CTBP1	NR3C1	0.912918	0.393514	1.30643	11.7752	NA	0
AFF4	RBL2	0.883064	0.405259	1.28832	11.7712	NA	0
AFF4	IMPDH2	0.88213	0.405663	1.28779	11.7671	NA	0
AFF4	PPARG	0.882997	0.405204	1.2882	11.7591	NA	0
CTBP1	RASSF1	0.912854	0.393441	1.3063	11.755	NA	0
PDE4DIP	ARNT	0.951284	0.383159	1.33444	11.747	NA	0
PDE4DIP	CCNA2	0.951284	0.383159	1.33444	11.739	NA	0
CTBP1	DDX39	0.912718	0.393368	1.30609	11.731	NA	0
PDE4DIP	FGFR1	0.951284	0.383159	1.33444	11.731	NA	0
AFF4	PRCC	0.882797	0.405057	1.28785	11.727	NA	0
PDE4DIP	YWHAE	0.951284	0.383159	1.33444	11.723	NA	0
CTBP1	PCNA	0.912585	0.393267	1.30585	11.711	NA	0
AFF4	PER1	0.882663	0.404956	1.28762	11.707	NA	0
AFF4	CREB1	0.88253	0.404855	1.28739	11.695	NA	0
AFF4	MSI2	0.882463	0.4048	1.28726	11.6871	NA	0
AFF4	DAXX	0.882397	0.404745	1.28714	11.6712	NA	0
CTBP1	TP63	0.912389	0.39313	1.30552	11.6712	NA	0
CTBP1	CCNA1	0.912454	0.393093	1.30555	11.6672	NA	0
AFF4	GOPC	0.88233	0.40469	1.28702	11.6514	NA	0
CTBP1	EXOSC5	0.912321	0.393047	1.30537	11.6475	NA	0
AFF4	ECT2L	0.882263	0.404635	1.2869	11.6356	NA	0
AFF4	HIP1	0.882196	0.40458	1.28678	11.6277	NA	0
CTBP1	LMNA	0.912219	0.392936	1.30516	11.6238	NA	0
CTBP1	RALGDS	0.91222	0.392936	1.30516	11.6238	NA	0
AFF4	TMPO	0.882063	0.404479	1.28654	11.6081	NA	0
AFF4	LIG1	0.881996	0.404424	1.28642	11.6003	NA	0
CTBP1	CDC20	0.91205	0.392867	1.30492	11.5924	NA	0
AFF4	LASP1	0.88193	0.404369	1.2863	11.5885	NA	0
CTBP1	MAD1L1	0.912116	0.392844	1.30496	11.5885	NA	0
AFF4	PALLD	0.881863	0.404314	1.28618	11.5729	NA	0
AFF4	NOS3	0.881729	0.404222	1.28595	11.5573	NA	0
CTBP1	GRB2	0.911985	0.392716	1.3047	11.5535	NA	0
VIM	PMS2	0.981814	0.34949	1.3313	11.5535	NA	0
AFF4	NR5A1	0.881663	0.404167	1.28583	11.5496	NA	0
AFF4	DIAPH2	0.881596	0.404057	1.28565	11.5341	NA	0
AFF4	NMI	0.881529	0.404112	1.28564	11.5341	NA	0
CTBP1	ALDH2	0.911781	0.392608	1.30439	11.5225	NA	0
AFF4	CCNDBP1	0.881396	0.403956	1.28535	11.5109	NA	0
AFF4	FLT3	0.881329	0.403901	1.28523	11.5032	NA	0
AFF4	TPM3	0.881263	0.403846	1.28511	11.4955	NA	0
CTBP1	CCNJL	0.911718	0.392378	1.3041	11.484	NA	0
AFF4	ERCC2	0.881129	0.403763	1.28489	11.4801	NA	0
AFF4	SUZ12	0.881196	0.403736	1.28493	11.4801	NA	0
AFF4	TFG	0.881062	0.403676	1.28474	11.4686	NA	0
AFF4	LDHA	0.880929	0.403639	1.28457	11.4533	NA	0
AFF4	ERCC3	0.880996	0.403543	1.28454	11.4381	NA	0
AFF4	LCK	0.880862	0.403561	1.28442	11.4381	NA	0
VIM	CLP1	0.981275	0.349065	1.33034	11.4229	NA	0
AFF4	CDKN2D	0.880796	0.40346	1.28426	11.4191	NA	0
AFF4	FBXO11	0.880729	0.403405	1.28413	11.4115	NA	0
AFF4	HIST1H3A	0.880662	0.40335	1.28401	11.4001	NA	0
AFF4	OLIG2	0.880596	0.403277	1.28387	11.3888	NA	0
AFF4	MYB	0.880462	0.403249	1.28371	11.3775	NA	0
CTBP1	CDC25B	0.911184	0.391919	1.3031	11.3737	NA	0
AFF4	GATA1	0.880395	0.403139	1.28353	11.3662	NA	0
AFF4	CCNK	0.880329	0.403084	1.28341	11.3549	NA	0
AFF4	CCNC	0.880262	0.403029	1.28329	11.3474	NA	0
AFF4	BIK	0.880195	0.402974	1.28317	11.3362	NA	0
AFF4	RING1	0.880062	0.402891	1.28295	11.3175	NA	0
AFF4	TEX11	0.879995	0.402818	1.28281	11.3101	NA	0
AFF4	REL	0.879929	0.402763	1.28269	11.3026	NA	0
CTBP1	RPS6KB1	0.910717	0.391607	1.30232	11.2989	NA	0
AFF4	ADD1	0.879862	0.402708	1.28257	11.2915	NA	0
AFF4	PSMD2	0.879795	0.402652	1.28245	11.2767	NA	0
AFF4	AP2B1	0.879728	0.402597	1.28233	11.2656	NA	0
POLR2A	CCNI2	0.97355	0.350917	1.32447	11.2656	NA	0
AFF4	CCNE1	0.879662	0.402542	1.2822	11.2582	NA	0
POLR2A	FGFR1OP	0.973483	0.350871	1.32435	11.2545	NA	0
CTBP1	2020-09-09	0.910384	0.39146	1.30184	11.2398	NA	0
AFF4	FOXL2	0.879462	0.402423	1.28188	11.2361	NA	0
AFF4	STMN1	0.879528	0.402405	1.28193	11.2361	NA	0
AFF4	CCND1	0.879395	0.402331	1.28173	11.2178	NA	0
AFF4	CNOT7	0.879328	0.402276	1.2816	11.2104	NA	0
AFF4	ADRM1	0.879262	0.402221	1.28148	11.1995	NA	0
CTBP1	AFF4	0.910317	0.391203	1.30152	11.1995	NA	0
AFF4	S100A1	0.879195	0.402166	1.28136	11.1922	NA	0
AFF4	EZR	0.879128	0.402111	1.28124	11.1849	NA	0
CTBP1	FANCD2	0.910251	0.391148	1.3014	11.1813	NA	0
AFF4	SH3GLB2	0.879061	0.402056	1.28112	11.1776	NA	0
AFF4	DDX6	0.878995	0.402001	1.281	11.1667	NA	0
AFF4	QKI	0.878861	0.4019	1.28076	11.1522	NA	0
AFF4	LPP	0.878585	0.401707	1.28029	11.1269	NA	0
CTBP1	TRIM27	0.909918	0.390927	1.30085	11.1233	NA	0
AFF4	CCND3	0.878518	0.401652	1.28017	11.1161	NA	0
AFF4	GATA3	0.878451	0.401605	1.28006	11.1054	NA	0
CTBP1	ZNF331	0.90985	0.390863	1.30071	11.1054	NA	0
CTBP1	VIM	0.909784	0.390799	1.30058	11.0946	NA	0
AFF4	TSC1	0.878385	0.40155	1.27993	11.0874	NA	0
AFF4	STX4	0.878318	0.401486	1.2798	11.0767	NA	0
CTBP1	FANCE	0.90965	0.390744	1.30039	11.0732	NA	0
CTBP1	GPC3	0.909717	0.390716	1.30043	11.0696	NA	0
AFF4	S100B	0.878251	0.401449	1.2797	11.066	NA	0
AFF4	MAFB	0.878185	0.401385	1.27957	11.0553	NA	0
AFF4	CCDC6	0.878118	0.40133	1.27945	11.0447	NA	0
CTBP1	UBE2A	0.909587	0.390625	1.30021	11.0447	NA	0
CTBP1	PICALM	0.909517	0.390606	1.30012	11.0376	NA	0
AFF4	FIP1L1	0.878051	0.401275	1.27933	11.034	NA	0
AFF4	CEP55	0.877985	0.40122	1.2792	11.0234	NA	0
AFF4	MORF4L1	0.877918	0.401165	1.27908	11.0164	NA	0
AFF4	PSMC2	0.877851	0.40111	1.27896	11.0058	NA	0
AFF4	LNX1	0.877784	0.401018	1.2788	10.9917	NA	0
AFF4	PIK3R1	0.877718	0.401037	1.27875	10.9917	NA	0
CTBP1	GIT1	0.909316	0.390422	1.29974	10.9882	NA	0
CTBP1	STK11	0.90925	0.390423	1.29967	10.9882	NA	0
AFF4	MAML2	0.877584	0.400899	1.27848	10.9706	NA	0
AFF4	ARNT	0.877418	0.400761	1.27818	10.9601	NA	0
AFF4	CCNA2	0.877418	0.400761	1.27818	10.9531	NA	0
AFF4	FGFR1	0.877418	0.400761	1.27818	10.9462	NA	0
CTBP1	CDKN1B	0.908812	0.390312	1.29912	10.9462	NA	0
AFF4	YWHAE	0.877418	0.400761	1.27818	10.9392	NA	0
CTBP1	PTPN1	0.908748	0.389982	1.29873	10.8631	NA	0
CTBP1	PIM1	0.908545	0.389826	1.29837	10.8357	NA	0
CDT1	SYK	0.931795	0.383892	1.31569	10.8323	NA	0
CTBP1	SRC	0.908411	0.389688	1.2981	10.7982	NA	0
CTBP1	APP	0.908213	0.389541	1.29775	10.7712	NA	0
PDE4DIP	CDKN2D	0.954427	0.356443	1.31087	10.7577	NA	0
CTBP1	RBM15	0.908011	0.389422	1.29743	10.7409	NA	0
CTBP1	CHEK2	0.908072	0.389348	1.29742	10.7207	NA	0
CTBP1	ETV6	0.907878	0.389357	1.29724	10.7141	NA	0
CTBP1	NEK6	0.907746	0.389192	1.29694	10.6841	NA	0
CTBP1	NCOA4	0.907545	0.389037	1.29658	10.651	NA	0
PPARG	FH	0.972506	0.34711	1.31962	10.6148	NA	0
CTBP1	NDRG1	0.907345	0.38888	1.29622	10.6115	NA	0
CTBP1	BAP1	0.907277	0.388788	1.29607	10.5853	NA	0
CTBP1	IGH@	0.907217	0.388725	1.29594	10.5691	NA	0
PPARG	NEFL	0.972303	0.346897	1.3192	10.5593	NA	0
CTBP1	DEK	0.907077	0.388632	1.29571	10.5463	NA	0
PPARG	MITF	0.972236	0.346861	1.3191	10.5399	NA	0
PPARG	TUBA4A	0.97217	0.346825	1.31899	10.527	NA	0
CTBP1	BRD3	0.906945	0.388523	1.29547	10.5237	NA	0
CTBP1	FLI1	0.906878	0.388467	1.29535	10.5076	NA	0
CDT1	ICK	0.930307	0.3825	1.31281	10.4916	NA	0
CTBP1	CDK7	0.906409	0.388449	1.29486	10.482	NA	0
CTBP1	PMS2	0.906211	0.388293	1.2945	10.4374	NA	0
CTBP1	NDC80	0.906612	0.388109	1.29472	10.4248	NA	0
CTBP1	NEK11	0.906545	0.388109	1.29465	10.4248	NA	0
PPARG	DDX39	0.9721	0.346289	1.31839	10.4184	NA	0
VIM	ZNF331	0.996858	0.339694	1.33655	10.4027	NA	0
PPARG	VIM	0.972033	0.346248	1.31828	10.3995	NA	0
CTBP1	CSNK1E	0.906012	0.3881	1.29411	10.3932	NA	0
PPARG	SKA3	0.971966	0.346207	1.31817	10.3901	NA	0
PPARG	CDK9	0.9719	0.346166	1.31807	10.3775	NA	0
CTBP1	STRADB	0.906476	0.387981	1.29446	10.3744	NA	0
TRIM27	MSN	0.817824	0.423025	1.24085	10.365	NA	0
CDT1	EWSR1	0.929634	0.381806	1.31144	10.3556	NA	0
CTBP1	EGFR	0.906344	0.387852	1.2942	10.3463	NA	0
TRIM27	CRTC3	0.817757	0.422822	1.24058	10.3463	NA	0
TRIM27	CDK16	0.81769	0.422756	1.24045	10.3401	NA	0
CDT1	NFIB	0.929496	0.381692	1.31119	10.3338	NA	0
PPARG	CDK16	0.971829	0.345988	1.31782	10.3338	NA	0
CTBP1	NEFL	0.90628	0.387797	1.29408	10.3307	NA	0
RBL2	CDKN2D	0.936856	0.377884	1.31474	10.3245	NA	0
PPARG	DLGAP5	0.971762	0.345947	1.31771	10.3183	NA	0
TRIM27	PHF8	0.817624	0.422553	1.24018	10.3183	NA	0
TRIM27	ORC6L	0.817557	0.422487	1.24004	10.309	NA	0
PPARG	PPP2R5C	0.971696	0.345906	1.3176	10.2998	NA	0
CTBP1	BRCA1	0.906077	0.387595	1.29367	10.2843	NA	0
PPARG	STXBP2	0.977166	0.344457	1.32162	10.2782	NA	0
TRIM27	PRKAR1A	0.817424	0.421968	1.23939	10.2628	NA	0
CTBP1	STXBP2	0.905944	0.387467	1.29341	10.2598	NA	0
CTBP1	NFE2L2	0.905878	0.387467	1.29334	10.2537	NA	0
CTBP1	SMAD1	0.905808	0.387384	1.29319	10.2353	NA	0
TRIM27	FHL3	0.817357	0.421698	1.23906	10.2323	NA	0
TRIM27	IRF4	0.81729	0.421606	1.2389	10.2231	NA	0
CTBP1	CBLB	0.905744	0.387311	1.29305	10.2201	NA	0
CDT1	ZNF384	0.928953	0.380859	1.30981	10.214	NA	0
CTBP1	BCL6	0.905678	0.387228	1.29291	10.2019	NA	0
CTBP1	PAX8	0.905555	0.387255	1.29281	10.2019	NA	0
TRIM27	EZH2	0.817224	0.42129	1.23851	10.2019	NA	0
TRIM27	SAMHD1	0.817156	0.421223	1.23838	10.1928	NA	0
TRIM27	C2orf44	0.81709	0.420955	1.23804	10.1657	NA	0
CTBP1	SKA1	0.905344	0.38699	1.29233	10.1477	NA	0
CTBP1	MTA1	0.905276	0.386935	1.29221	10.1387	NA	0
TRIM27	NOTCH2	0.816956	0.420505	1.23746	10.1237	NA	0
CDT1	DNM2	0.928479	0.379998	1.30848	10.1118	NA	0
TRIM27	MAP2K4	0.816891	0.420371	1.23726	10.1089	NA	0
CTBP1	YWHAG	0.905211	0.386806	1.29202	10.1059	NA	0
TRIM27	SUMO1	0.816823	0.420103	1.23693	10.0881	NA	0
CTBP1	VRK1	0.905077	0.386691	1.29177	10.0822	NA	0
TRIM27	CCNG1	0.816756	0.420036	1.23679	10.0792	NA	0
TRIM27	CSNK1D	0.816691	0.419969	1.23666	10.0703	NA	0
CTBP1	MCM2	0.904941	0.386627	1.29157	10.0615	NA	0
CDT1	VIM	0.928277	0.379653	1.30793	10.0556	NA	0
RBL2	PBK	0.940298	0.355909	1.29621	10.0438	NA	0
CTBP1	TFEB	0.904811	0.386521	1.29133	10.0409	NA	0
CDT1	TUBA1C	0.928005	0.379357	1.30736	10.0175	NA	0
CTBP1	PPP1CA	0.904675	0.38642	1.2911	10.0175	NA	0
TRIM27	RAF1	0.816624	0.419299	1.23592	10.0175	NA	0
CTBP1	CDC25A	0.904609	0.386365	1.29097	10.0087	NA	0
TRIM27	TSC2	0.816556	0.419164	1.23572	10.0029	NA	0
TRIM27	PBX1	0.816489	0.419097	1.23559	9.99418	NA	0
CTBP1	PRPF31	0.903744	0.386448	1.29019	9.98547	NA	0
TRIM27	HOXA13	0.816424	0.419031	1.23545	9.98257	NA	0
CTBP1	PMS1	0.904209	0.386081	1.29029	9.94789	NA	0
TRIM27	NR3C1	0.816356	0.418628	1.23498	9.94789	NA	0
CDT1	HOOK3	0.927398	0.378802	1.3062	9.94213	NA	0
CTBP1	PATZ1	0.904141	0.386053	1.29019	9.94213	NA	0
TRIM27	ACSL3	0.816289	0.418561	1.23485	9.93925	NA	0
TRIM27	RASSF1	0.816224	0.418428	1.23465	9.9249	NA	0
CTBP1	TACC3	0.904008	0.385925	1.28993	9.91917	NA	0
CDT1	PLK4	0.927128	0.378534	1.30566	9.91344	NA	0
TRIM27	PCNA	0.816157	0.417968	1.23412	9.88493	NA	0
CTBP1	IL21R	0.903876	0.385769	1.28964	9.88208	NA	0
TRIM27	IKZF1	0.816089	0.417901	1.23399	9.8764	NA	0
PPARG	NFIB	0.976627	0.342416	1.31904	9.86506	NA	0
TRIM27	EXOSC5	0.815959	0.417652	1.23361	9.85657	NA	0
CDT1	ABI1	0.926182	0.3775	1.30368	9.85092	NA	0
CTBP1	WIF1	0.903607	0.385576	1.28918	9.84809	NA	0
TRIM27	TP63	0.815891	0.417585	1.23348	9.84809	NA	0
CDT1	IGH@	0.926114	0.377247	1.30336	9.84245	NA	0
CTBP1	PML	0.903542	0.385521	1.28906	9.83963	NA	0
TRIM27	RALGDS	0.815824	0.417518	1.23334	9.83682	NA	0
TRIM27	BNIP3L	0.815756	0.417451	1.23321	9.82838	NA	0
CTBP1	TPP1	0.903409	0.385429	1.28884	9.81154	NA	0
CDT1	STRADB	0.925236	0.376567	1.3018	9.80314	NA	0
CTBP1	EPB41	0.90334	0.385374	1.28871	9.80034	NA	0
CTBP1	BIRC3	0.903209	0.385273	1.28848	9.77803	NA	0
VIM	CCNH	0.980736	0.340456	1.32119	9.77525	NA	0
CDT1	PAX8	0.924626	0.375982	1.30061	9.77247	NA	0
CDT1	PSEN1	0.924154	0.375624	1.29978	9.75028	NA	0
CDT1	BLM	0.924087	0.375517	1.2996	9.74475	NA	0
CDT1	BIRC5	0.923951	0.375299	1.29925	9.73647	NA	0
CTBP1	GATA2	0.903076	0.385062	1.28814	9.73647	NA	0
RBL2	IKZF1	0.949235	0.348108	1.29734	9.73095	NA	0
TRIM27	ALDH2	0.815689	0.416561	1.23225	9.73095	NA	0
CTBP1	NBN	0.903009	0.385025	1.28803	9.7282	NA	0
TRIM27	GRB2	0.815621	0.416494	1.23211	9.71994	NA	0
RBL2	TP63	0.948972	0.347979	1.29695	9.70896	NA	0
TRIM27	CDC20	0.815553	0.416379	1.23193	9.70621	NA	0
RBL2	MAD1L1	0.949103	0.347913	1.29702	9.70347	NA	0
CTBP1	POLR2A	0.902741	0.384823	1.28756	9.69252	NA	0
CDT1	CCNL2	0.922734	0.374161	1.2969	9.66526	NA	0
CTBP1	ERG	0.902675	0.384694	1.28737	9.66254	NA	0
CTBP1	FGFR2	0.902609	0.384658	1.28727	9.6544	NA	0
CTBP1	OMD	0.902541	0.38463	1.28717	9.64898	NA	0
TRIM27	FOXO1	0.815423	0.415623	1.23105	9.63545	NA	0
TRIM27	RPL11	0.815358	0.415613	1.23097	9.63004	NA	0
RBL2	BUB1B	0.948502	0.347517	1.29602	9.62735	NA	0
CTBP1	LYL1	0.902475	0.384529	1.287	9.62465	NA	0
CTBP1	CCNT2	0.902408	0.384511	1.28692	9.61657	NA	0
CTBP1	DDX5	0.902275	0.384401	1.28668	9.59777	NA	0
CDT1	MRFAP1L1	0.921113	0.372776	1.29389	9.59509	NA	0
CTBP1	CHN1	0.902208	0.384346	1.28655	9.58438	NA	0
CTBP1	LCP1	0.901142	0.384557	1.2857	9.57637	NA	0
CTBP1	ETV5	0.902008	0.384199	1.28621	9.55772	NA	0
TRIM27	CDK6	0.815292	0.415048	1.23034	9.5524	NA	0
VIM	TP53	0.984383	0.336232	1.32062	9.54444	NA	0
CDT1	SUPT5H	0.919694	0.371256	1.29095	9.5365	NA	0
CTBP1	NF2	0.901876	0.384098	1.28597	9.53385	NA	0
TRIM27	ELL	0.815159	0.414895	1.23005	9.53121	NA	0
CTBP1	ARL2BP	0.901808	0.384043	1.28585	9.52064	NA	0
CDT1	HIP1	0.919288	0.370912	1.2902	9.51537	NA	0
TRIM27	NPM1	0.815223	0.414704	1.22993	9.51537	NA	0
CDT1	IMPDH2	0.91922	0.370853	1.29007	9.5101	NA	0
CTBP1	LSM3	0.901743	0.383979	1.28572	9.50747	NA	0
CTBP1	EBF1	0.901474	0.383795	1.28527	9.45775	NA	0
TRIM27	RARA	0.814895	0.414379	1.22927	9.45515	NA	0
CTBP1	IMPDH2	0.90034	0.383969	1.28431	9.44994	NA	0
CTBP1	DDB2	0.901408	0.383731	1.28514	9.44475	NA	0
CTBP1	CREB3L1	0.901341	0.383667	1.28501	9.4292	NA	0
CTBP1	RBL2	0.901275	0.383612	1.28489	9.42144	NA	0
TRIM27	TBCE	0.815023	0.41389	1.22891	9.41886	NA	0
CTBP1	PPARG	0.901207	0.383556	1.28476	9.40854	NA	0
CTBP1	PRCC	0.901007	0.38341	1.28442	9.38029	NA	0
TRIM27	ORC1L	0.814753	0.413421	1.22817	9.37006	NA	0
RBL2	AFF4	0.946969	0.346267	1.29324	9.3522	NA	0
CTBP1	CREB1	0.900875	0.383235	1.28411	9.34966	NA	0
TRIM27	CDC25B	0.814818	0.413191	1.22801	9.34966	NA	0
CTBP1	TMPO	0.900752	0.383154	1.28391	9.32682	NA	0
PPARG	AKT1	0.996314	0.329303	1.32562	9.32429	NA	0
CTBP1	MSI2	0.900674	0.383116	1.28379	9.32176	NA	0
TRIM27	DNM1L	0.814629	0.412991	1.22762	9.31923	NA	0
CTBP1	DAXX	0.900606	0.383061	1.28367	9.30913	NA	0
CTBP1	GOPC	0.90054	0.382997	1.28354	9.29905	NA	0
CTBP1	ECT2L	0.900473	0.382932	1.28341	9.29151	NA	0
CTBP1	HIP1	0.900407	0.382878	1.28328	9.27896	NA	0
TRIM27	ZNF331	0.814497	0.412485	1.22698	9.26395	NA	0
CTBP1	LASP1	0.900273	0.382721	1.28299	9.25896	NA	0
TRIM27	AFF4	0.814554	0.412379	1.22693	9.25148	NA	0
CTBP1	PALLD	0.900207	0.382666	1.28287	9.2465	NA	0
CTBP1	NOS3	0.900073	0.382575	1.28265	9.22912	NA	0
CTBP1	NR5A1	0.900007	0.38252	1.28253	9.22416	NA	0
CTBP1	NMI	0.899873	0.382446	1.28232	9.20686	NA	0
CTBP1	DIAPH2	0.89994	0.382427	1.28237	9.20439	NA	0
TRIM27	IGL@	0.814424	0.411939	1.22636	9.20193	NA	0
CTBP1	CCNDBP1	0.899744	0.382346	1.28209	9.18717	NA	0
CTBP1	MAP2K4	0.913653	0.361658	1.27531	9.18226	NA	0
RBL2	TBL1XR1	0.946102	0.345504	1.29161	9.1798	NA	0
CTBP1	FLT3	0.899673	0.382235	1.28191	9.17735	NA	0
CTBP1	TPM3	0.899606	0.382161	1.28177	9.16511	NA	0
CTBP1	SUZ12	0.899472	0.382079	1.28155	9.1529	NA	0
CTBP1	ERCC2	0.899406	0.382024	1.28143	9.14559	NA	0
TRIM27	FANCE	0.814222	0.411345	1.22557	9.14316	NA	0
CTBP1	TFG	0.89934	0.381996	1.28134	9.14073	NA	0
CTBP1	LDHA	0.899271	0.381905	1.28118	9.12374	NA	0
TRIM27	VIPAR	0.813902	0.411289	1.22519	9.12374	NA	0
TRIM27	CCNJ	0.814026	0.411231	1.22526	9.12132	NA	0
TRIM27	GPC3	0.814152	0.411144	1.2253	9.12132	NA	0
CTBP1	LCK	0.899205	0.381841	1.28105	9.11406	NA	0
TRIM27	PICALM	0.814087	0.411106	1.22519	9.11164	NA	0
CTBP1	HIST1H3A	0.899072	0.381703	1.28077	9.09717	NA	0
TRIM27	STK11	0.813957	0.41081	1.22477	9.07794	NA	0
CTBP1	MYB	0.898873	0.381611	1.28048	9.07554	NA	0
CTBP1	OLIG2	0.899003	0.381602	1.2806	9.07314	NA	0
CTBP1	GATA1	0.89874	0.381491	1.28023	9.06118	NA	0
CTBP1	CCNK	0.898674	0.381436	1.28011	9.05402	NA	0
CTBP1	CCNC	0.898606	0.381382	1.27999	9.04687	NA	0
TRIM27	GIT1	0.813821	0.410503	1.22432	9.04449	NA	0
TRIM27	PPP2R2A	0.813697	0.410552	1.22425	9.04449	NA	0
CTBP1	RING1	0.89854	0.381326	1.27987	9.03973	NA	0
CTBP1	BIK	0.898403	0.381198	1.2796	9.03022	NA	0
CTBP1	TEX11	0.89834	0.38118	1.27952	9.02311	NA	0
CTBP1	REL	0.898272	0.381097	1.27937	9.01601	NA	0
CTBP1	ADD1	0.898206	0.381033	1.27924	9.00891	NA	0
CTBP1	PSMD2	0.898139	0.380996	1.27914	8.99948	NA	0
CTBP1	STMN1	0.898016	0.381006	1.27902	8.99712	NA	0
POLR2A	SS18L1	0.98191	0.331229	1.31314	8.99476	NA	0
CTBP1	AP2B1	0.898073	0.380914	1.27899	8.99241	NA	0
TFPT	MSN	0.783844	0.422958	1.2068	8.98771	NA	0
TFPT	CRTC3	0.783776	0.422891	1.20667	8.97831	NA	0
CTBP1	FOXL2	0.897872	0.380739	1.27861	8.96894	NA	0
TFPT	CDK16	0.783709	0.422688	1.2064	8.9666	NA	0
CTBP1	CCND1	0.897805	0.380684	1.27849	8.96426	NA	0
CTBP1	CNOT7	0.897738	0.380629	1.27837	8.95725	NA	0
TFPT	PHF8	0.783641	0.422621	1.20626	8.95725	NA	0
CTBP1	ADRM1	0.897672	0.380574	1.27825	8.95025	NA	0
CTBP1	S100A1	0.897605	0.380519	1.27812	8.94326	NA	0
TFPT	ORC6L	0.783574	0.422419	1.20599	8.94326	NA	0
CTBP1	EZR	0.897541	0.380464	1.278	8.93628	NA	0
CTBP1	SH3GLB2	0.897472	0.380409	1.27788	8.93164	NA	0
RBL2	ABI1	0.944768	0.344158	1.28893	8.93164	NA	0
TFPT	MNAT1	0.783506	0.422284	1.20579	8.92931	NA	0
CTBP1	DDX6	0.897404	0.380354	1.27776	8.92468	NA	0
TRIM27	SKA3	0.813418	0.409028	1.22245	8.91541	NA	0
CTBP1	QKI	0.897272	0.380253	1.27752	8.91079	NA	0
TFPT	PRKAR1A	0.783371	0.4219	1.20527	8.90617	NA	0
TFPT	IRF4	0.78327	0.421823	1.20509	8.89925	NA	0
CTBP1	LPP	0.897005	0.38006	1.27706	8.89234	NA	0
TFPT	FHL3	0.783269	0.421775	1.20504	8.89234	NA	0
CTBP1	CCND3	0.896938	0.380005	1.27694	8.88774	NA	0
CTBP1	TSC1	0.896877	0.379951	1.27683	8.87855	NA	0
CTBP1	GATA3	0.896804	0.379895	1.2767	8.87168	NA	0
TRIM27	JUN	0.81329	0.408426	1.22172	8.87168	NA	0
CTBP1	STX4	0.896738	0.37984	1.27658	8.86481	NA	0
TFPT	SAMHD1	0.783101	0.4214	1.2045	8.86481	NA	0
CTBP1	S100B	0.89667	0.379785	1.27646	8.85567	NA	0
CTBP1	MAFB	0.896604	0.37973	1.27633	8.84655	NA	0
RBL2	FOXM1	0.944234	0.343719	1.28795	8.84655	NA	0
TFPT	NEK2	0.783033	0.421089	1.20412	8.84427	NA	0
CTBP1	CCDC6	0.896537	0.379675	1.27621	8.83972	NA	0
TFPT	C2orf44	0.782965	0.421022	1.20399	8.83972	NA	0
TRIM27	2020-09-05	0.812848	0.408121	1.22097	8.83518	NA	0
CTBP1	FIP1L1	0.896471	0.37962	1.27609	8.83063	NA	0
CTBP1	CEP55	0.896403	0.379564	1.27597	8.82383	NA	0
TRIM27	PPP2R5C	0.813088	0.407727	1.22082	8.82383	NA	0
CTBP1	MORF4L1	0.896338	0.37951	1.27585	8.8193	NA	0
TRIM27	CCNYL1	0.813022	0.407689	1.22071	8.81704	NA	0
CTBP1	PSMC2	0.896271	0.379455	1.27573	8.81252	NA	0
TFPT	EXT2	0.782897	0.420572	1.20347	8.81026	NA	0
TFPT	NOTCH2	0.782763	0.420639	1.2034	8.81026	NA	0
TRIM27	CHEK2	0.813218	0.407449	1.22067	8.808	NA	0
TRIM27	SRC	0.813149	0.407315	1.22046	8.80123	NA	0
CTBP1	PIK3R1	0.896138	0.379345	1.27548	8.79898	NA	0
TFPT	CCNG1	0.782695	0.420237	1.20293	8.78323	NA	0
CTBP1	ARNT	0.895838	0.379106	1.27494	8.77874	NA	0
TFPT	SUMO1	0.782627	0.42017	1.2028	8.7765	NA	0
CTBP1	CCNA2	0.895838	0.379106	1.27494	8.77426	NA	0
RBL2	NDEL1	0.943834	0.343338	1.28717	8.77202	NA	0
CTBP1	FGFR1	0.895838	0.379106	1.27494	8.76978	NA	0
CTBP1	YWHAE	0.895838	0.379106	1.27494	8.76531	NA	0
RBL2	STRADB	0.943765	0.34329	1.28705	8.76307	NA	0
TRIM27	DEK	0.81276	0.406904	1.21966	8.76084	NA	0
TRIM27	BRD3	0.812568	0.406914	1.21948	8.75637	NA	0
TRIM27	ITK	0.812946	0.406645	1.21959	8.75637	NA	0
TFPT	CSNK1D	0.782492	0.419835	1.20233	8.75414	NA	0
TFPT	MSH2	0.782392	0.419658	1.20205	8.74523	NA	0
TFPT	CCNI	0.782557	0.4196	1.20216	8.743	NA	0
TRIM27	RET	0.812624	0.406483	1.21911	8.74078	NA	0
TFPT	TSC2	0.78239	0.419643	1.20203	8.73856	NA	0
RBL2	NEFL	0.943567	0.343176	1.28674	8.73633	NA	0
TFPT	PBX1	0.78229	0.41949	1.20178	8.72967	NA	0
TFPT	RAF1	0.782222	0.419442	1.20166	8.72524	NA	0
TRIM27	ETV6	0.812878	0.40609	1.21897	8.72081	NA	0
PDE4DIP	PBK	0.957806	0.338085	1.29589	8.71418	NA	0
TFPT	CCNG2	0.782154	0.418964	1.20112	8.68774	NA	0
TFPT	HOXA13	0.782086	0.418887	1.20097	8.68115	NA	0
TFPT	ACSL3	0.782019	0.418839	1.20086	8.67458	NA	0
TRIM27	FOXM1	0.81236	0.405574	1.21793	8.67239	NA	0
TFPT	NR3C1	0.781951	0.418763	1.20071	8.66801	NA	0
TRIM27	EGFR	0.812297	0.405459	1.21776	8.66364	NA	0
TFPT	PARK2	0.781816	0.418226	1.20004	8.63317	NA	0
TFPT	RASSF1	0.781748	0.418179	1.19993	8.62666	NA	0
TFPT	PCNA	0.781681	0.418102	1.19978	8.62233	NA	0
TRIM27	FLI1	0.81222	0.404788	1.21701	8.61801	NA	0
TFPT	IKZF1	0.781615	0.418035	1.19965	8.61585	NA	0
TRIM27	CCNL1	0.812095	0.404722	1.21682	8.60506	NA	0
TFPT	CDC20	0.781546	0.417231	1.19878	8.56217	NA	0
TFPT	CCNA1	0.781411	0.41724	1.19865	8.56004	NA	0
TFPT	EXOSC5	0.781476	0.417212	1.19869	8.55791	NA	0
CTBP1	EWSR1	0.911848	0.349444	1.26129	8.54726	NA	0
TFPT	GRB2	0.781343	0.417135	1.19848	8.54726	NA	0
TRIM27	CLP1	0.812018	0.403793	1.21581	8.54514	NA	0
TFPT	TP63	0.781207	0.417001	1.19821	8.53241	NA	0
TRIM27	SMAD1	0.811828	0.40365	1.21548	8.53029	NA	0
PPARG	C2orf44	0.971624	0.329698	1.30132	8.52817	NA	0
TFPT	RALGDS	0.781141	0.416958	1.1981	8.52817	NA	0
PPARG	EWSR1	0.971558	0.329657	1.30121	8.52183	NA	0
PPARG	AFF4	0.971491	0.329616	1.30111	8.51549	NA	0
PPARG	ARHGAP26	0.971424	0.329574	1.301	8.50916	NA	0
PPARG	GSG2	0.971358	0.329533	1.30089	8.49864	NA	0
PPARG	PRCC	0.971291	0.329492	1.30078	8.49234	NA	0
PPARG	SS18L1	0.971224	0.32945	1.30067	8.48395	NA	0
TRIM27	AKT1	0.811878	0.402653	1.21453	8.46931	NA	0
PPARG	BRD3	0.970952	0.329345	1.3003	8.46514	NA	0
TRIM27	SKA1	0.811563	0.402683	1.21425	8.46097	NA	0
TRIM27	STXBP2	0.811753	0.402472	1.21422	8.45264	NA	0
PPARG	MUTYH	0.970885	0.329262	1.30015	8.45057	NA	0
PPARG	STMN1	0.970818	0.329221	1.30004	8.44434	NA	0
TFPT	JAK3	0.780734	0.415967	1.1967	8.43811	NA	0
TRIM27	CCNH	0.811366	0.402262	1.21363	8.4257	NA	0
TFPT	CXCR7	0.780666	0.415718	1.19638	8.41951	NA	0
TRIM27	SMAD3	0.811489	0.40187	1.21336	8.41126	NA	0
RBL2	EPB41	0.941032	0.340952	1.28198	8.40714	NA	0
TRIM27	CDK9	0.811678	0.401581	1.21326	8.39892	NA	0
RBL2	TP53	0.940764	0.340761	1.28152	8.39072	NA	0
TRIM27	RAD51L1	0.811292	0.401583	1.21287	8.38867	NA	0
TFPT	ING1	0.7806	0.415383	1.19598	8.38662	NA	0
CTBP1	SUPT5H	0.900807	0.352355	1.25316	8.38458	NA	0
TRIM27	MITF	0.811028	0.401477	1.21251	8.37028	NA	0
TFPT	ESR1	0.780532	0.415182	1.19571	8.36417	NA	0
TFPT	CDK6	0.780464	0.414933	1.1954	8.34183	NA	0
TRIM27	MTA1	0.811217	0.400883	1.2121	8.33778	NA	0
TRIM27	NFE2L2	0.811409	0.400595	1.212	8.32566	NA	0
TRIM27	PATZ1	0.810826	0.40076	1.21159	8.31559	NA	0
TRIM27	VRK1	0.810951	0.399907	1.21086	8.27155	NA	0
TFPT	TBCE	0.780328	0.414158	1.19449	8.26359	NA	0
TRIM27	NME1	0.81075	0.399754	1.2105	8.25565	NA	0
TFPT	AKAP9	0.780058	0.413957	1.19402	8.24574	NA	0
PPARG	FHL3	0.970748	0.327332	1.29808	8.24178	NA	0
POLR2A	ELAVL1	0.877183	0.379773	1.25696	8.23783	NA	0
TRIM27	YWHAG	0.810879	0.399246	1.21012	8.23388	NA	0
TFPT	PRF1	0.779991	0.413699	1.19369	8.22797	NA	0
TFPT	RARA	0.779923	0.413632	1.19355	8.22206	NA	0
TRIM27	EPB41	0.810301	0.399353	1.20965	8.22206	NA	0
TRIM27	SMAD4	0.810553	0.399189	1.20974	8.2201	NA	0
PPARG	SH3GL1	0.970548	0.327187	1.29773	8.21224	NA	0
TRIM27	TFEB	0.810613	0.39893	1.20954	8.20635	NA	0
TFPT	TBL1X	0.779788	0.413383	1.19317	8.20243	NA	0
AFF4	SUPT5H	0.882597	0.366364	1.24896	8.20048	NA	0
TFPT	TUBA1A	0.779717	0.413239	1.19296	8.19266	NA	0
TRIM27	WHSC1L1	0.810479	0.398768	1.20925	8.1868	NA	0
TFPT	2020-09-09	0.77965	0.413153	1.1928	8.179	NA	0
TFPT	LBR	0.779586	0.413	1.19259	8.16734	NA	0
TRIM27	CARS	0.810349	0.398576	1.20893	8.16734	NA	0
TRIM27	MEF2A	0.810096	0.398424	1.20852	8.14604	NA	0
TRIM27	FOXO3	0.809964	0.398328	1.20829	8.13447	NA	0
TFPT	FANCD2	0.779519	0.412571	1.19209	8.1287	NA	0
AFF4	NFIB	0.895004	0.350224	1.24523	8.10186	NA	0
TFPT	TCF7L2	0.779446	0.412207	1.19165	8.09995	NA	0
TRIM27	SH3GL1	0.809829	0.397965	1.20779	8.09804	NA	0
PPARG	C15orf55	0.995775	0.320636	1.31641	8.08471	NA	0
TRIM27	IL21R	0.810147	0.397533	1.20768	8.07331	NA	0
TFPT	IGL@	0.779316	0.411862	1.19118	8.06762	NA	0
TFPT	ZNF331	0.779249	0.411767	1.19102	8.06194	NA	0
TFPT	GPC3	0.779114	0.411633	1.19075	8.04872	NA	0
TFPT	FANCE	0.779045	0.411479	1.19052	8.03367	NA	0
TRIM27	PBK	0.809627	0.397218	1.20685	8.03179	NA	0
TRIM27	NBN	0.809689	0.397065	1.20675	8.02241	NA	0
RBL2	ZNF384	0.947636	0.332157	1.27979	7.99814	NA	0
TFPT	PICALM	0.778977	0.41102	1.19	7.99442	NA	0
TRIM27	LYL1	0.809493	0.396672	1.20616	7.98698	NA	0
AFF4	EXT1	0.89347	0.349261	1.24273	7.98513	NA	0
RBL2	AKAP9	0.947503	0.332024	1.27953	7.98513	NA	0
TFPT	GIT1	0.778842	0.410714	1.18956	7.97031	NA	0
TFPT	STK11	0.778775	0.410704	1.18948	7.96661	NA	0
TRIM27	POLR2A	0.809556	0.396395	1.20595	7.96477	NA	0
TRIM27	OMD	0.809424	0.396404	1.20583	7.96292	NA	0
TFPT	UBE2A	0.778707	0.410589	1.1893	7.95739	NA	0
TFPT	TBL1XR1	0.778639	0.410407	1.18905	7.939	NA	0
RBL2	DNM2	0.946768	0.331501	1.27827	7.93717	NA	0
TFPT	C15orf55	0.778567	0.410293	1.18886	7.92801	NA	0
TRIM27	ERG	0.809285	0.395935	1.20522	7.9207	NA	0
TRIM27	TUBA4A	0.809996	0.395657	1.20565	7.91888	NA	0
TRIM27	GATA2	0.809347	0.395829	1.20518	7.91523	NA	0
TFPT	VIPAR	0.778437	0.409929	1.18837	7.89885	NA	0
TFPT	SKA3	0.778301	0.409622	1.18792	7.87532	NA	0
TRIM27	CHN1	0.809089	0.395418	1.20451	7.87351	NA	0
TFPT	CDKN1B	0.77823	0.409517	1.18775	7.8699	NA	0
TRIM27	CCNT2	0.809152	0.395399	1.20455	7.8699	NA	0
AFF4	TBL1XR1	0.892002	0.348388	1.24039	7.8645	NA	0
TFPT	CASP8	0.778166	0.409297	1.18746	7.8591	NA	0
TFPT	PIM1	0.778032	0.409211	1.18724	7.85192	NA	0
TFPT	CDT1	0.777964	0.409077	1.18704	7.84475	NA	0
TFPT	PYCR1	0.777896	0.408952	1.18685	7.83402	NA	0
RBL2	PLK4	0.945568	0.330407	1.27597	7.82688	NA	0
TFPT	FANCG	0.777829	0.408771	1.1866	7.82332	NA	0
TRIM27	RBPMS	0.808818	0.394834	1.20365	7.81264	NA	0
TRIM27	MUTYH	0.808951	0.394805	1.20376	7.81087	NA	0
TFPT	JUN	0.777761	0.408512	1.18627	7.80909	NA	0
TFPT	APP	0.777733	0.408321	1.18605	7.80023	NA	0
TRIM27	BARD1	0.808881	0.394682	1.20356	7.80023	NA	0
RBL2	RCC1	0.950237	0.3285	1.27874	7.79846	NA	0
RBL2	MAP2K4	0.950104	0.328367	1.27847	7.78256	NA	0
TFPT	PPP2R5C	0.777666	0.408072	1.18574	7.78256	NA	0
PDE4DIP	IKZF1	0.967083	0.324129	1.29121	7.77904	NA	0
RBL2	CCNG1	0.950036	0.32832	1.27836	7.77727	NA	0
TFPT	ETV6	0.777598	0.407986	1.18558	7.77727	NA	0
TRIM27	WIF1	0.809197	0.394298	1.20349	7.77551	NA	0
TRIM27	CREB3L1	0.808621	0.39449	1.20311	7.77376	NA	0
TFPT	NEK6	0.777463	0.407861	1.18532	7.77024	NA	0
TFPT	PLK1	0.777526	0.407804	1.18533	7.76848	NA	0
TFPT	C7orf11	0.777396	0.407478	1.18487	7.75096	NA	0
TRIM27	CDK1	0.809002	0.394039	1.20304	7.74746	NA	0
TRIM27	ETV5	0.80868	0.394126	1.20281	7.74572	NA	0
TRIM27	ARL2BP	0.80855	0.394136	1.20269	7.74397	NA	0
TFPT	NCOA4	0.777328	0.407287	1.18461	7.74048	NA	0
AFF4	C7orf11	0.890268	0.34735	1.23762	7.73177	NA	0
PDE4DIP	MAD1L1	0.966611	0.323852	1.29046	7.72482	NA	0
PDE4DIP	TP63	0.966541	0.323767	1.29031	7.71441	NA	0
RBL2	DDX39	0.94937	0.327691	1.27706	7.69369	NA	0
PDE4DIP	NFIB	0.966271	0.323586	1.28986	7.68165	NA	0
TFPT	CDC25C	0.777125	0.406033	1.18316	7.67821	NA	0
TFPT	RET	0.777058	0.40588	1.18294	7.66964	NA	0
RBL2	CDC20	0.949169	0.327416	1.27659	7.66622	NA	0
TFPT	GAS7	0.776922	0.40566	1.18258	7.65597	NA	0
TFPT	BRD3	0.776854	0.405411	1.18227	7.64235	NA	0
TRIM27	RBL2	0.808415	0.393026	1.20144	7.63725	NA	0
TFPT	FLI1	0.776786	0.405238	1.18202	7.63047	NA	0
TFPT	FOXM1	0.77672	0.405171	1.18189	7.62539	NA	0
TRIM27	DDB2	0.808278	0.392911	1.20119	7.6237	NA	0
AFF4	GSG2	0.889134	0.346661	1.23579	7.61525	NA	0
RBL2	LMNA	0.948801	0.327097	1.2759	7.61525	NA	0
RBL2	RALGDS	0.9488	0.327083	1.27588	7.61187	NA	0
PDE4DIP	CDC25B	0.96573	0.323023	1.28875	7.6085	NA	0
TRIM27	LSM3	0.808341	0.392748	1.20109	7.6085	NA	0
TFPT	CLP1	0.776652	0.40477	1.18142	7.60514	NA	0
TRIM27	EBF1	0.808208	0.392662	1.20087	7.60009	NA	0
TFPT	AKT1	0.776584	0.404492	1.18108	7.58499	NA	0
TRIM27	PPARG	0.80799	0.392441	1.20043	7.58164	NA	0
TRIM27	RBBP8	0.808056	0.392413	1.20047	7.58164	NA	0
S100P	CRTC3	0.876429	0.349744	1.22617	7.57997	NA	0
RBL2	JAK3	0.948435	0.326807	1.27524	7.5783	NA	0
TFPT	NEK11	0.776516	0.404406	1.18092	7.5783	NA	0
TFPT	NDC80	0.776449	0.404358	1.18081	7.57329	NA	0
TFPT	CDK7	0.776378	0.404262	1.18064	7.56662	NA	0
S100P	CDK16	0.876362	0.349543	1.2259	7.56162	NA	0
TFPT	NDEL1	0.776314	0.404138	1.18045	7.55996	NA	0
RBL2	BLM	0.942967	0.327936	1.2709	7.55829	NA	0
TRIM27	NF2	0.808132	0.392096	1.20023	7.55663	NA	0
TFPT	EGFR	0.776246	0.403956	1.1802	7.55165	NA	0
TRIM27	ELAVL1	0.807922	0.392058	1.19998	7.54833	NA	0
S100P	PHF8	0.876294	0.349341	1.22564	7.54336	NA	0
TFPT	PMS2	0.776173	0.403497	1.17967	7.52519	NA	0
S100P	ORC6L	0.876226	0.34914	1.22537	7.52354	NA	0
TFPT	BRCA1	0.776112	0.403315	1.17943	7.51531	NA	0
TFPT	CSNK1E	0.776037	0.403238	1.17928	7.50874	NA	0
S100P	MNAT1	0.876159	0.348939	1.2251	7.50546	NA	0
TFPT	STXBP2	0.775977	0.403104	1.17908	7.50382	NA	0
TRIM27	PER1	0.807789	0.391503	1.19929	7.49891	NA	0
TFPT	NFE2L2	0.775909	0.403028	1.17894	7.49727	NA	0
S100P	SRGAP3	0.876091	0.348738	1.22483	7.4891	NA	0
PDE4DIP	AFF4	0.964851	0.322288	1.28714	7.48747	NA	0
TRIM27	MSI2	0.807723	0.391341	1.19906	7.48584	NA	0
TRIM27	CREB1	0.807654	0.391207	1.19886	7.47607	NA	0
S100P	AKT2	0.876024	0.348537	1.22456	7.47119	NA	0
TFPT	KDSR	0.775841	0.402539	1.17838	7.47119	NA	0
TFPT	KRT8	0.775706	0.402013	1.17772	7.4469	NA	0
S100P	FHL3	0.875956	0.348135	1.22409	7.43723	NA	0
TFPT	SKA1	0.775639	0.401774	1.17741	7.43723	NA	0
S100P	IRF4	0.875889	0.348068	1.22396	7.42919	NA	0
TRIM27	LIG1	0.807522	0.390604	1.19813	7.41636	NA	0
PPARG	FOXM1	0.970341	0.320595	1.29094	7.41316	NA	0
PPARG	NDC80	0.970274	0.320554	1.29083	7.40837	NA	0
TFPT	YWHAG	0.775503	0.401333	1.17684	7.40837	NA	0
PPARG	TUBA1B	0.970207	0.320521	1.29073	7.40198	NA	0
S100P	EZH2	0.875821	0.347733	1.22355	7.40198	NA	0
TFPT	MCM2	0.775436	0.401233	1.17667	7.40039	NA	0
RBL2	IGL@	0.946568	0.325399	1.27197	7.3972	NA	0
S100P	SYK	0.875753	0.347655	1.22341	7.3972	NA	0
TFPT	NME1	0.775368	0.401142	1.17651	7.39402	NA	0
AFF4	CCNH	0.886665	0.345128	1.23179	7.39084	NA	0
S100P	SAMHD1	0.875686	0.34761	1.2233	7.39084	NA	0
TFPT	RAD51L1	0.775301	0.401037	1.17634	7.38925	NA	0
TRIM27	NOS3	0.807458	0.390298	1.19776	7.38766	NA	0
TFPT	VRK1	0.775233	0.40096	1.17619	7.38131	NA	0
PDE4DIP	TBL1XR1	0.96404	0.321525	1.28556	7.37497	NA	0
TRIM27	CDKN2D	0.807267	0.390222	1.19749	7.37339	NA	0
TFPT	TFEB	0.775165	0.400635	1.1758	7.36549	NA	0
TFPT	PPP1CA	0.775097	0.400348	1.17544	7.35131	NA	0
S100P	NEK2	0.875618	0.34713	1.22275	7.34816	NA	0
[truncated: 15,199 more rows]

## Sheet: D. PPiSeq Schlecht et al 2017
treatment	bait-prey	Enrichment_score	Specificity_score	Sum_scores	Borda_scores	interactor	Fitness_Score
CuSO4	FTR1-F[1,2]_HXT1-F[3]	0.97962	0.79905	1.77867	83.3333	1	0.982583
CuSO4	FTR1-F[1,2]_HXT1-F[3]	0.97962	0.79905	1.77867	83.3333	1	0.982583
FK506	TPO1-F[1,2]_HXT1-F[3]	0.958324	0.789329	1.74765	41.6667	1	0.607628
FK506	TPO1-F[1,2]_PDR5-F[3]	0.95762	0.784603	1.74222	38.4615	1	0.65163
FK506	TPO1-F[1,2]_PDR5-F[3]	0.95762	0.784603	1.74222	38.4615	1	0.65163
FK506	PRS3-F[1,2]_PRS3-F[3]	0.97762	0.650035	1.62765	31.25	1	0.767836
FK506	PRS3-F[1,2]_PRS3-F[3]	0.97762	0.650035	1.62765	31.25	1	0.767836
NaCl	FMP45-F[1,2]_HXT1-F[3]	0.940972	0.79525	1.73622	31.25	1	0.37589
NaCl	FMP45-F[1,2]_HXT1-F[3]	0.940972	0.79525	1.73622	31.25	1	0.37589
NaCl	DBP2-F[1,2]_DBP2-F[3]	0.955296	0.743126	1.69842	29.4118	1	0.531407
NaCl	DBP2-F[1,2]_DBP2-F[3]	0.955296	0.743126	1.69842	29.4118	1	0.531407
CuSO4	FTR1-F[1,2]_PDR5-F[3]	0.93562	0.75685	1.69247	23.8095	0	0.464044
NaCl	FMP45-F[1,2]_PDR5-F[3]	0.932648	0.718396	1.65104	20.4082	1	0.196499
NaCl	FMP45-F[1,2]_PDR5-F[3]	0.932648	0.718396	1.65104	20.4082	1	0.196499
FK506	SHR3-F[1,2]_SHR3-F[3]	0.988324	0.534199	1.52252	20	1	0.823046
FK506	SHR3-F[1,2]_SHR3-F[3]	0.988324	0.534199	1.52252	20	1	0.823046
NaCl	HOM3-F[1,2]_IMD3-F[3]	0.928972	0.710561	1.63953	19.2308	0	0.0563826
NaCl	IMD3-F[1,2]_FPR1-F[3]	0.930324	0.69665	1.62697	19.2308	0	-0.00709986
NaCl	SHR3-F[1,2]_FPR1-F[3]	0.938324	0.603878	1.5422	17.2414	0	0.0219229
FK506	TPO1-F[1,2]_SNQ2-F[3]	0.89962	0.750164	1.64978	16.3934	1	0.169406
NaCl	TPO1-F[1,2]_HXT1-F[3]	0.94362	0.576164	1.51978	16.129	1	0.401451
NaCl	FTR1-F[1,2]_HXT1-F[3]	0.945296	0.570333	1.51563	15.873	1	0.354919
NaCl	FTR1-F[1,2]_HXT1-F[3]	0.945296	0.570333	1.51563	15.873	1	0.354919
NaCl	HOM3-F[1,2]_SHR3-F[3]	0.88962	0.720832	1.61045	14.2857	0	0.039928
NaCl	TPO1-F[1,2]_PDR5-F[3]	0.937296	0.50885	1.44615	12.5	1	0.298464
NaCl	TPO1-F[1,2]_PDR5-F[3]	0.937296	0.50885	1.44615	12.5	1	0.298464
NaCl	PRS3-F[1,2]_FPR1-F[3]	0.910648	0.536306	1.44695	11.3636	0	0.0621795
NaCl	IMD3-F[1,2]_SHR3-F[3]	0.918648	0.50636	1.42501	11.1111	0	-0.0213976
FK506	SHR3-F[1,2]_IMD3-F[3]	0.923296	0.500666	1.42396	10.989	0	-0.0124291
NaCl	SHR3-F[1,2]_HXT1-F[3]	0.81962	0.725633	1.54525	9.61538	1	0.148115
NaCl	SHR3-F[1,2]_IMD3-F[3]	0.920972	0.453207	1.37418	9.61538	0	-0.0477421
NaCl	HOM3-F[1,2]_FPR1-F[3]	0.96762	0.36674	1.33436	8.62069	1	0.78177
H2O2	FTR1-F[1,2]_HXT1-F[3]	0.92562	0.390299	1.31592	8.19672	1	0.373066
H2O2	FTR1-F[1,2]_HXT1-F[3]	0.92562	0.390299	1.31592	8.19672	1	0.373066
NaCl	FTR1-F[1,2]_PDR5-F[3]	0.82962	0.55294	1.38256	8.13008	0	0.186816
CuSO4	FTR1-F[1,2]_FPR1-F[3]	0.846648	0.505474	1.35212	7.87402	0	-0.0124189
FK506	ho::NatMX_PRS3-F[3]	0.901296	0.400441	1.30174	7.75194	0	NA
FK506	SHR3-F[1,2]_PDR5-F[3]	0.811296	0.549362	1.36066	7.46269	0	0.00858391
FK506	IMD3-F[1,2]_IMD3-F[3]	0.990648	0.302076	1.29272	7.24638	1	0.875075
FK506	IMD3-F[1,2]_IMD3-F[3]	0.990648	0.302076	1.29272	7.24638	1	0.875075
H2O2	SHR3-F[1,2]_FPR1-F[3]	0.926324	0.354476	1.2808	7.14286	0	-0.0398837
CuSO4	FTR1-F[1,2]_IMD3-F[3]	0.72162	0.77885	1.50047	6.89655	0	-0.146322
H2O2	FMP45-F[1,2]_FPR1-F[3]	0.912324	0.359292	1.27162	6.84932	0	-0.0436691
H2O2	IMD3-F[1,2]_IMD3-F[3]	0.9981	0.281595	1.2797	6.75676	1	0.92797
H2O2	IMD3-F[1,2]_IMD3-F[3]	0.9981	0.281595	1.2797	6.75676	1	0.92797
DMSO	HOM3-F[1,2]_FPR1-F[3]	0.965296	0.296889	1.26218	6.53595	1	1.02904
FK506	ho::NatMX_PDR5-F[3]	0.883296	0.36434	1.24764	6.28931	0	NA
FK506	PRS3-F[1,2]_SHR3-F[3]	0.73962	0.59705	1.33667	6.25	0	0.0847097
FK506	IMD3-F[1,2]_SHR3-F[3]	0.890648	0.349403	1.24005	6.09756	0	-0.00682767
H2O2	DBP2-F[1,2]_DBP2-F[3]	0.952972	0.291186	1.24416	6.09756	1	0.495054
H2O2	DBP2-F[1,2]_DBP2-F[3]	0.952972	0.291186	1.24416	6.09756	1	0.495054
CuSO4	FTR1-F[1,2]_SNQ2-F[3]	0.76162	0.52485	1.28647	6.06061	0	0.0569969
NaCl	ho::NatMX_PRS3-F[3]	0.862972	0.368752	1.23172	6.0241	0	NA
FK506	DBP2-F[1,2]_RPB9-F[3]	0.796972	0.43371	1.23068	5.84795	0	-0.0429573
NaCl	SHR3-F[1,2]_SHR3-F[3]	0.987296	0.252522	1.23982	5.81395	1	0.739697
NaCl	SHR3-F[1,2]_SHR3-F[3]	0.987296	0.252522	1.23982	5.81395	1	0.739697
DMSO	DST1-F[1,2]_FPR1-F[3]	0.840972	0.373622	1.21459	5.78035	0	-0.009409
NaCl	ho::NatMX_SHR3-F[3]	0.785296	0.435069	1.22036	5.71429	0	NA
H2O2	PRS3-F[1,2]_FPR1-F[3]	0.886972	0.31702	1.20399	5.68182	0	0.0927243
FK506	SHR3-F[1,2]_PRS3-F[3]	0.741296	0.51001	1.25131	5.64972	0	0.00401992
H2O2	DBP2-F[1,2]_RPB9-F[3]	0.763296	0.45581	1.21911	5.49451	0	-0.0117686
NaCl	TPO1-F[1,2]_FPR1-F[3]	0.856648	0.321675	1.17832	5.29101	0	-0.0627281
H2O2	PRS3-F[1,2]_PRS3-F[3]	0.975296	0.238922	1.21422	5.20833	1	0.795029
H2O2	PRS3-F[1,2]_PRS3-F[3]	0.975296	0.238922	1.21422	5.20833	1	0.795029
NaCl	SHR3-F[1,2]_PRS3-F[3]	0.72762	0.473444	1.20106	5.07614	0	0.0136724
H2O2	HOM3-F[1,2]_FPR1-F[3]	0.960648	0.242873	1.20352	5.05051	1	0.858901
H2O2	SHR3-F[1,2]_PDR5-F[3]	0.776972	0.389719	1.16669	5.05051	0	-0.00367447
NaCl	FMP45-F[1,2]_FPR1-F[3]	0.902324	0.275451	1.17777	5.02513	0	0.00664382
H2O2	HOM3-F[1,2]_IMD3-F[3]	0.86762	0.292238	1.15986	4.85437	0	0.0120399
DMSO	IMD3-F[1,2]_IMD3-F[3]	0.995296	0.197034	1.19233	4.78469	1	1.07834
DMSO	IMD3-F[1,2]_IMD3-F[3]	0.995296	0.197034	1.19233	4.78469	1	1.07834
FK506	ho::NatMX_SHR3-F[3]	0.81362	0.31739	1.13101	4.71698	0	NA
H2O2	IMD3-F[1,2]_FPR1-F[3]	0.884324	0.273006	1.15733	4.71698	0	-0.0375838
H2O2	FMP45-F[1,2]_ho::HphMX	0.830324	0.304712	1.13504	4.6729	0	NA
NaCl	ho::NatMX_PDR5-F[3]	0.845296	0.29294	1.13824	4.65116	0	NA
H2O2	HOM3-F[1,2]_RPB9-F[3]	0.610972	0.648486	1.25946	4.62963	0	-0.00395744
NaCl	TPO1-F[1,2]_SNQ2-F[3]	0.68162	0.475109	1.15673	4.56621	1	0.0374998
NaCl	DST1-F[1,2]_RPB9-F[3]	0.892972	0.250143	1.14311	4.52489	1	0.136468
CuSO4	HOM3-F[1,2]_FPR1-F[3]	0.962972	0.197193	1.16016	4.46429	1	0.955198
H2O2	IMD3-F[1,2]_RPB9-F[3]	0.613296	0.587924	1.20122	4.46429	0	-0.128737
NaCl	IMD3-F[1,2]_PRS3-F[3]	0.601296	0.628788	1.23008	4.44444	0	-0.0707362
H2O2	PRS3-F[1,2]_RPB9-F[3]	0.731296	0.377547	1.10884	4.40529	0	-0.018969
FK506	DST1-F[1,2]_RPB9-F[3]	0.914972	0.232504	1.14748	4.34783	1	0.146302
FK506	PRS3-F[1,2]_IMD3-F[3]	0.59362	0.599474	1.19309	4.31034	0	0.0836049
DMSO	SHR3-F[1,2]_SHR3-F[3]	0.984972	0.174502	1.15947	4.29185	1	1.00811
DMSO	SHR3-F[1,2]_SHR3-F[3]	0.984972	0.174502	1.15947	4.29185	1	1.00811
CuSO4	TPO1-F[1,2]_FPR1-F[3]	0.850324	0.259196	1.10952	4.23729	0	-0.049999
NaCl	DBP2-F[1,2]_FPR1-F[3]	0.826648	0.278133	1.10478	4.23729	0	-0.00829495
NaCl	ho::NatMX_FPR1-F[3]	0.853296	0.25335	1.10665	4.20168	0	NA
DMSO	DBP2-F[1,2]_DBP2-F[3]	0.950648	0.187964	1.13861	4.13223	1	0.587833
DMSO	DBP2-F[1,2]_DBP2-F[3]	0.950648	0.187964	1.13861	4.13223	1	0.587833
H2O2	DBP2-F[1,2]_FPR1-F[3]	0.824972	0.270206	1.09518	4.09836	0	0.0215463
DMSO	HOM3-F[1,2]_SHR3-F[3]	0.725296	0.350998	1.07629	4.08163	0	0.0222401
H2O2	HOM3-F[1,2]_ho::HphMX	0.636324	0.440333	1.07666	4.04858	0	NA
CuSO4	FMP45-F[1,2]_ho::HphMX	0.806648	0.273427	1.08007	4	0	NA
DMSO	HOM3-F[1,2]_ho::HphMX	0.620972	0.461908	1.08288	3.96825	0	NA
H2O2	SHR3-F[1,2]_RPB9-F[3]	0.589296	0.512363	1.10166	3.96825	0	0.0153748
DMSO	FTR1-F[1,2]_RPB9-F[3]	0.646648	0.409921	1.05657	3.93701	0	-0.0557923
CuSO4	FTR1-F[1,2]_SHR3-F[3]	0.51162	0.742773	1.25439	3.89105	0	-0.0328421
H2O2	FTR1-F[1,2]_RPB9-F[3]	0.676972	0.367775	1.04475	3.84615	0	-0.0495046
NaCl	HOM3-F[1,2]_PRS3-F[3]	0.519296	0.66305	1.18235	3.84615	0	0.0245218
CuSO4	IMD3-F[1,2]_FPR1-F[3]	0.876648	0.210718	1.08737	3.83142	0	-0.0777716
CuSO4	PRS3-F[1,2]_HXT1-F[3]	0.515296	0.644124	1.15942	3.7594	0	0.051222
CuSO4	IMD3-F[1,2]_HXT1-F[3]	0.47762	0.767796	1.24542	3.71747	0	-0.0738923
NaCl	ho::NatMX_ho::HphMX	0.69162	0.323774	1.01539	3.7037	0	NA
H2O2	DST1-F[1,2]_FPR1-F[3]	0.808648	0.244783	1.05343	3.663	0	-0.00380127
FK506	PRS3-F[1,2]_RPB9-F[3]	0.744972	0.283044	1.02802	3.64964	0	0.00296681
H2O2	FMP45-F[1,2]_RPB9-F[3]	0.67362	0.33565	1.00927	3.63636	0	-0.0744375
H2O2	TPO1-F[1,2]_RPB9-F[3]	0.663296	0.351029	1.01433	3.63636	0	-0.0371086
H2O2	HOM3-F[1,2]_SHR3-F[3]	0.70962	0.30441	1.01403	3.62319	0	0.00327342
FK506	FMP45-F[1,2]_RPB9-F[3]	0.69762	0.312478	1.0101	3.61011	0	-0.0533621
DMSO	TPO1-F[1,2]_HXT1-F[3]	0.78762	0.247717	1.03534	3.59712	1	0.507038
DMSO	TPO1-F[1,2]_RPB9-F[3]	0.652972	0.348133	1.00111	3.52113	0	-0.0196809
DMSO	TPO1-F[1,2]_PDR5-F[3]	0.91762	0.148806	1.06643	3.50877	1	0.40784
DMSO	TPO1-F[1,2]_PDR5-F[3]	0.91762	0.148806	1.06643	3.50877	1	0.40784
CuSO4	HOM3-F[1,2]_IMD3-F[3]	0.84362	0.194579	1.0382	3.47222	0	-0.0525728
H2O2	SHR3-F[1,2]_SHR3-F[3]	0.982648	0.114498	1.09715	3.47222	1	0.847588
H2O2	SHR3-F[1,2]_SHR3-F[3]	0.982648	0.114498	1.09715	3.47222	1	0.847588
H2O2	DST1-F[1,2]_RPB9-F[3]	0.895296	0.159878	1.05517	3.46021	1	0.153669
CuSO4	FMP45-F[1,2]_FPR1-F[3]	0.896324	0.150561	1.04688	3.41297	0	-0.0439785
NaCl	PRS3-F[1,2]_SHR3-F[3]	0.59762	0.373272	0.970892	3.37838	0	0.0458731
DMSO	SHR3-F[1,2]_FPR1-F[3]	0.906972	0.136962	1.04393	3.3557	0	0.0404939
H2O2	TPO1-F[1,2]_PDR5-F[3]	0.909296	0.135905	1.0452	3.3557	1	0.294681
H2O2	TPO1-F[1,2]_PDR5-F[3]	0.909296	0.135905	1.0452	3.3557	1	0.294681
FK506	PRS3-F[1,2]_DBP2-F[3]	0.728972	0.252274	0.981246	3.31126	0	0.0109555
DMSO	DST1-F[1,2]_RPB9-F[3]	0.87962	0.148432	1.02805	3.27869	1	0.218689
DMSO	SHR3-F[1,2]_ho::HphMX	0.616324	0.324443	0.940767	3.26797	0	NA
CuSO4	SHR3-F[1,2]_FPR1-F[3]	0.904648	0.133748	1.0384	3.25733	0	-0.00663396
CuSO4	SHR3-F[1,2]_HXT1-F[3]	0.64162	0.306191	0.947811	3.25733	1	0.113324
FK506	ho::NatMX_ho::HphMX	0.671296	0.289596	0.960892	3.25733	0	NA
FK506	IMD3-F[1,2]_PRS3-F[3]	0.491296	0.494066	0.985362	3.24675	0	-0.0217728
CuSO4	IMD3-F[1,2]_IMD3-F[3]	0.99762	0.088834	1.08645	3.20513	1	1.0539
CuSO4	IMD3-F[1,2]_IMD3-F[3]	0.99762	0.088834	1.08645	3.20513	1	1.0539
NaCl	PRS3-F[1,2]_IMD3-F[3]	0.52162	0.422286	0.943906	3.19489	0	-0.00501452
FK506	SHR3-F[1,2]_RPB9-F[3]	0.62362	0.307635	0.931255	3.1746	0	-0.024213
H2O2	SHR3-F[1,2]_DBP2-F[3]	0.644648	0.29254	0.937188	3.16456	0	-0.00988964
DMSO	HOM3-F[1,2]_IMD3-F[3]	0.79162	0.191356	0.982976	3.14465	0	0.015808
NaCl	HOM3-F[1,2]_HXT1-F[3]	0.43562	0.56545	1.00107	3.1348	0	0.014313
H2O2	FTR1-F[1,2]_SNQ2-F[3]	0.701296	0.245336	0.946632	3.06748	0	0.00687887
H2O2	HOM3-F[1,2]_PDR5-F[3]	0.674972	0.257705	0.932677	3.06748	0	-0.0182827
H2O2	TPO1-F[1,2]_HXT1-F[3]	0.77562	0.189548	0.965168	3.03951	1	0.387579
NaCl	FMP45-F[1,2]_SNQ2-F[3]	0.37362	0.67725	1.05087	3.01205	1	0.026437
NaCl	FMP45-F[1,2]_SNQ2-F[3]	0.37362	0.67725	1.05087	3.01205	1	0.026437
H2O2	DST1-F[1,2]_ho::HphMX	0.48562	0.420343	0.905963	3.003	0	NA
H2O2	IMD3-F[1,2]_DBP2-F[3]	0.416972	0.545168	0.96214	3.003	0	-0.0595947
H2O2	ho::NatMX_RPB9-F[3]	0.64962	0.267731	0.917351	2.98507	0	NA
DMSO	PRS3-F[1,2]_PRS3-F[3]	0.970648	0.0680049	1.03865	2.91545	1	0.93699
DMSO	PRS3-F[1,2]_PRS3-F[3]	0.970648	0.0680049	1.03865	2.91545	1	0.93699
FK506	DST1-F[1,2]_DBP2-F[3]	0.530972	0.34944	0.880412	2.91545	0	-0.0159933
H2O2	FMP45-F[1,2]_PDR5-F[3]	0.880648	0.11165	0.992298	2.91545	1	0.0353723
H2O2	FMP45-F[1,2]_PDR5-F[3]	0.880648	0.11165	0.992298	2.91545	1	0.0353723
H2O2	IMD3-F[1,2]_SHR3-F[3]	0.859296	0.122029	0.981325	2.91545	0	-0.055354
NaCl	PRS3-F[1,2]_PRS3-F[3]	0.972972	0.066723	1.03969	2.91545	1	0.667037
NaCl	PRS3-F[1,2]_PRS3-F[3]	0.972972	0.066723	1.03969	2.91545	1	0.667037
DMSO	DST1-F[1,2]_ho::HphMX	0.451296	0.432469	0.883765	2.89855	0	NA
FK506	FMP45-F[1,2]_DBP2-F[3]	0.718972	0.193434	0.912406	2.849	0	-0.0344093
FK506	FTR1-F[1,2]_DBP2-F[3]	0.45962	0.398274	0.857894	2.84091	0	-0.0603427
H2O2	TPO1-F[1,2]_SNQ2-F[3]	0.63362	0.247746	0.881366	2.82486	1	0.0217422
DMSO	DBP2-F[1,2]_RPB9-F[3]	0.664648	0.230519	0.895167	2.80112	0	0.00315123
FK506	SHR3-F[1,2]_DBP2-F[3]	0.694972	0.196118	0.89109	2.77778	0	0.0022254
H2O2	PRS3-F[1,2]_PDR5-F[3]	0.322972	0.647288	0.97026	2.77008	0	0.0743289
CuSO4	PRS3-F[1,2]_FPR1-F[3]	0.823296	0.121112	0.944408	2.75482	0	0.0798943
DMSO	PRS3-F[1,2]_RPB9-F[3]	0.66162	0.21169	0.87331	2.74725	0	0.0600216
NaCl	FMP45-F[1,2]_IMD3-F[3]	0.424648	0.416457	0.841105	2.74725	0	-0.148246
FK506	DBP2-F[1,2]_SNQ2-F[3]	0.379296	0.489893	0.869189	2.73973	0	-0.0506671
DMSO	FMP45-F[1,2]_DBP2-F[3]	0.692648	0.191803	0.884451	2.73224	0	-0.0254546
FK506	DST1-F[1,2]_PRS3-F[3]	0.704972	0.183725	0.888697	2.73224	0	-0.00724413
H2O2	PRS3-F[1,2]_SHR3-F[3]	0.52962	0.302959	0.832579	2.71739	0	0.0834252
FK506	DBP2-F[1,2]_DBP2-F[3]	0.948324	0.052915	1.00124	2.71003	1	0.422898
FK506	DBP2-F[1,2]_DBP2-F[3]	0.948324	0.052915	1.00124	2.71003	1	0.422898
DMSO	SHR3-F[1,2]_RPB9-F[3]	0.508648	0.314746	0.823394	2.7027	0	0.0222332
FK506	FMP45-F[1,2]_ho::HphMX	0.752281	0.146967	0.899247	2.7027	0	NA
FK506	IMD3-F[1,2]_SNQ2-F[3]	0.34162	0.543707	0.885327	2.68817	0	-0.0816087
CuSO4	IMD3-F[1,2]_SHR3-F[3]	0.85562	0.0975445	0.953164	2.68097	0	-0.0349554
CuSO4	ho::NatMX_PDR5-F[3]	0.732324	0.152406	0.88473	2.6738	0	NA
FK506	TPO1-F[1,2]_IMD3-F[3]	0.26562	0.768396	1.03402	2.6738	0	-0.0911257
H2O2	FTR1-F[1,2]_PDR5-F[3]	0.61562	0.238026	0.853646	2.6738	0	0.157085
FK506	DBP2-F[1,2]_FPR1-F[3]	0.802972	0.118692	0.921664	2.66667	0	-0.000513382
NaCl	HOM3-F[1,2]_PDR5-F[3]	0.658324	0.197518	0.855842	2.66667	0	-0.027553
H2O2	PRS3-F[1,2]_ho::HphMX	0.31162	0.585439	0.897059	2.65957	0	NA
NaCl	DST1-F[1,2]_PRS3-F[3]	0.707296	0.167135	0.874431	2.65252	0	0.00807522
FK506	DST1-F[1,2]_SNQ2-F[3]	0.46762	0.329389	0.797009	2.63158	0	0.0013019
H2O2	ho::NatMX_FPR1-F[3]	0.80562	0.112461	0.918081	2.63158	0	NA
H2O2	SHR3-F[1,2]_IMD3-F[3]	0.87562	0.0761822	0.951802	2.61097	0	-0.0735293
H2O2	DBP2-F[1,2]_HXT1-F[3]	0.30162	0.575424	0.877044	2.60417	0	-0.056467
DMSO	ho::NatMX_SHR3-F[3]	0.734648	0.13494	0.869588	2.59067	0	NA
CuSO4	SHR3-F[1,2]_IMD3-F[3]	0.873296	0.0712869	0.944583	2.57732	0	-0.121648
FK506	FMP45-F[1,2]_PDR5-F[3]	0.834648	0.0918047	0.926453	2.57732	1	0.029095
FK506	FMP45-F[1,2]_PDR5-F[3]	0.834648	0.0918047	0.926453	2.57732	1	0.029095
DMSO	PRS3-F[1,2]_FPR1-F[3]	0.816972	0.0981806	0.915153	2.5641	0	0.117708
H2O2	ho::NatMX_SNQ2-F[3]	0.409296	0.373119	0.782415	2.55754	0	NA
H2O2	HOM3-F[1,2]_PRS3-F[3]	0.38762	0.389994	0.777614	2.55102	0	0.0354445
H2O2	HOM3-F[1,2]_SNQ2-F[3]	0.392972	0.386846	0.779818	2.54453	0	-0.0955456
H2O2	DBP2-F[1,2]_SNQ2-F[3]	0.366972	0.390319	0.757291	2.5	0	-0.00477165
DMSO	ho::NatMX_FPR1-F[3]	0.820324	0.087408	0.907732	2.49377	0	NA
DMSO	DBP2-F[1,2]_FPR1-F[3]	0.772648	0.106191	0.878839	2.48756	0	0.0206347
FK506	DST1-F[1,2]_FPR1-F[3]	0.801296	0.0955806	0.896877	2.48756	0	-0.018846
H2O2	FTR1-F[1,2]_DBP2-F[3]	0.428972	0.323212	0.752184	2.48756	0	-0.0594714
FK506	ho::NatMX_SNQ2-F[3]	0.419296	0.330536	0.749832	2.48139	0	NA
FK506	PRS3-F[1,2]_HXT1-F[3]	0.42762	0.316765	0.744385	2.457	0	0.0238413
H2O2	PRS3-F[1,2]_DBP2-F[3]	0.626972	0.179235	0.806207	2.45098	0	0.0326426
H2O2	ho::NatMX_DBP2-F[3]	0.355296	0.389387	0.744683	2.43902	0	NA
CuSO4	FMP45-F[1,2]_RPB9-F[3]	0.679296	0.134548	0.813844	2.40964	0	-0.0247518
DMSO	FMP45-F[1,2]_PDR5-F[3]	0.848972	0.0562492	0.905221	2.40964	1	0.0647841
DMSO	FMP45-F[1,2]_PDR5-F[3]	0.848972	0.0562492	0.905221	2.40964	1	0.0647841
FK506	IMD3-F[1,2]_RPB9-F[3]	0.54762	0.227517	0.775137	2.39234	0	-0.193477
DMSO	TPO1-F[1,2]_DBP2-F[3]	0.406972	0.316412	0.723384	2.38663	0	-0.0376022
DMSO	DST1-F[1,2]_DBP2-F[3]	0.446972	0.289509	0.736481	2.38095	0	-0.0895822
CuSO4	HOM3-F[1,2]_HXT1-F[3]	0.40562	0.315978	0.721598	2.3753	0	-0.0702884
CuSO4	ho::NatMX_PRS3-F[3]	0.698648	0.122829	0.821477	2.36967	0	NA
DMSO	IMD3-F[1,2]_DBP2-F[3]	0.358972	0.359719	0.718691	2.36967	0	-0.133802
H2O2	DST1-F[1,2]_PRS3-F[3]	0.682648	0.129815	0.812463	2.36407	0	0.0238875
FK506	IMD3-F[1,2]_FPR1-F[3]	0.814324	0.0629055	0.877229	2.35294	0	-0.0911897
CuSO4	DBP2-F[1,2]_DBP2-F[3]	0.946648	0	0.946648	2.33645	1	0.520382
CuSO4	DBP2-F[1,2]_DBP2-F[3]	0.946648	0	0.946648	2.33645	1	0.520382
NaCl	IMD3-F[1,2]_DBP2-F[3]	0.398972	0.305842	0.704814	2.331	0	-0.120511
DMSO	SHR3-F[1,2]_PDR5-F[3]	0.710648	0.108006	0.818654	2.32558	0	0.00555347
FK506	DBP2-F[1,2]_PRS3-F[3]	0.296324	0.406186	0.70251	2.32558	0	-0.0186707
FK506	ho::NatMX_FPR1-F[3]	0.832972	0.0508109	0.883783	2.32558	0	NA
DMSO	HOM3-F[1,2]_RPB9-F[3]	0.506324	0.235892	0.742216	2.32019	0	-0.0530712
NaCl	TPO1-F[1,2]_PRS3-F[3]	0.273296	0.434261	0.707557	2.31481	0	-0.0815168
H2O2	PRS3-F[1,2]_SNQ2-F[3]	0.245403	0.486038	0.73144	2.30947	0	-0.0113783
NaCl	FMP45-F[1,2]_DBP2-F[3]	0.702324	0.109839	0.812163	2.30947	0	-0.0574084
NaCl	SHR3-F[1,2]_PDR5-F[3]	0.712324	0.105979	0.818303	2.30947	0	0.0115465
CuSO4	TPO1-F[1,2]_RPB9-F[3]	0.656972	0.130869	0.787841	2.30415	0	-0.042337
H2O2	DST1-F[1,2]_SNQ2-F[3]	0.443296	0.272165	0.715461	2.30415	0	-0.0660047
H2O2	SHR3-F[1,2]_SNQ2-F[3]	0.39762	0.29934	0.69696	2.29358	0	-0.0370966
H2O2	IMD3-F[1,2]_PRS3-F[3]	0.414324	0.288247	0.702572	2.28833	0	-0.0779465
FK506	DST1-F[1,2]_SHR3-F[3]	0.17762	0.626563	0.804183	2.28311	0	-0.0145011
H2O2	FMP45-F[1,2]_SNQ2-F[3]	0.433296	0.269965	0.703261	2.26244	1	-0.0439693
H2O2	FMP45-F[1,2]_SNQ2-F[3]	0.433296	0.269965	0.703261	2.26244	1	-0.0439693
H2O2	FMP45-F[1,2]_DBP2-F[3]	0.716648	0.0955927	0.812241	2.25734	0	-0.0366241
FK506	SHR3-F[1,2]_ho::HphMX	0.580324	0.15684	0.737164	2.23214	0	NA
CuSO4	FTR1-F[1,2]_RPB9-F[3]	0.687296	0.101602	0.788898	2.22717	0	-0.0449545
FK506	FTR1-F[1,2]_FPR1-F[3]	0.778648	0.0566684	0.835316	2.22717	0	-0.0522435
FK506	HOM3-F[1,2]_RPB9-F[3]	0.548972	0.177035	0.726007	2.22717	0	-0.0565342
CuSO4	HOM3-F[1,2]_SHR3-F[3]	0.55962	0.168051	0.727671	2.22222	0	-0.0334626
CuSO4	IMD3-F[1,2]_RPB9-F[3]	0.586972	0.146245	0.733217	2.20264	0	-0.122253
H2O2	DST1-F[1,2]_DBP2-F[3]	0.454972	0.237454	0.692426	2.19298	0	-0.0638249
H2O2	DST1-F[1,2]_HXT1-F[3]	0.14162	0.581949	0.723569	2.1645	0	-0.0443622
FK506	PRS3-F[1,2]_PDR5-F[3]	0.25562	0.378244	0.633864	2.15517	0	0.0339067
H2O2	TPO1-F[1,2]_DBP2-F[3]	0.422648	0.245357	0.668005	2.15517	0	-0.0146187
FK506	ho::NatMX_RPB9-F[3]	0.655296	0.101379	0.756675	2.14592	0	NA
H2O2	ho::NatMX_SHR3-F[3]	0.630324	0.113174	0.743498	2.14592	0	NA
DMSO	DBP2-F[1,2]_PDR5-F[3]	0.21562	0.4222	0.63782	2.14133	0	0.0306457
FK506	FMP45-F[1,2]_FPR1-F[3]	0.864648	0.00233333	0.866981	2.13675	0	-0.0574523
NaCl	DST1-F[1,2]_FPR1-F[3]	0.766972	0.0427375	0.809709	2.1322	0	-0.0288378
NaCl	IMD3-F[1,2]_IMD3-F[3]	0.992972	0	0.992972	2.1322	1	0.803139
NaCl	IMD3-F[1,2]_IMD3-F[3]	0.992972	0	0.992972	2.1322	1	0.803139
H2O2	PRS3-F[1,2]_IMD3-F[3]	0.42162	0.23856	0.66018	2.12766	0	0.033247
CuSO4	HOM3-F[1,2]_PDR5-F[3]	0.650324	0.0984047	0.748729	2.11864	0	-0.0257111
FK506	TPO1-F[1,2]_DBP2-F[3]	0.479296	0.190403	0.669699	2.10526	0	-0.0104491
FK506	TPO1-F[1,2]_PRS3-F[3]	0.213296	0.395436	0.608732	2.10084	0	-0.0633627
H2O2	HOM3-F[1,2]_DBP2-F[3]	0.501683	0.173873	0.675556	2.10084	0	-0.0522311
NaCl	TPO1-F[1,2]_ho::HphMX	0.486648	0.177292	0.66394	2.08768	0	NA
DMSO	FMP45-F[1,2]_RPB9-F[3]	0.567296	0.130615	0.697911	2.08333	0	-0.0135173
DMSO	TPO1-F[1,2]_SNQ2-F[3]	0.526324	0.147284	0.673608	2.07469	1	0.0775341
DMSO	ho::NatMX_PRS3-F[3]	0.757683	0.0327544	0.790438	2.07039	0	NA
FK506	SHR3-F[1,2]_SNQ2-F[3]	0.382648	0.24575	0.628398	2.07039	0	-0.0501875
DMSO	FTR1-F[1,2]_DBP2-F[3]	0.376324	0.246357	0.622681	2.06186	0	-0.0522395
H2O2	FTR1-F[1,2]_FPR1-F[3]	0.755122	0.0318556	0.786978	2.06186	0	-0.0722235
CuSO4	FTR1-F[1,2]_PRS3-F[3]	0.18762	0.398407	0.586027	2.05339	0	-0.0745943
FK506	TPO1-F[1,2]_SHR3-F[3]	0.03962	0.76205	0.80167	2.04499	1	-0.00403996
FK506	TPO1-F[1,2]_SHR3-F[3]	0.03962	0.76205	0.80167	2.04499	1	-0.00403996
H2O2	ho::NatMX_HXT1-F[3]	0.16562	0.425986	0.591606	2.04082	0	NA
H2O2	ho::NatMX_IMD3-F[3]	0.133296	0.48459	0.617886	2.04082	0	NA
H2O2	HOM3-F[1,2]_HXT1-F[3]	0.391296	0.235854	0.62715	2.04082	0	-0.048566
FK506	FTR1-F[1,2]_SNQ2-F[3]	0.642972	0.085374	0.728346	2.03666	0	0.0092114
H2O2	FMP45-F[1,2]_IMD3-F[3]	0.410648	0.211118	0.621766	2.03666	0	-0.18257
DMSO	FMP45-F[1,2]_FPR1-F[3]	0.860324	0	0.860324	2.03252	0	-0.0367551
CuSO4	PRS3-F[1,2]_PRS3-F[3]	0.968324	0	0.968324	2.0284	1	0.893836
CuSO4	PRS3-F[1,2]_PRS3-F[3]	0.968324	0	0.968324	2.0284	1	0.893836
FK506	HOM3-F[1,2]_PDR5-F[3]	0.602324	0.100391	0.702715	2.0284	0	-0.0512191
FK506	HOM3-F[1,2]_SNQ2-F[3]	0.339296	0.258512	0.597808	2.0284	0	-0.0613362
H2O2	IMD3-F[1,2]_HXT1-F[3]	0.220972	0.353024	0.573996	2.02429	0	-0.0986835
H2O2	TPO1-F[1,2]_FPR1-F[3]	0.798324	0.00715556	0.80548	2.01207	0	-0.0799437
NaCl	HOM3-F[1,2]_DBP2-F[3]	0.505122	0.140405	0.645527	2.01207	0	-0.0440809
DMSO	PRS3-F[1,2]_DBP2-F[3]	0.584972	0.103779	0.688751	2.00803	0	0.00378472
NaCl	FTR1-F[1,2]_FPR1-F[3]	0.764648	0.0201889	0.784837	2.00803	0	-0.0421934
CuSO4	SHR3-F[1,2]_SHR3-F[3]	0.980324	0	0.980324	2.00401	1	0.954581
CuSO4	SHR3-F[1,2]_SHR3-F[3]	0.980324	0	0.980324	2.00401	1	0.954581
NaCl	SHR3-F[1,2]_ho::HphMX	0.594324	0.100035	0.694359	2.00401	0	NA
NaCl	FTR1-F[1,2]_SHR3-F[3]	0.303296	0.273562	0.576858	2	0	-0.0224512
NaCl	FTR1-F[1,2]_PRS3-F[3]	0.179296	0.382046	0.561342	1.99601	0	-0.026217
H2O2	TPO1-F[1,2]_IMD3-F[3]	0.122648	0.435685	0.558333	1.9802	0	-0.256248
CuSO4	FMP45-F[1,2]_PDR5-F[3]	0.838324	0	0.838324	1.97239	1	0.0917453
CuSO4	FMP45-F[1,2]_PDR5-F[3]	0.838324	0	0.838324	1.97239	1	0.0917453
DMSO	TPO1-F[1,2]_FPR1-F[3]	0.782324	0.00422222	0.786546	1.97239	0	-0.0812975
FK506	FTR1-F[1,2]_PDR5-F[3]	0.45362	0.160631	0.614251	1.9685	0	0.107671
CuSO4	SHR3-F[1,2]_DBP2-F[3]	0.590648	0.0921806	0.682829	1.96464	0	-0.0191276
H2O2	DBP2-F[1,2]_SHR3-F[3]	0.159296	0.388601	0.547897	1.96464	0	-0.0163699
H2O2	SHR3-F[1,2]_HXT1-F[3]	0.57962	0.0979325	0.677552	1.96078	1	0.0883554
NaCl	DST1-F[1,2]_PDR5-F[3]	0.02562	0.641848	0.667468	1.95312	0	-0.0392175
DMSO	ho::NatMX_PDR5-F[3]	0.751403	0.0139056	0.765308	1.94553	0	NA
FK506	DST1-F[1,2]_ho::HphMX	0.369296	0.210802	0.580098	1.94553	0	NA
NaCl	FTR1-F[1,2]_ho::HphMX	0.07562	0.5007	0.57632	1.94553	0	NA
NaCl	FMP45-F[1,2]_ho::HphMX	0.742324	0.016752	0.759076	1.94175	0	NA
FK506	HOM3-F[1,2]_FPR1-F[3]	0.868972	0	0.868972	1.9305	0	0.0909539
CuSO4	PRS3-F[1,2]_DBP2-F[3]	0.608648	0.0709689	0.679617	1.91939	0	0.00297104
FK506	FMP45-F[1,2]_SNQ2-F[3]	0.36162	0.200706	0.562326	1.91571	1	-0.0298782
FK506	FMP45-F[1,2]_SNQ2-F[3]	0.36162	0.200706	0.562326	1.91571	1	-0.0298782
H2O2	DBP2-F[1,2]_ho::HphMX	0.06962	0.48359	0.55321	1.91205	0	NA
CuSO4	DST1-F[1,2]_RPB9-F[3]	0.789296	0	0.789296	1.9084	1	0.112693
DMSO	HOM3-F[1,2]_PRS3-F[3]	0.33362	0.213641	0.547261	1.89753	0	0.0523144
FK506	ho::NatMX_DBP2-F[3]	0.561296	0.0909204	0.652216	1.89753	0	NA
FK506	SHR3-F[1,2]_HXT1-F[3]	0.53762	0.100368	0.637988	1.89753	1	0.0540656
H2O2	FTR1-F[1,2]_SHR3-F[3]	0.291296	0.247139	0.538435	1.89753	0	-0.0424263
NaCl	DBP2-F[1,2]_IMD3-F[3]	0.01762	0.548307	0.565927	1.8797	0	-0.130354
DMSO	TPO1-F[1,2]_ho::HphMX	0.456324	0.13119	0.587514	1.87617	0	NA
CuSO4	DBP2-F[1,2]_FPR1-F[3]	0.736648	0	0.736648	1.87266	0	0.0309163
NaCl	FMP45-F[1,2]_SHR3-F[3]	0.00568333	0.551582	0.557265	1.86567	0	-0.0253115
NaCl	DBP2-F[1,2]_RPB9-F[3]	0.624648	0.0461937	0.670842	1.8622	0	-0.0463188
CuSO4	DST1-F[1,2]_FPR1-F[3]	0.748842	0	0.748842	1.85874	0	-0.00781482
CuSO4	SHR3-F[1,2]_PRS3-F[3]	0.534648	0.0917445	0.626392	1.85529	0	-0.0399781
NaCl	ho::NatMX_SNQ2-F[3]	0.374972	0.172584	0.547556	1.85185	0	NA
H2O2	PRS3-F[1,2]_HXT1-F[3]	0.348972	0.189772	0.538744	1.84843	0	0.0197281
CuSO4	HOM3-F[1,2]_RPB9-F[3]	0.544648	0.0802369	0.624885	1.84162	0	0.0144838
FK506	PRS3-F[1,2]_ho::HphMX	0.251683	0.248917	0.500601	1.83824	0	NA
FK506	DBP2-F[1,2]_SHR3-F[3]	0.191296	0.290206	0.481502	1.8315	0	-0.000831427
DMSO	ho::NatMX_ho::HphMX	0.577296	0.0594221	0.636718	1.82815	0	NA
FK506	SHR3-F[1,2]_FPR1-F[3]	0.870324	0	0.870324	1.82815	0	-0.00796213
FK506	PRS3-F[1,2]_SNQ2-F[3]	0.294972	0.211641	0.506613	1.82482	0	-0.0563734
H2O2	DBP2-F[1,2]_IMD3-F[3]	0.019296	0.482907	0.502203	1.82149	0	-0.149089
H2O2	IMD3-F[1,2]_SNQ2-F[3]	0.308972	0.199106	0.508078	1.82149	0	-0.134321
NaCl	ho::NatMX_HXT1-F[3]	0.162648	0.304185	0.466833	1.81818	0	NA
DMSO	FTR1-F[1,2]_FPR1-F[3]	0.758324	0	0.758324	1.80832	0	-0.0323216
CuSO4	IMD3-F[1,2]_PRS3-F[3]	0.356324	0.165135	0.521459	1.80505	0	-0.145341
H2O2	TPO1-F[1,2]_SHR3-F[3]	0.035296	0.426229	0.461525	1.80505	1	-0.0438171
H2O2	TPO1-F[1,2]_SHR3-F[3]	0.035296	0.426229	0.461525	1.80505	1	-0.0438171
CuSO4	ho::NatMX_RPB9-F[3]	0.639296	0.0226525	0.661948	1.79856	0	NA
H2O2	FTR1-F[1,2]_IMD3-F[3]	0.184972	0.281244	0.466216	1.79856	0	-0.174007
FK506	IMD3-F[1,2]_ho::HphMX	0.00712222	0.464778	0.4719	1.79211	0	NA
H2O2	FTR1-F[1,2]_PRS3-F[3]	0.172972	0.288058	0.46103	1.78891	0	-0.0600674
FK506	FMP45-F[1,2]_PRS3-F[3]	0.088972	0.351793	0.440765	1.78253	0	-0.0312741
DMSO	DST1-F[1,2]_PRS3-F[3]	0.634648	0.0206944	0.655342	1.77936	0	0.0289061
DMSO	FMP45-F[1,2]_ho::HphMX	0.722324	0	0.722324	1.77936	0	NA
DMSO	DST1-F[1,2]_SNQ2-F[3]	0.403296	0.127442	0.530738	1.76678	0	-0.0627548
FK506	HOM3-F[1,2]_HXT1-F[3]	0.328972	0.165693	0.494665	1.76367	0	-0.0304915
CuSO4	ho::NatMX_FPR1-F[3]	0.746561	0	0.746561	1.75747	0	NA
FK506	TPO1-F[1,2]_RPB9-F[3]	0.606324	0.0235574	0.629881	1.75747	0	-0.0664179
DMSO	ho::NatMX_SNQ2-F[3]	0.344324	0.150058	0.494382	1.75439	0	NA
CuSO4	DBP2-F[1,2]_RPB9-F[3]	0.668648	0	0.668648	1.74216	0	0.00110873
CuSO4	FMP45-F[1,2]_DBP2-F[3]	0.688324	0	0.688324	1.7331	0	-0.0469017
DMSO	IMD3-F[1,2]_FPR1-F[3]	0.770324	0	0.770324	1.7331	0	0.0286369
CuSO4	TPO1-F[1,2]_PDR5-F[3]	0.837296	0	0.837296	1.7301	1	0.289418
CuSO4	TPO1-F[1,2]_PDR5-F[3]	0.837296	0	0.837296	1.7301	1	0.289418
H2O2	TPO1-F[1,2]_PRS3-F[3]	0.22562	0.226227	0.451847	1.72414	0	-0.109187
NaCl	DST1-F[1,2]_ho::HphMX	0.350648	0.134526	0.485174	1.72414	0	NA
CuSO4	FMP45-F[1,2]_HXT1-F[3]	0.10962	0.295238	0.404858	1.71821	1	0.106575
CuSO4	FMP45-F[1,2]_HXT1-F[3]	0.10962	0.295238	0.404858	1.71821	1	0.106575
FK506	PRS3-F[1,2]_FPR1-F[3]	0.780972	0	0.780972	1.71821	0	0.0411115
FK506	DST1-F[1,2]_HXT1-F[3]	0.147296	0.270165	0.417461	1.71233	0	-0.0568405
DMSO	IMD3-F[1,2]_SHR3-F[3]	0.769296	0	0.769296	1.7094	0	-0.0240181
NaCl	ho::NatMX_RPB9-F[3]	0.57562	0.0230735	0.598693	1.70648	0	NA
DMSO	SHR3-F[1,2]_IMD3-F[3]	0.792648	0	0.792648	1.69779	0	-0.109426
H2O2	ho::NatMX_PDR5-F[3]	0.714972	0	0.714972	1.69779	0	NA
DMSO	HOM3-F[1,2]_DBP2-F[3]	0.464972	0.075164	0.540136	1.69492	0	0.00740542
FK506	FMP45-F[1,2]_SHR3-F[3]	0.012648	0.370729	0.383377	1.69492	0	-0.0716096
NaCl	PRS3-F[1,2]_ho::HphMX	0.241296	0.191964	0.43326	1.69205	0	NA
DMSO	SHR3-F[1,2]_DBP2-F[3]	0.556324	0.0237784	0.580102	1.68634	0	0.0433148
NaCl	TPO1-F[1,2]_SHR3-F[3]	0.057296	0.316416	0.373712	1.68634	1	-0.0434776
NaCl	TPO1-F[1,2]_SHR3-F[3]	0.057296	0.316416	0.373712	1.68634	1	-0.0434776
FK506	HOM3-F[1,2]_ho::HphMX	0.494281	0.0544301	0.548711	1.6835	0	NA
FK506	TPO1-F[1,2]_FPR1-F[3]	0.794324	0	0.794324	1.68067	0	-0.109286
NaCl	ho::NatMX_IMD3-F[3]	0.131296	0.263533	0.394829	1.68067	0	NA
NaCl	IMD3-F[1,2]_HXT1-F[3]	0.246281	0.18165	0.427931	1.67504	0	-0.0875694
CuSO4	FTR1-F[1,2]_DBP2-F[3]	0.430324	0.0782187	0.508543	1.66113	0	-0.0560086
DMSO	PRS3-F[1,2]_SNQ2-F[3]	0.211296	0.195179	0.406475	1.65837	0	-0.0376653
NaCl	PRS3-F[1,2]_RPB9-F[3]	0.564972	0.0172112	0.582183	1.65837	0	-0.0531017
NaCl	SHR3-F[1,2]_RPB9-F[3]	0.474648	0.0550301	0.529678	1.65837	0	-0.0352091
H2O2	ho::NatMX_PRS3-F[3]	0.684324	0	0.684324	1.65289	0	NA
H2O2	SHR3-F[1,2]_ho::HphMX	0.572324	0.0120464	0.58437	1.65289	0	NA
H2O2	SHR3-F[1,2]_PRS3-F[3]	0.524972	0.0247154	0.549687	1.65017	0	-0.00072517
CuSO4	DST1-F[1,2]_PRS3-F[3]	0.619296	0	0.619296	1.64474	0	-0.0128035
H2O2	DST1-F[1,2]_SHR3-F[3]	0.156972	0.234333	0.391305	1.64474	0	-0.00880733
NaCl	FTR1-F[1,2]_SNQ2-F[3]	0.582648	0.00248889	0.585137	1.64474	0	0.0131763
CuSO4	PRS3-F[1,2]_IMD3-F[3]	0.321296	0.123548	0.444844	1.63934	0	-0.0123599
NaCl	IMD3-F[1,2]_RPB9-F[3]	0.496561	0.0346869	0.531248	1.63666	0	-0.167106
H2O2	TPO1-F[1,2]_ho::HphMX	0.482324	0.0379689	0.520293	1.62866	0	NA
NaCl	FTR1-F[1,2]_RPB9-F[3]	0.562648	0.00755556	0.570204	1.62866	0	-0.0775465
CuSO4	DST1-F[1,2]_SNQ2-F[3]	0.448648	0.05085	0.499498	1.61031	0	-0.0484588
NaCl	ho::NatMX_DBP2-F[3]	0.461296	0.0412459	0.502542	1.60514	0	NA
CuSO4	HOM3-F[1,2]_PRS3-F[3]	0.298648	0.121208	0.419856	1.60256	0	-0.0128826
CuSO4	ho::NatMX_ho::HphMX	0.488972	0.0241049	0.513077	1.59744	0	NA
NaCl	DBP2-F[1,2]_HXT1-F[3]	0.268972	0.133376	0.402348	1.59744	0	-0.0406354
CuSO4	DST1-F[1,2]_DBP2-F[3]	0.480972	0.0245679	0.50554	1.58983	0	-0.0920044
DMSO	FMP45-F[1,2]_PRS3-F[3]	0.099296	0.237807	0.337103	1.57978	0	-0.0233976
FK506	FTR1-F[1,2]_IMD3-F[3]	0.134324	0.20886	0.343184	1.57978	0	-0.137717
CuSO4	HOM3-F[1,2]_ho::HphMX	0.516324	0.0106704	0.526994	1.57729	0	NA
CuSO4	HOM3-F[1,2]_DBP2-F[3]	0.522648	0.00497778	0.527626	1.57233	0	-0.060018
DMSO	FTR1-F[1,2]_SNQ2-F[3]	0.604972	0	0.604972	1.5674	0	-0.0294994
FK506	FTR1-F[1,2]_RPB9-F[3]	0.598648	0	0.598648	1.56495	0	-0.104268
CuSO4	ho::NatMX_DBP2-F[3]	0.473296	0.021684	0.49498	1.5625	0	NA
FK506	TPO1-F[1,2]_ho::HphMX	0.412324	0.0467375	0.459062	1.55763	0	NA
CuSO4	TPO1-F[1,2]_DBP2-F[3]	0.444324	0.0267037	0.471028	1.5528	0	-0.051098
NaCl	DBP2-F[1,2]_PDR5-F[3]	0.228972	0.133769	0.362741	1.5528	0	-0.0384625
CuSO4	IMD3-F[1,2]_PDR5-F[3]	0.014972	0.273537	0.288509	1.55039	0	-0.194933
NaCl	DBP2-F[1,2]_ho::HphMX	0.085296	0.23009	0.315386	1.54321	0	NA
H2O2	FTR1-F[1,2]_ho::HphMX	0.078972	0.232275	0.311247	1.54083	0	NA
CuSO4	IMD3-F[1,2]_SNQ2-F[3]	0.318324	0.089642	0.407966	1.53846	0	-0.12635
NaCl	DBP2-F[1,2]_SHR3-F[3]	0.174648	0.152755	0.327403	1.53374	0	0.00271826
CuSO4	SHR3-F[1,2]_PDR5-F[3]	0.666324	0	0.666324	1.53139	0	-0.0349631
NaCl	FTR1-F[1,2]_IMD3-F[3]	0.192648	0.13814	0.330788	1.52905	0	-0.162667
DMSO	PRS3-F[1,2]_HXT1-F[3]	0.325296	0.0779458	0.403242	1.52439	0	0.0525141
FK506	DBP2-F[1,2]_IMD3-F[3]	0.023296	0.249546	0.272842	1.52207	0	-0.0892048
H2O2	DBP2-F[1,2]_PRS3-F[3]	0.259296	0.107428	0.366724	1.52207	0	-0.0118147
NaCl	FMP45-F[1,2]_RPB9-F[3]	0.538324	0	0.538324	1.51745	0	-0.0692241
H2O2	DST1-F[1,2]_IMD3-F[3]	0.073296	0.211017	0.284313	1.51286	0	-0.101806
CuSO4	PRS3-F[1,2]_RPB9-F[3]	0.629296	0	0.629296	1.50602	0	0.00124782
DMSO	FTR1-F[1,2]_HXT1-F[3]	0.28762	0.083438	0.371058	1.49254	1	0.205432
DMSO	FTR1-F[1,2]_HXT1-F[3]	0.28762	0.083438	0.371058	1.49254	1	0.205432
DMSO	HOM3-F[1,2]_PDR5-F[3]	0.570648	0	0.570648	1.49031	0	-0.0245053
DMSO	PRS3-F[1,2]_ho::HphMX	0.20362	0.116367	0.319987	1.47929	0	NA
DMSO	PRS3-F[1,2]_SHR3-F[3]	0.38162	0.0254315	0.407051	1.4771	0	0.0949404
NaCl	DST1-F[1,2]_SHR3-F[3]	0.160648	0.133919	0.294567	1.4771	0	-0.0116743
DMSO	DST1-F[1,2]_SHR3-F[3]	0.138972	0.143205	0.282177	1.47275	0	-0.0158209
FK506	HOM3-F[1,2]_DBP2-F[3]	0.541296	0	0.541296	1.46843	0	-0.0181622
CuSO4	FMP45-F[1,2]_IMD3-F[3]	0.400324	0.0185364	0.41886	1.46628	0	-0.166919
DMSO	ho::NatMX_RPB9-F[3]	0.533296	0	0.533296	1.46628	0	NA
H2O2	FMP45-F[1,2]_PRS3-F[3]	0.111296	0.157655	0.268951	1.46628	0	-0.0362887
CuSO4	IMD3-F[1,2]_ho::HphMX	0.032648	0.202461	0.235109	1.45985	0	NA
FK506	IMD3-F[1,2]_DBP2-F[3]	0.326324	0.0403279	0.366652	1.44718	0	-0.120398
H2O2	ho::NatMX_ho::HphMX	0.502842	0	0.502842	1.44509	0	NA
NaCl	SHR3-F[1,2]_SNQ2-F[3]	0.283296	0.0610777	0.344374	1.44509	0	-0.0651055
FK506	FTR1-F[1,2]_ho::HphMX	0.050648	0.182775	0.233423	1.44092	0	NA
NaCl	PRS3-F[1,2]_DBP2-F[3]	0.555296	0	0.555296	1.44092	0	-0.00842864
NaCl	DBP2-F[1,2]_PRS3-F[3]	0.262972	0.0706869	0.333659	1.43885	0	-0.0233257
NaCl	SHR3-F[1,2]_DBP2-F[3]	0.568972	0	0.568972	1.43472	0	-0.0192881
DMSO	FMP45-F[1,2]_SNQ2-F[3]	0.306648	0.0431687	0.349817	1.43266	1	-0.0586127
DMSO	FMP45-F[1,2]_SNQ2-F[3]	0.306648	0.0431687	0.349817	1.43266	1	-0.0586127
FK506	DBP2-F[1,2]_PDR5-F[3]	0.216648	0.090574	0.307222	1.42857	0	-0.00631711
NaCl	DST1-F[1,2]_IMD3-F[3]	0.071296	0.159924	0.23122	1.42857	0	-0.121465
CuSO4	DST1-F[1,2]_PDR5-F[3]	0.04962	0.172416	0.222036	1.42045	0	-0.0442981
DMSO	TPO1-F[1,2]_PRS3-F[3]	0.19962	0.0945565	0.294177	1.42045	0	-0.116084
FK506	FMP45-F[1,2]_IMD3-F[3]	0.342324	0.0213679	0.363692	1.41443	0	-0.149763
NaCl	HOM3-F[1,2]_ho::HphMX	0.492324	0	0.492324	1.41443	0	NA
CuSO4	SHR3-F[1,2]_ho::HphMX	0.550324	0	0.550324	1.41243	0	NA
DMSO	DBP2-F[1,2]_HXT1-F[3]	0.253122	0.0598777	0.313	1.41243	0	-0.0304466
FK506	FTR1-F[1,2]_SHR3-F[3]	0.242842	0.0660777	0.308919	1.41044	0	-0.0513611
H2O2	FMP45-F[1,2]_SHR3-F[3]	0.042324	0.164693	0.207017	1.40449	0	-0.0498007
DMSO	SHR3-F[1,2]_SNQ2-F[3]	0.274648	0.043625	0.318273	1.40252	0	-0.0615214
DMSO	ho::NatMX_HXT1-F[3]	0.12962	0.115229	0.244849	1.40056	0	NA
NaCl	DST1-F[1,2]_DBP2-F[3]	0.394648	0	0.394648	1.40056	0	-0.0837199
DMSO	ho::NatMX_IMD3-F[3]	0.100972	0.127788	0.22876	1.39665	0	NA
DMSO	IMD3-F[1,2]_HXT1-F[3]	0.196324	0.0806005	0.276924	1.39665	0	-0.101916
NaCl	FMP45-F[1,2]_PRS3-F[3]	0.11962	0.120229	0.239849	1.39665	0	-0.0317608
CuSO4	ho::NatMX_SHR3-F[3]	0.462648	0	0.462648	1.39276	0	NA
CuSO4	DST1-F[1,2]_HXT1-F[3]	0.204972	0.076164	0.281136	1.39082	0	-0.0276103
FK506	IMD3-F[1,2]_PDR5-F[3]	0.0114028	0.175816	0.187219	1.39082	0	-0.134669
H2O2	FMP45-F[1,2]_HXT1-F[3]	0.09762	0.125148	0.222768	1.38696	1	0.0354681
H2O2	FMP45-F[1,2]_HXT1-F[3]	0.09762	0.125148	0.222768	1.38696	1	0.0354681
DMSO	ho::NatMX_DBP2-F[3]	0.438972	0	0.438972	1.38504	0	NA
FK506	DBP2-F[1,2]_ho::HphMX	0.066972	0.133955	0.200927	1.38313	0	NA
CuSO4	TPO1-F[1,2]_SNQ2-F[3]	0.552648	0	0.552648	1.38122	1	0.00299064
NaCl	HOM3-F[1,2]_SNQ2-F[3]	0.232972	0.0531342	0.286106	1.37741	0	-0.0700408
NaCl	TPO1-F[1,2]_RPB9-F[3]	0.542972	0	0.542972	1.37552	0	-0.102382
DMSO	SHR3-F[1,2]_HXT1-F[3]	0.512972	0	0.512972	1.37363	1	0.0965513
DMSO	TPO1-F[1,2]_IMD3-F[3]	0.126324	0.102191	0.228515	1.37363	0	-0.284121
CuSO4	DST1-F[1,2]_ho::HphMX	0.362648	0	0.362648	1.36612	0	NA
DMSO	IMD3-F[1,2]_RPB9-F[3]	0.468648	0	0.468648	1.3624	0	-0.159536
DMSO	SHR3-F[1,2]_PRS3-F[3]	0.499403	0	0.499403	1.35501	0	-0.000708887
DMSO	FMP45-F[1,2]_IMD3-F[3]	0.370324	0	0.370324	1.35135	0	-0.188126
FK506	HOM3-F[1,2]_SHR3-F[3]	0.436648	0	0.436648	1.34953	0	-0.0296865
CuSO4	PRS3-F[1,2]_SNQ2-F[3]	0.27962	0.018642	0.298262	1.34771	0	-0.0573399
H2O2	DST1-F[1,2]_PDR5-F[3]	0.05362	0.125388	0.179008	1.34771	0	-0.04735
NaCl	DBP2-F[1,2]_SNQ2-F[3]	0.222324	0.0372459	0.25957	1.34048	0	-0.0541377
NaCl	IMD3-F[1,2]_PDR5-F[3]	0.036972	0.129015	0.165987	1.33869	0	-0.122305
DMSO	DBP2-F[1,2]_PRS3-F[3]	0.231296	0.0277013	0.258997	1.33511	0	0.0116996
H2O2	DBP2-F[1,2]_PDR5-F[3]	0.226648	0.0314531	0.258101	1.33333	0	0.011236
DMSO	PRS3-F[1,2]_PDR5-F[3]	0.169296	0.0592221	0.228518	1.32979	0	0.0677179
NaCl	DST1-F[1,2]_SNQ2-F[3]	0.336972	0	0.336972	1.32979	0	-0.120415
CuSO4	SHR3-F[1,2]_RPB9-F[3]	0.470324	0	0.470324	1.32802	0	-0.0104877
DMSO	IMD3-F[1,2]_SNQ2-F[3]	0.208324	0.0360459	0.24437	1.32626	0	-0.157595
CuSO4	DBP2-F[1,2]_SNQ2-F[3]	0.270648	0.0135408	0.284189	1.3245	0	-0.0577967
FK506	DBP2-F[1,2]_HXT1-F[3]	0.256648	0.015976	0.272624	1.31752	0	-0.0583508
DMSO	FTR1-F[1,2]_PDR5-F[3]	0.353296	0	0.353296	1.31579	0	0.10376
CuSO4	ho::NatMX_HXT1-F[3]	0.124972	0.0734459	0.198418	1.31406	0	NA
CuSO4	DBP2-F[1,2]_HXT1-F[3]	0.284648	0	0.284648	1.31234	0	-0.0285832
NaCl	PRS3-F[1,2]_PDR5-F[3]	0.166972	0.0481125	0.215085	1.3089	0	0.0241834
DMSO	IMD3-F[1,2]_PDR5-F[3]	0.028972	0.114363	0.143335	1.30548	0	-0.22061
NaCl	FTR1-F[1,2]_DBP2-F[3]	0.330648	0	0.330648	1.30548	0	-0.111914
NaCl	HOM3-F[1,2]_RPB9-F[3]	0.384324	0	0.384324	1.30548	0	-0.0996373
CuSO4	FMP45-F[1,2]_SNQ2-F[3]	0.316648	0	0.316648	1.29534	1	-0.0604872
CuSO4	FMP45-F[1,2]_SNQ2-F[3]	0.316648	0	0.316648	1.29534	1	-0.0604872
CuSO4	TPO1-F[1,2]_ho::HphMX	0.440324	0	0.440324	1.29366	0	NA
FK506	HOM3-F[1,2]_IMD3-F[3]	0.364648	0	0.364648	1.29366	0	-0.121938
DMSO	HOM3-F[1,2]_SNQ2-F[3]	0.218324	0.0182816	0.236606	1.29032	0	-0.0840879
H2O2	IMD3-F[1,2]_ho::HphMX	0.020324	0.107039	0.127363	1.287	0	NA
NaCl	DST1-F[1,2]_HXT1-F[3]	0.201296	0.0215259	0.222822	1.287	0	-0.0324793
DMSO	TPO1-F[1,2]_SHR3-F[3]	0.090324	0.0695279	0.159852	1.27877	1	-0.0756322
DMSO	TPO1-F[1,2]_SHR3-F[3]	0.090324	0.0695279	0.159852	1.27877	1	-0.0756322
CuSO4	ho::NatMX_SNQ2-F[3]	0.334648	0	0.334648	1.27714	0	NA
FK506	ho::NatMX_IMD3-F[3]	0.106972	0.0569725	0.163945	1.27551	0	NA
FK506	DST1-F[1,2]_IMD3-F[3]	0.058972	0.080164	0.139136	1.27065	0	-0.0744697
CuSO4	DBP2-F[1,2]_PDR5-F[3]	0.234648	0	0.234648	1.26743	0	-0.00320835
CuSO4	DBP2-F[1,2]_SHR3-F[3]	0.142648	0.0328025	0.175451	1.26743	0	0.0229889
DMSO	FTR1-F[1,2]_ho::HphMX	0.082648	0.0654499	0.148098	1.26582	0	NA
NaCl	TPO1-F[1,2]_DBP2-F[3]	0.388648	0	0.388648	1.25471	0	-0.0627629
DMSO	FTR1-F[1,2]_SHR3-F[3]	0.276324	0	0.276324	1.24844	0	-0.0595011
DMSO	HOM3-F[1,2]_HXT1-F[3]	0.304324	0	0.304324	1.24688	0	-0.0270916
CuSO4	DBP2-F[1,2]_PRS3-F[3]	0.206648	0	0.206648	1.24378	0	0.0164242
CuSO4	PRS3-F[1,2]_SHR3-F[3]	0.34762	0	0.34762	1.24069	0	0.0694924
CuSO4	TPO1-F[1,2]_IMD3-F[3]	0.154324	0.0185168	0.172841	1.24069	0	-0.247631
DMSO	FMP45-F[1,2]_SHR3-F[3]	0.026648	0.0769822	0.10363	1.24069	0	-0.0373563
DMSO	DBP2-F[1,2]_SNQ2-F[3]	0.194972	0	0.194972	1.23001	0	-0.101152
DMSO	FMP45-F[1,2]_HXT1-F[3]	0.08762	0.037923	0.125543	1.23001	1	0.10812
DMSO	FMP45-F[1,2]_HXT1-F[3]	0.08762	0.037923	0.125543	1.23001	1	0.10812
CuSO4	HOM3-F[1,2]_SNQ2-F[3]	0.288972	0	0.288972	1.22549	0	-0.163906
NaCl	PRS3-F[1,2]_HXT1-F[3]	0.313296	0	0.313296	1.22249	0	-0.0298852
DMSO	DST1-F[1,2]_IMD3-F[3]	0.046972	0.0519342	0.0989062	1.21803	0	-0.124872
DMSO	IMD3-F[1,2]_PRS3-F[3]	0.292324	0	0.292324	1.21803	0	-0.124676
DMSO	DST1-F[1,2]_HXT1-F[3]	0.182648	0	0.182648	1.21507	0	-0.0251113
DMSO	DBP2-F[1,2]_SHR3-F[3]	0.170324	0	0.170324	1.21359	0	0.0115146
CuSO4	DST1-F[1,2]_SHR3-F[3]	0.188324	0	0.188324	1.21212	0	-0.00333627
CuSO4	IMD3-F[1,2]_DBP2-F[3]	0.260324	0	0.260324	1.20337	0	-0.0664775
FK506	HOM3-F[1,2]_PRS3-F[3]	0.248561	0	0.248561	1.20048	0	-0.0327409
FK506	FTR1-F[1,2]_PRS3-F[3]	0.104648	0.0154352	0.120083	1.19617	0	-0.0502185
CuSO4	TPO1-F[1,2]_HXT1-F[3]	0.31562	0	0.31562	1.19474	1	0.318791
DMSO	DST1-F[1,2]_PDR5-F[3]	0.062648	0.0228735	0.0855215	1.18624	0	-0.0952422
DMSO	DBP2-F[1,2]_IMD3-F[3]	0.040324	0.0275519	0.0678759	1.18343	0	-0.166036
NaCl	PRS3-F[1,2]_SNQ2-F[3]	0.266324	0	0.266324	1.18064	0	-0.0406283
CuSO4	SHR3-F[1,2]_SNQ2-F[3]	0.280972	0	0.280972	1.17647	0	-0.115746
DMSO	DBP2-F[1,2]_ho::HphMX	0.080648	0.00866667	0.0893147	1.17096	0	NA
CuSO4	DBP2-F[1,2]_ho::HphMX	0.092324	0	0.092324	1.16686	0	NA
DMSO	PRS3-F[1,2]_IMD3-F[3]	0.23762	0	0.23762	1.16686	0	0.00926363
FK506	FTR1-F[1,2]_HXT1-F[3]	0.15362	0	0.15362	1.1655	1	0.0897849
FK506	FTR1-F[1,2]_HXT1-F[3]	0.15362	0	0.15362	1.1655	1	0.0897849
CuSO4	FMP45-F[1,2]_PRS3-F[3]	0.136648	0	0.136648	1.16414	0	-0.0396445
CuSO4	DST1-F[1,2]_IMD3-F[3]	0.094648	0	0.094648	1.15207	0	-0.126258
FK506	ho::NatMX_HXT1-F[3]	0.148324	0	0.148324	1.14943	0	NA
CuSO4	DBP2-F[1,2]_IMD3-F[3]	0.060324	0	0.060324	1.14286	0	-0.136148
CuSO4	FTR1-F[1,2]_ho::HphMX	0.112972	0	0.112972	1.14025	0	NA
DMSO	FTR1-F[1,2]_PRS3-F[3]	0.121296	0	0.121296	1.14025	0	-0.0614959
CuSO4	TPO1-F[1,2]_PRS3-F[3]	0.238324	0	0.238324	1.13895	0	-0.118116
DMSO	FTR1-F[1,2]_IMD3-F[3]	0.114324	0	0.114324	1.13895	0	-0.249566
NaCl	IMD3-F[1,2]_SNQ2-F[3]	0.180324	0	0.180324	1.13636	0	-0.104423
FK506	DST1-F[1,2]_PDR5-F[3]	0.064324	0	0.064324	1.13122	0	-0.0300917
NaCl	IMD3-F[1,2]_ho::HphMX	0.00256111	0.0106	0.0131611	1.12108	0	NA
CuSO4	PRS3-F[1,2]_ho::HphMX	0.144972	0	0.144972	1.10988	0	NA
CuSO4	PRS3-F[1,2]_PDR5-F[3]	0.15162	0	0.15162	1.10988	0	0.0875557
FK506	FMP45-F[1,2]_HXT1-F[3]	0.045296	0	0.045296	1.10865	1	-0.00466215
FK506	FMP45-F[1,2]_HXT1-F[3]	0.045296	0	0.045296	1.10865	1	-0.00466215
CuSO4	ho::NatMX_IMD3-F[3]	0.076324	0	0.076324	1.10254	0	NA
FK506	IMD3-F[1,2]_HXT1-F[3]	0.102324	0	0.102324	1.09529	0	-0.084384
CuSO4	FMP45-F[1,2]_SHR3-F[3]	0.00884167	0	0.00884167	1.08108	0	-0.0378744
NaCl	TPO1-F[1,2]_IMD3-F[3]	0.116648	0	0.116648	1.06724	0	-0.190087
H2O2	IMD3-F[1,2]_PDR5-F[3]	0.030324	0	0.030324	1.05152	0	-0.156592
DMSO	IMD3-F[1,2]_ho::HphMX	0.000280556	0	0.000280556	1.03842	0	NA
CuSO4	TPO1-F[1,2]_SHR3-F[3]	0.054648	0	0.054648	1.02881	1	-0.116954
CuSO4	TPO1-F[1,2]_SHR3-F[3]	0.054648	0	0.054648	1.02881	1	-0.116954

## Sheet: E. rec-YnH Yang et al 2018
bait	prey	Enrichment_score	Specificity_score	Sum_scores	Borda_scores	interactor	Interaction_score
ADRM1	ADRM1	0.0664401	0	0.0664401	1.45698	1	0
ADRM1	PSMC1	0.0110124	0	0.0110124	1.31787	1	0
ADRM1	PSMC2	0.00163744	0	0.00163744	1.30987	1	0
ADRM1	PSMD2	0.122999	0	0.122999	1.37333	1	0
ADRM1	PSMD5	0.0683093	0	0.0683093	1.34016	1	0
ADRM1	UCHL5	0.849793	0.498344	1.34814	14.7468	1	6.46095
BCL2L2	BIK	0.809885	0.594121	1.40401	14.5443	1	0
BCL2L2	BNIP3	0	0.0809695	0.0809695	1.64432	1	0
BCL2L2	S100B	0	0.433838	0.433838	2.04494	1	0
BCL2L2	TEX11	0	0.759698	0.759698	2.07111	1	0
BIK	BCL2L2	0.816447	0.46753	1.28398	12.0851	1	6.54395
BIK	BNIP3	0	0.106687	0.106687	1.73518	1	0
BIK	S100A1	0.623707	0.344168	0.967875	5.68293	1	0
BIK	VAMP3	0.502949	0.039006	0.541955	1.98907	1	0
BNIP3	BCL2L2	0.750364	0.375445	1.12581	7.75632	1	4.61754
BNIP3	BIK	0	0.17046	0.17046	2.00344	1	0
BNIP3	BNIP3	0.961702	0.249418	1.21112	7.79786	1	0
BNIP3	BNIP3L	0.819453	0.429963	1.24942	11.127	1	6.08941
BNIP3	REEP2	0	0.102279	0.102279	1.4048	1	0
BNIP3L	BNIP3	0.778916	0.388721	1.16764	8.73313	1	5.83732
BNIP3L	BNIP3L	0.28956	0	0.28956	1.59918	1	0
BRMS1	BRMS1	0.195818	0	0.195818	1.52667	1	0
BRMS1	CNOT7	0.79055	0.210492	1.00104	4.68813	1	1.67392
BRMS1	NMI	0.800233	0.610454	1.41069	14.1727	1	4.95391
BRMS1	RBBP4	0	0.285527	0.285527	1.90204	1	0
BTG1	CDKN2D	0	0.132824	0.132824	1.74245	1	0
BTG1	CNOT7	0.852358	0.172323	1.02468	4.35514	1	1.42812
BTG1	IKZF1	0.2143	0	0.2143	1.48559	1	0
CCND2	CCND2	0	0.244757	0.244757	2.22839	1	0
CCND2	CDK4	0.794866	0.396298	1.19116	9.33494	1	2.79396
CCND2	CDK6	0.791426	0.42708	1.21851	10.0953	1	4.30483
CCND2	CDKN1A	0.809303	0.490364	1.29967	12.2632	1	6.74174
CCND2	PSMC1	0	0.427341	0.427341	2.17229	1	0
CCND2	PSMC2	0	0.183259	0.183259	1.66405	1	0
CCND2	PSMD5	0.110103	0	0.110103	1.36257	1	0
CCND3	CDK4	0.793652	0.557998	1.35165	12.8872	1	6.31305
CCND3	CDK6	0.823723	0.463202	1.28692	12.328	1	6.11468
CCND3	CDKN1A	0.775402	0.494885	1.27029	10.9699	1	4.423
CCND3	CDKN2D	0.551057	0	0.551057	1.79341	1	0
CCND3	DMRTB1	0	0.113023	0.113023	1.63417	1	0
CCND3	LSM3	0.401067	0.297163	0.698231	3.75564	1	0
CCND3	PCNA	0.00694992	0	0.00694992	1.32341	1	0
CCND3	PSMC1	0.106685	0	0.106685	1.36962	1	0
CCND3	QKI	0.65563	0.0655343	0.721164	2.38388	1	0
CCND3	SH3GLB2	0.57954	0.0438604	0.6234	2.11127	1	0.31629
CCND3	TSG101	0.148357	0	0.148357	1.33234	1	0
CDK4	CCND2	0.792769	0.451114	1.24388	10.787	1	6.7412
CDK4	CCND3	0.804203	0.388955	1.19316	9.37249	1	7.03326
CDK4	CDK4	0.0600594	0	0.0600594	1.42438	1	0
CDK4	CDK6	0.408544	0	0.408544	1.67169	1	0
CDK4	CDKN1A	0.424548	0.167387	0.591936	2.75089	1	0
CDK4	CDKN2D	0.680868	0	0.680868	1.92881	1	0
CDK4	CNOT7	0.796945	0.308127	1.10507	7.09069	1	2.77421
CDK4	EIF4EBP2	0	0.333773	0.333773	2.3286	1	0
CDK4	PCNA	0.125638	0	0.125638	1.38922	1	0
CDK4	PIAS1	0	0.0364628	0.0364628	1.29545	1	2.13138
CDK6	CCND2	0.784036	0.311048	1.09508	6.97605	1	4.5263
CDK6	CCND3	0.818877	0.411121	1.23	10.4111	1	5.88204
CDK6	CDK4	0.0685376	0	0.0685376	1.42945	1	0
CDK6	CDK6	0	0.0496056	0.0496056	1.47562	1	0
CDK6	CDKN1A	0.549978	0.142077	0.692056	2.81401	1	0
CDK6	CDKN2D	0.962593	0	0.962593	2.30739	1	0
CDK6	UBE2I	0.142578	0	0.142578	1.32688	1	0
CDKN1A	CCND2	0.798006	0.442502	1.24051	10.7176	1	5.39532
CDKN1A	CCND3	0.778583	0.232448	1.01103	5.08068	1	3.76059
CDKN1A	CDK4	0	0.301993	0.301993	2.38485	1	0
CDKN1A	CDK6	0.0628797	0	0.0628797	1.42299	1	0
CDKN1A	PCNA	0.994849	0.472817	1.46767	35.303	1	2.76112
CDKN1A	PSMC2	0	0.121132	0.121132	1.49436	1	0
CDKN1A	PSMD2	0	0.252959	0.252959	1.8454	1	0
CDKN1A	RBBP4	0	0.219571	0.219571	1.73389	1	0
CDKN1A	TEX11	0	0.661813	0.661813	2.05794	1	0
CDKN1A	TSG101	0.707901	0.161906	0.869807	3.51857	1	0
CDKN2D	BTG1	0	0.335984	0.335984	2.55538	1	0
CDKN2D	CCND3	0	0.309916	0.309916	2.43114	1	0
CDKN2D	CDK4	0.983141	0.348969	1.33211	15.3088	1	0
CDKN2D	CDK6	0.997682	0.409376	1.40706	23.5354	1	2.03028
CDKN2D	CTBP1	0.801304	0.160031	0.961335	3.86915	1	0
CDKN2D	DMRTB1	0.723696	0.325981	1.04968	6.46863	1	0
CDKN2D	FHL3	0.801304	0.160031	0.961335	3.86658	1	0
CDKN2D	KLF3	0	0.0644151	0.0644151	1.4291	1	0
CDKN2D	LSM3	0.641052	0.167523	0.808576	3.35638	1	0
CDKN2D	MRFAP1L1	0	0.323513	0.323513	2.10669	1	0
CDKN2D	NMI	0	0.316688	0.316688	2.0748	1	0
CDKN2D	PIAS1	0	0.254567	0.254567	1.88909	1	0
CDKN2D	QKI	0	0.245363	0.245363	1.81719	1	0
CDKN2D	SH3GLB1	0	0.158102	0.158102	1.5124	1	0
CDKN2D	SH3GLB2	0	0.226746	0.226746	1.66882	1	0
CDKN2D	TEX11	0	0.0156217	0.0156217	1.16233	1	0
CDKN2D	TSG101	0.982296	0.195118	1.17741	5.90771	1	0
CEP55	CEP55	0.180153	0	0.180153	1.49015	1	0
CEP55	PSMC2	0.0515677	0	0.0515677	1.33601	1	0
CEP55	SUPT5H	0.682701	0	0.682701	1.70546	1	0
CEP55	TSG101	0.776691	0.530952	1.30764	11.6267	1	10.0925
CNOT7	BRMS1	0.197831	0	0.197831	1.52727	1	0
CNOT7	BTG1	0.814451	0.437633	1.25208	11.1912	1	7.06721
CNOT7	CDK4	0.171232	0	0.171232	1.49532	1	0
CNOT7	FHL3	0	0.0147374	0.0147374	1.32961	1	0
CNOT7	LSM3	0.598319	0.189894	0.788213	3.44777	1	0
CNOT7	MRFAP1L1	0.526516	0.233436	0.759952	3.66929	1	0
CNOT7	NMI	0	0.202993	0.202993	1.77132	1	0
CNOT7	PIAS1	0.524703	0	0.524703	1.66286	1	0
CNOT7	PSMC1	0.444349	0.377477	0.821826	4.54191	1	0
CNOT7	PSMC2	0	0.0540697	0.0540697	1.31922	1	0
CNOT7	TEX11	0	0.489907	0.489907	1.98467	1	0
CNOT7	TSG101	0	0.397253	0.397253	1.88603	1	0
CTBP1	CDKN2D	0.480953	0.0561045	0.537057	2.05903	1	0
CTBP1	CTBP1	0.35525	0.554257	0.909508	4.75316	1	0
CTBP1	DMRTB1	0	0.514744	0.514744	2.63634	1	0
CTBP1	IKZF1	0.93103	0.372467	1.3035	13.3601	1	0
CTBP1	KLF3	0	0.247786	0.247786	1.99726	1	0
CTBP1	RBBP8	0.35525	0.554257	0.909508	4.74155	1	0
CTBP1	SUPT5H	0.579914	0.0455669	0.625481	2.1232	1	0
CTBP1	UBE2I	0.546771	0.138259	0.68503	2.76591	1	0
DAPK1	DAPK1	0.345285	0.0312119	0.376497	1.79231	1	0
DAPK1	SARNP	0.149948	0.0244225	0.174371	1.60071	1	0
DDX39A	DDX39A	0.504401	0.0484272	0.552828	2.04064	1	0
DDX39A	SARNP	0.793951	0.332939	1.12689	7.67963	1	6.58064
DDX39A	UBE2I	0.635919	0	0.635919	1.65342	1	0
DMRTB1	CCND3	0.731038	0.0993852	0.830423	2.84632	1	2.59125
DMRTB1	CDKN2D	0	0.292664	0.292664	2.32025	1	5.04719
DMRTB1	CTBP1	0.469597	0.0287782	0.498375	1.91172	1	0
DMRTB1	EXOSC1	0	0.416631	0.416631	2.47294	1	5.21426
DMRTB1	EXOSC5	0	0.293863	0.293863	2.20268	1	4.25696
DMRTB1	QKI	0.813288	0.377443	1.19073	9.1877	1	5.06178
DMRTB1	RBFOX2	0.788184	0.328904	1.11709	7.47754	1	5.41089
DMRTB1	RBPMS	0	0.311038	0.311038	1.91833	1	5.41575
DMRTB1	TSG101	0	0.477692	0.477692	1.95437	1	6.08501
EIF4EBP2	CDK4	0	0.505876	0.505876	2.79712	1	0
EIF4EBP2	FHL3	0	0.0727878	0.0727878	1.48049	1	0
EIF4EBP2	LSM3	0.272215	0	0.272215	1.50692	1	0
EXOSC1	EXOSC5	0.796862	0.39109	1.18795	9.23138	1	5.93533
EXOSC1	FHL3	0	0.0240985	0.0240985	1.35339	1	0
EXOSC1	LSM3	0.0996101	0	0.0996101	1.39688	1	0
[truncated: 5,691 more rows]
