# Supplementary material for: Next-generation yeast-two-hybrid analysis with Y2H-SCORES identifies novel interactors of the MLA immune receptor
Source: PLoS Comput Biol. 2021 Apr 2;17(4):e1008890. doi: 10.1371/journal.pcbi.1008890 (PMC8046355; doi:10.1371/journal.pcbi.1008890)
Supplement: S8 Data — (XLSX) [file pcbi.1008890.s014.xlsx]

## Sheet: Cover
Next-generation yeast-two-hybrid analysis with Y2H-SCORES identifies novel interactors of the MLA immune receptor
Valeria Velásquez-Zapata, J. Mitch Elmore, Sagnik Banerjee, Karin S. Dorman, Roger P. Wise
S8 Data. Y2H-SCORES for the MLA6 baits.
Column	Details
prey	Identified prey
bait	Bait in study
Enrichment_score	Enrichment score values
Specificity_score	Specificity score values
In_frame_score	In-frame score values
In_frame_prey_transcripts	In-frame transcripts for each prey
Sum_scores	Sum of the Y2H-SCORES
Borda_scores	Borda ensemble of the Y2H-SCORES
interaction	Validated interactions, positive (1) and negative (0)
description	Prey description
bait	Bait name
Q001S0002B0009	MLA6_CC_aa1-161
Q001S0002B0010	MLA6_CC+NB_aa1-225
Q001S0002B0011	MLA6_LRR_aa550-956

## Sheet: S8 Data
prey	bait	Enrichment_score	Specificity_score	In_frame_score	In_frame_transcripts	sum_scores	Borda_scores	interaction	description
HORVU1Hr1G047110	Q001S0002B0010	0.99911	0.896675	0.989601	HORVU1Hr1G047110.7,HORVU1Hr1G047110.8,HORVU1Hr1G047110.9	2.88539	1820.27	1	Kinesin-related protein 11
HORVU5Hr1G070010	Q001S0002B0009	0.9951	0.899306	0.980144	HORVU5Hr1G070010.1	2.87455	1356.93	1	unknown function
HORVU4Hr1G060770	Q001S0002B0010	0.987573	0.891655	0.996534	HORVU4Hr1G060770.3	2.87576	1066.16	0	SH3 domain-containing protein
HORVU7Hr1G113890	Q001S0002B0010	0.999576	0.900512	0.920277	HORVU7Hr1G113890.3	2.82037	838.551	1	POLAR-like domain
HORVU7Hr1G091600	Q001S0002B0010	0.988362	0.883554	0.97747	HORVU7Hr1G091600.3	2.84939	660.451	NA	BEST Arabidopsis thaliana protein match is: kinectin-related .
HORVU3Hr1G094260	Q001S0002B0010	0.981254	0.850497	1	HORVU3Hr1G094260.5	2.83175	529.298	1	dynamin-related protein 3A
HORVU5Hr1G067570	Q001S0002B0010	0.966465	0.85674	0.961872	HORVU5Hr1G067570.1	2.78508	367.64	1	Protein disulfide isomerase-like 2-3
HORVU1Hr1G071330	Q001S0002B0010	0.992557	0.899187	0.805893	HORVU1Hr1G071330.6	2.69764	304.616	1	basic helix-loop-helix (bHLH) DNA-binding superfamily protein
HORVU3Hr1G032920	Q001S0002B0010	0.986238	0.891929	0.816291	HORVU3Hr1G032920.1	2.69446	279.517	1	WPP domain-associated protein
HORVU4Hr1G028180	Q001S0002B0010	0.972313	0.830009	0.946274	HORVU4Hr1G028180.10	2.7486	266.539	NA	myosin heavy chain-related
HORVU0Hr1G021880	Q001S0002B0009	0.995571	0.799482	0.963899	HORVU0Hr1G021880.1	2.75895	223.446	1	AAA-ATPase 1
HORVU0Hr1G021880	Q001S0002B0010	0.998902	0.799828	0.92201	HORVU0Hr1G021880.1	2.72074	210.228	1	AAA-ATPase 1
HORVU4Hr1G078410	Q001S0002B0010	0.993972	0.898439	0.668977	HORVU4Hr1G078410.5	2.56139	173.158	1	Homeobox-leucine zipper protein family
HORVU0Hr1G022500	Q001S0002B0010	0.926087	0.819598	0.916811	HORVU0Hr1G022500.1	2.6625	167.71	1	Ubiquitin system component Cue protein
HORVU5Hr1G059990	Q001S0002B0010	0.917385	0.805371	0.882149	HORVU5Hr1G059990.1	2.60491	137.95	NA	unknown protein; Has 474 Blast hits to 433 proteins in 138 species: Archae - 6; Bacteria - 80; Metazoa - 195; Fungi - 44; Plants - 59; Viruses - 0; Other Eukaryotes - 90 (source: NCBI BLink).
HORVU5Hr1G114950	Q001S0002B0010	0.969414	0.830741	0.688042	HORVU5Hr1G114950.1	2.4882	121.946	1	Kinetochore protein NDC80 homolog
HORVU1Hr1G089490	Q001S0002B0010	0.804057	0.818747	0.944541	HORVU1Hr1G089490.1	2.56734	114.465	0	Transcription factor RADIALIS
HORVU5Hr1G027950	Q001S0002B0010	0.817594	0.814123	0.912478	HORVU5Hr1G027950.2,HORVU5Hr1G027950.5	2.5442	110.893	1	OBERON-like protein
HORVU5Hr1G124610	Q001S0002B0010	0.847505	0.793141	0.897747	HORVU5Hr1G124610.1	2.53839	107.693	NA	LOCATED IN: mitochondrion, chloroplast thylakoid membrane, chloroplast, plastid, chloroplast envelope; EXPRESSED IN: 24 plant structures; EXPRESSED DURING: 14 growth stages;
HORVU1Hr1G086390	Q001S0002B0010	0.777828	0.784928	0.918544	HORVU1Hr1G086390.1	2.4813	87.9046	1	Golgin 5
HORVU5Hr1G070010	Q001S0002B0010	0.908784	0.723286	0.853553	HORVU5Hr1G070010.6,HORVU5Hr1G070010.7	2.48562	82.2834	1	unknown function
HORVU7Hr1G091600	Q001S0002B0009	0.958838	0.660516	0.965704	HORVU7Hr1G091600.3	2.58506	70.6733	NA	BEST Arabidopsis thaliana protein match is: kinectin-related .
HORVU7Hr1G001030	Q001S0002B0010	0.784693	0.727094	0.808492	HORVU7Hr1G001030.5,HORVU7Hr1G001030.8	2.32028	63.0329	NA	inter-alpha-trypsin inhibitor heavy chain-related
HORVU0Hr1G030830	Q001S0002B0009	0.960126	0.842828	0.218412	HORVU0Hr1G030830.4	2.02137	56.4958	0	WRKY family transcription factor
HORVU2Hr1G030630	Q001S0002B0010	0.60167	0.720386	0.873484	HORVU2Hr1G030630.2	2.19554	50.189	NA	Protein WEAK CHLOROPLAST MOVEMENT UNDER BLUE LIGHT 1
HORVU4Hr1G064580	Q001S0002B0010	0.547483	0.743799	0.864818	HORVU4Hr1G064580.7	2.1561	49.3918	NA	microtubule-associated protein 65-7
HORVU6Hr1G017930	Q001S0002B0009	0.957895	0.738764	0.323105	HORVU6Hr1G017930.1	2.01976	48.4617	1	pentatricopeptide repeat 336
HORVU7Hr1G091480	Q001S0002B0009	0.994443	0.79953	0.0469314	HORVU7Hr1G091480.1	1.8409	46.6735	1	AAA-ATPase 1
HORVU7Hr1G091480	Q001S0002B0010	0.997827	0.799864	0.0190641	HORVU7Hr1G091480.1	1.81676	46.3259	1	AAA-ATPase 1
HORVU0Hr1G002960	Q001S0002B0010	0.888608	0.783172	0.154246	HORVU0Hr1G002960.4	1.82603	42.3078	NA	unknown protein; BEST Arabidopsis thaliana protein match is: Arabidopsis protein of unknown function (DUF241) .
HORVU2Hr1G083940	Q001S0002B0010	0.785122	0.819788	0.138648	HORVU2Hr1G083940.7	1.74356	40.693	NA	glucose-6-phosphate dehydrogenase 6
HORVU0Hr1G020940	Q001S0002B0010	0.679278	0.744679	0.421144	HORVU0Hr1G020940.1	1.8451	38.9718	NA	Oligomeric Golgi complex subunit 3
HORVU3Hr1G089540	Q001S0002B0009	0.926813	0.737578	0.0640794	HORVU3Hr1G089540.1,HORVU3Hr1G089540.2	1.72847	38.1354	1	pentatricopeptide repeat 336
HORVU2Hr1G082880	Q001S0002B0010	0.574506	0.652496	0.848354	HORVU2Hr1G082880.3,HORVU2Hr1G082880.5,HORVU2Hr1G082880.8,HORVU2Hr1G082880.9	2.07536	38.0576	NA	SWI/SNF complex subunit SWI3A
HORVU0Hr1G023890	Q001S0002B0010	0.559694	0.767145	0.406412	HORVU0Hr1G023890.4	1.73325	35.9841	NA	RRNA intron-encoded homing endonuclease
HORVU2Hr1G072930	Q001S0002B0010	0.789491	0.729256	0.207972	HORVU2Hr1G072930.3	1.72672	35.5894	NA	RRNA intron-encoded homing endonuclease
HORVU3Hr1G089540	Q001S0002B0010	0.859597	0.713841	0.0710572	HORVU3Hr1G089540.2	1.6445	34.3605	1	pentatricopeptide repeat 336
HORVU6Hr1G011140	Q001S0002B0010	0.60117	0.629588	0.659445	HORVU6Hr1G011140.11,HORVU6Hr1G011140.2,HORVU6Hr1G011140.3,HORVU6Hr1G011140.5,HORVU6Hr1G011140.7,HORVU6Hr1G011140.8	1.8902	32.0718	NA	2-succinylbenzoate--CoA ligase
HORVU5Hr1G093400	Q001S0002B0010	0.441657	0.632591	0.757366	HORVU5Hr1G093400.1,HORVU5Hr1G093400.2,HORVU5Hr1G093400.3,HORVU5Hr1G093400.4,HORVU5Hr1G093400.5	1.83161	30.4368	NA	kinase interacting (KIP1-like) family protein
HORVU6Hr1G069260	Q001S0002B0011	0.504616	0.586679	0.882217	HORVU6Hr1G069260.2	1.97351	29.6626	0	Adenine nucleotide alpha hydrolases-like superfamily protein
HORVU3Hr1G092930	Q001S0002B0011	0.127769	0.704815	0.764434	HORVU3Hr1G092930.1	1.59702	28.7706	NA	Obg-like ATPase 1
HORVU1Hr1G043910	Q001S0002B0011	0.840839	0.629266	0.0415704	HORVU1Hr1G043910.1	1.51168	27.05	0	Plant basic secretory protein (BSP) family protein
HORVU5Hr1G062290	Q001S0002B0010	0.517168	0.697293	0.180243	HORVU5Hr1G062290.3	1.3947	26.7399	NA	Protein TIFY 3B
ENSRNA049373209	Q001S0002B0011	0.556098	0.865132	0	0	1.42123	23.783	NA	NA
HORVU3Hr1G027730	Q001S0002B0010	0.0147304	0.759829	0.168111	HORVU3Hr1G027730.2	0.94267	21.2624	NA	Protein transport protein SEC13 homolog B
HORVU3Hr1G087450	Q001S0002B0009	0.335912	0.631029	0.0848375	HORVU3Hr1G087450.1	1.05178	20.3133	NA	unknown function
ENSRNA049486046	Q001S0002B0010	0.952625	0.828208	0	0	1.78083	19.3044	NA	NA
ENSRNA049434256	Q001S0002B0011	0.19265	0.80367	0	0	0.99632	18.1011	NA	NA
ENSRNA049372930	Q001S0002B0011	0.217963	0.725429	0	0	0.943392	17.88	NA	NA
ENSRNA049373177	Q001S0002B0011	0.290905	0.690031	0	0	0.980936	17.4657	NA	NA
ENSRNA049449206	Q001S0002B0011	0.184689	0.895854	0	0	1.08054	16.7937	NA	NA
ENSRNA049373119	Q001S0002B0011	0.165943	0.686526	0	0	0.852469	16.5626	NA	NA
ENSRNA049446568	Q001S0002B0011	0.189985	0.805215	0	0	0.9952	16.4894	NA	NA
ENSRNA049442209	Q001S0002B0011	0.0653143	0.794171	0	0	0.859486	16.1399	NA	NA
ENSRNA049484172	Q001S0002B0011	0.431964	0.839753	0	0	1.27172	16.0187	NA	NA
ENSRNA049480918	Q001S0002B0011	0.910282	0.61585	0	0	1.52613	15.8789	NA	NA
ENSRNA049487698	Q001S0002B0010	0.728083	0.779711	0	0	1.50779	15.7052	NA	NA
BLGH_01476	Q001S0002B0011	0	0.611552	0	0	0.611552	15.442	NA	NA
ENSRNA049447852	Q001S0002B0010	0.540432	0.621081	0	0	1.16151	15.3278	NA	NA
HORVU0Hr1G022270	Q001S0002B0010	0.991742	0.886589	0	0	1.87833	15.2433	NA	RING/U-box superfamily protein
ENSRNA049373146	Q001S0002B0011	0	0.881857	0	0	0.881857	14.9113	NA	NA
HORVU0Hr1G022480	Q001S0002B0010	0	0.829493	0.904679	HORVU0Hr1G022480.5	1.73417	14.8401	NA	Ubiquitin system component Cue protein
BLGH_03339	Q001S0002B0011	0	0.640658	0	0	0.640658	14.7434	NA	NA
HORVU0Hr1G003440	Q001S0002B0010	0.831281	0.791724	0	0	1.623	14.7288	NA	protein tyrosine phosphatase 1
BLGH_03165	Q001S0002B0011	0	0.620316	0	0	0.620316	14.5935	NA	NA
HORVU0Hr1G022270	Q001S0002B0009	0.982748	0.794448	0	0	1.7772	14.4718	NA	RING/U-box superfamily protein
ENSRNA049373132	Q001S0002B0009	0	0.738609	0	0	0.738609	13.7063	NA	NA
BLGH_01182	Q001S0002B0011	0	0.530129	0	0	0.530129	13.2866	NA	NA
ENSRNA049438968	Q001S0002B0011	0	0.816662	0	0	0.816662	13.2254	NA	NA
HORVU4Hr1G002050	Q001S0002B0011	0.906845	0.354647	1	HORVU4Hr1G002050.2,HORVU4Hr1G002050.3	2.26149	12.9568	0	2-methyl-6-phytyl-1,4-hydroquinone methyltransferase 2, chloroplastic
ENSRNA049373119	Q001S0002B0009	0	0.669534	0	0	0.669534	12.8941	NA	NA
AGP50759	Q001S0002B0011	0	0.492898	0	0	0.492898	12.832	NA	NA
ENSRNA049438076	Q001S0002B0009	0	0.75872	0	0	0.75872	12.7924	NA	NA
ENSRNA049489074	Q001S0002B0011	0.300238	0.739571	0	0	1.03981	12.6172	NA	NA
HORVU1Hr1G004080	Q001S0002B0011	0.833272	0.765377	0	0	1.59865	12.4822	NA	Disease resistance protein
ENSRNA049488073	Q001S0002B0011	0.163872	0.71661	0	0	0.880481	12.2286	NA	NA
HORVU0Hr1G023090	Q001S0002B0011	0.44919	0.822223	0	0	1.27141	12.2206	NA	Beta purothionin
ENSRNA049481799	Q001S0002B0011	0.178189	0.615533	0	0	0.793722	12.1747	NA	NA
HORVU1Hr1G047680	Q001S0002B0010	0.989539	0.886471	0	0	1.87601	12.0217	NA	methionine aminopeptidase 1A
HORVU1Hr1G012180	Q001S0002B0011	0.80146	0.739959	0	0	1.54142	11.9697	NA	Disease resistance protein RPP13
HORVU1Hr1G012190	Q001S0002B0011	0.847954	0.715552	0	0	1.56351	11.9563	NA	Disease resistance protein
HORVU1Hr1G004870	Q001S0002B0011	0.730599	0.753233	0	0	1.48383	11.9505	NA	Disease resistance protein RPM1
HORVU0Hr1G036820	Q001S0002B0011	0.499478	0.808803	0	0	1.30828	11.8745	NA	30S ribosomal protein S14, chloroplastic
ENSRNA050016287	Q001S0002B0011	0.295492	0.684031	0	0	0.979523	11.8518	NA	NA
HORVU0Hr1G022790	Q001S0002B0010	0.710758	0.652533	0	0	1.36329	11.6775	NA	1,4-alpha-glucan branching enzyme GlgB
HORVU0Hr1G003380	Q001S0002B0010	0.482572	0.648423	0	0	1.131	11.5743	NA	DNA repair and recombination protein RadA
ENSRNA049447824	Q001S0002B0009	0	0.767118	0	0	0.767118	11.5671	NA	NA
ENSRNA049488969	Q001S0002B0011	0.0800586	0.704988	0	0	0.785046	11.5492	NA	NA
ENSRNA049444718	Q001S0002B0011	0	0.702628	0	0	0.702628	11.51	NA	NA
ENSRNA049440137	Q001S0002B0010	0	0.650526	0	0	0.650526	11.5029	NA	NA
ENSRNA049439281	Q001S0002B0011	0	0.641737	0	0	0.641737	11.4799	NA	NA
ENSRNA049373112	Q001S0002B0010	0	0.569923	0	0	0.569923	11.4412	NA	NA
ENSRNA049444569	Q001S0002B0009	0	0.680162	0	0	0.680162	11.3628	NA	NA
BLGH_03898	Q001S0002B0011	0	0.492569	0	0	0.492569	11.2227	NA	NA
BLGH_02013	Q001S0002B0011	0	0.463897	0	0	0.463897	11.1958	NA	NA
ENSRNA049448620	Q001S0002B0009	0	0.715858	0	0	0.715858	11.0926	NA	NA
BLGH_06289	Q001S0002B0011	0	0.523938	0	0	0.523938	10.9365	NA	NA
ENSRNA049443290	Q001S0002B0011	0	0.617993	0	0	0.617993	10.8255	NA	NA
ENSRNA049373449	Q001S0002B0010	0	0.561523	0	0	0.561523	10.7989	NA	NA
ENSRNA049444630	Q001S0002B0011	0	0.628357	0	0	0.628357	10.7755	NA	NA
ENSRNA049442610	Q001S0002B0009	0	0.610469	0	0	0.610469	10.7599	NA	NA
ENSRNA049436501	Q001S0002B0010	0	0.563192	0	0	0.563192	10.5995	NA	NA
BLGH_05160	Q001S0002B0011	0	0.480922	0	0	0.480922	10.5218	NA	NA
ENSRNA049449064	Q001S0002B0009	0	0.656513	0	0	0.656513	10.4731	NA	NA
ENSRNA049449072	Q001S0002B0011	0.86091	0.411359	0	0	1.27227	10.4598	NA	NA
HORVU1Hr1G024710	Q001S0002B0010	0.381778	0.790985	0	0	1.17276	10.4437	NA	60S ribosomal protein L10-2
HORVU4Hr1G002050	Q001S0002B0009	0.876981	0.316131	1	HORVU4Hr1G002050.3	2.19311	10.435	0	2-methyl-6-phytyl-1,4-hydroquinone methyltransferase 2, chloroplastic
BLGH_02435	Q001S0002B0011	0	0.44088	0	0	0.44088	10.3769	NA	NA
ENSRNA049434502	Q001S0002B0009	0	0.543756	0	0	0.543756	10.3769	NA	NA
ENSRNA049443811	Q001S0002B0009	0	0.582213	0	0	0.582213	10.3539	NA	NA
ENSRNA049473646	Q001S0002B0011	0.953933	0.409512	0	0	1.36345	10.2684	NA	NA
ENSRNA049485199	Q001S0002B0011	0	0.895423	0	0	0.895423	10.2318	NA	NA
BLGH_00708	Q001S0002B0011	0	0.419283	0	0	0.419283	10.2276	NA	NA
ENSRNA049441543	Q001S0002B0010	0	0.560812	0	0	0.560812	10.1691	NA	NA
ENSRNA049472847	Q001S0002B0009	0	0.682495	0	0	0.682495	10.0853	NA	NA
ENSRNA049440412	Q001S0002B0009	0	0.548976	0	0	0.548976	10.0581	NA	NA
ENSRNA049449084	Q001S0002B0010	0	0.614436	0	0	0.614436	10.0364	NA	NA
ENSRNA049485492	Q001S0002B0009	0	0.826296	0	0	0.826296	9.98007	NA	NA
ENSRNA049373113	Q001S0002B0011	0	0.486746	0	0	0.486746	9.93887	NA	NA
HORVU6Hr1G016390	Q001S0002B0009	0.904355	0.305736	0.897112	HORVU6Hr1G016390.29	2.1072	9.90852	NA	Pentatricopeptide repeat-containing protein
ENSRNA049373113	Q001S0002B0009	0	0.483943	0	0	0.483943	9.88359	NA	NA
HORVU2Hr1G084620	Q001S0002B0011	0.855036	0.342903	0.0600462	HORVU2Hr1G084620.2	1.25799	9.83151	NA	Ribulose bisphosphate carboxylase large chain
HORVU1Hr1G044770	Q001S0002B0011	0.819299	0.614705	0	0	1.434	9.72138	NA	Epoxide hydrolase 1
ENSRNA049473636	Q001S0002B0011	0.959174	0.38956	0	0	1.34873	9.70494	NA	NA
HORVU1Hr1G020620	Q001S0002B0010	0.635685	0.584306	0	0	1.21999	9.69486	NA	Elongator complex protein 2
HORVU2Hr1G084620	Q001S0002B0009	0.863977	0.3398	0.0397112	HORVU2Hr1G084620.2	1.24349	9.69486	NA	Ribulose bisphosphate carboxylase large chain
ENSRNA049463017	Q001S0002B0011	0	0.589988	0	0	0.589988	9.66222	NA	NA
ENSRNA049485696	Q001S0002B0011	0	0.757471	0	0	0.757471	9.62112	NA	NA
HORVU6Hr1G016390	Q001S0002B0011	0.901103	0.300476	0.836028	HORVU6Hr1G016390.13,HORVU6Hr1G016390.14,HORVU6Hr1G016390.15,HORVU6Hr1G016390.16,HORVU6Hr1G016390.17,HORVU6Hr1G016390.18,HORVU6Hr1G016390.19,HORVU6Hr1G016390.20,HORVU6Hr1G016390.21,HORVU6Hr1G016390.22,HORVU6Hr1G016390.23,HORVU6Hr1G016390.24,HORVU6Hr1G016390.25,HORVU6Hr1G016390.26,HORVU6Hr1G016390.27,HORVU6Hr1G016390.28,HORVU6Hr1G016390.29	2.03761	9.59637	NA	Pentatricopeptide repeat-containing protein
HORVU1Hr1G054130	Q001S0002B0011	0.595952	0.704616	0	0	1.30057	9.58651	NA	cytochrome P450, family 97, subfamily A, polypeptide 3
ENSRNA049441727	Q001S0002B0010	0	0.520791	0	0	0.520791	9.5779	NA	NA
ENSRNA049486380	Q001S0002B0011	0	0.791829	0	0	0.791829	9.55705	NA	NA
BLGH_00751	Q001S0002B0011	0	0.394271	0	0	0.394271	9.5302	NA	NA
ENSRNA049481847	Q001S0002B0010	0	0.67042	0	0	0.67042	9.51805	NA	NA
ENSRNA049444262	Q001S0002B0011	0	0.529128	0	0	0.529128	9.47214	NA	NA
ENSRNA049463017	Q001S0002B0009	0	0.570395	0	0	0.570395	9.42192	NA	NA
ENSRNA049487275	Q001S0002B0011	0.963444	0.405518	0	0	1.36896	9.27785	NA	NA
ENSRNA049469982	Q001S0002B0009	0	0.58189	0	0	0.58189	9.25484	NA	NA
ENSRNA049482220	Q001S0002B0009	0	0.645036	0	0	0.645036	9.2491	NA	NA
BLGH_07010	Q001S0002B0011	0	0.445419	0	0	0.445419	9.18309	NA	NA
ENSRNA049460199	Q001S0002B0009	0	0.552761	0	0	0.552761	9.17632	NA	NA
BLGH_05126	Q001S0002B0011	0	0.425008	0	0	0.425008	9.16955	NA	NA
ENSRNA049468778	Q001S0002B0009	0	0.567659	0	0	0.567659	9.14147	NA	NA
HORVU3Hr1G072260	Q001S0002B0011	0.9795	0.284352	0.877598	HORVU3Hr1G072260.6	2.14145	9.09801	NA	vascular plant one zinc finger protein
ENSRNA049436695	Q001S0002B0010	0	0.470828	0	0	0.470828	9.09469	NA	NA
ENSRNA049448492	Q001S0002B0011	0	0.529257	0	0	0.529257	9.06046	NA	NA
ENSRNA049487801	Q001S0002B0009	0	0.766618	0	0	0.766618	9.05386	NA	NA
ENSRNA049488053	Q001S0002B0009	0	0.768517	0	0	0.768517	9.01232	NA	NA
AGP50742	Q001S0002B0009	0	0.369737	0	0	0.369737	8.98736	NA	NA
ENSRNA049486763	Q001S0002B0011	0.174413	0.458705	0	0	0.633117	8.94642	NA	NA
ENSRNA049443512	Q001S0002B0011	0	0.480844	0	0	0.480844	8.89735	NA	NA
BLGH_03012	Q001S0002B0011	0.0320629	0.374277	0	0	0.40634	8.87725	NA	NA
HORVU2Hr1G011300	Q001S0002B0010	0.734322	0.816791	0	0	1.55111	8.8029	NA	Disease resistance protein
HORVU2Hr1G010830	Q001S0002B0010	0	0.879399	0.440208	HORVU2Hr1G010830.4	1.31961	8.78218	NA	alcohol dehydrogenase 1
ENSRNA049482653	Q001S0002B0011	0	0.584425	0	0	0.584425	8.74924	NA	NA
ENSRNA049485713	Q001S0002B0011	0.953017	0.372659	0	0	1.32568	8.74104	NA	NA
ENSRNA049488554	Q001S0002B0009	0.605441	0.420937	0	0	1.02638	8.73592	NA	NA
ENSRNA049440840	Q001S0002B0009	0	0.463813	0	0	0.463813	8.71756	NA	NA
ENSRNA049480295	Q001S0002B0009	0	0.568266	0	0	0.568266	8.7145	NA	NA
HORVU5Hr1G010600	Q001S0002B0009	0.7249	0.284558	0.961191	HORVU5Hr1G010600.6,HORVU5Hr1G010600.8	1.97065	8.68711	NA	Nuclear transcription factor Y subunit A-7
ENSRNA049482886	Q001S0002B0009	0	0.578428	0	0	0.578428	8.65889	NA	NA
ENSRNA049488412	Q001S0002B0011	0	0.68214	0	0	0.68214	8.56646	NA	NA
ENSRNA049443512	Q001S0002B0010	0	0.460735	0	0	0.460735	8.52439	NA	NA
HORVU3Hr1G072260	Q001S0002B0009	0.965869	0.271608	0.906137	HORVU3Hr1G072260.7	2.14361	8.51272	NA	vascular plant one zinc finger protein
HORVU3Hr1G037040	Q001S0002B0009	0.835528	0.308127	0.0415162	HORVU3Hr1G037040.1	1.18517	8.48176	NA	unknown protein; BEST Arabidopsis thaliana protein match is: unknown protein .
ENSRNA049444744	Q001S0002B0009	0	0.463989	0	0	0.463989	8.47117	NA	NA
ENSRNA049373399	Q001S0002B0011	0.272001	0.367336	0	0	0.639336	8.47021	NA	NA
ENSRNA049436327	Q001S0002B0011	0	0.438035	0	0	0.438035	8.47021	NA	NA
ENSRNA049488073	Q001S0002B0010	0	0.657391	0	0	0.657391	8.45294	NA	NA
ENSRNA049488412	Q001S0002B0009	0	0.665122	0	0	0.665122	8.45007	NA	NA
HORVU1Hr1G075600	Q001S0002B0011	0.143395	0.804167	0	0	0.947561	8.43288	NA	profilin 5
HORVU2Hr1G005650	Q001S0002B0010	0.472078	0.808844	0	0	1.28092	8.40061	NA	Cullin-associated NEDD8-dissociated protein 1
ENSRNA049373433	Q001S0002B0009	0	0.425053	0	0	0.425053	8.39494	NA	NA
ENSRNA049469753	Q001S0002B0010	0	0.507739	0	0	0.507739	8.39399	NA	NA
BLGH_02116	Q001S0002B0011	0	0.364285	0	0	0.364285	8.34239	NA	NA
ENSRNA049444675	Q001S0002B0011	0	0.45616	0	0	0.45616	8.33773	NA	NA
HORVU1Hr1G051700	Q001S0002B0011	0.569179	0.551019	0	0	1.1202	8.31358	NA	Protein CURVATURE THYLAKOID 1B, chloroplastic
ENSRNA049373448	Q001S0002B0009	0	0.421172	0	0	0.421172	8.31265	NA	NA
HORVU0Hr1G021050	Q001S0002B0011	0.242316	0.477701	0	0	0.720017	8.30618	NA	Zinc finger protein CONSTANS-LIKE 14
ENSRNA049435761	Q001S0002B0010	0	0.426621	0	0	0.426621	8.30433	NA	NA
BLGH_04265	Q001S0002B0011	0	0.37747	0	0	0.37747	8.28865	NA	NA
ENSRNA049489133	Q001S0002B0011	0	0.674682	0	0	0.674682	8.28221	NA	NA
HORVU1Hr1G090990	Q001S0002B0010	0	0.728019	0.175043	HORVU1Hr1G090990.27	0.903063	8.26753	NA	Protein CHUP1, chloroplastic
ENSRNA049489139	Q001S0002B0009	0	0.672222	0	0	0.672222	8.25838	NA	NA
HORVU2Hr1G010840	Q001S0002B0010	0	0.852333	0.0554593	HORVU2Hr1G010840.1	0.907792	8.23833	NA	alcohol dehydrogenase 1
HORVU2Hr1G005320	Q001S0002B0010	0	0.800535	0.0883882	HORVU2Hr1G005320.5	0.888923	8.20482	NA	arginase
ENSRNA049373399	Q001S0002B0009	0.152373	0.364612	0	0	0.516985	8.1671	NA	NA
ENSRNA049488909	Q001S0002B0010	0	0.648556	0	0	0.648556	8.15907	NA	NA
ENSRNA049449473	Q001S0002B0010	0	0.467431	0	0	0.467431	8.1466	NA	NA
ENSRNA049483150	Q001S0002B0011	0	0.535156	0	0	0.535156	8.14393	NA	NA
ENSRNA049444675	Q001S0002B0009	0	0.444319	0	0	0.444319	8.14216	NA	NA
ENSRNA049449449	Q001S0002B0010	0	0.466525	0	0	0.466525	8.13594	NA	NA
ENSRNA049449449	Q001S0002B0009	0	0.465777	0	0	0.465777	8.12354	NA	NA
BLGH_01256	Q001S0002B0011	0.40653	0.325682	0	0	0.732212	8.11559	NA	NA
ENSRNA049473646	Q001S0002B0009	0.935029	0.345054	0	0	1.28008	8.11559	NA	NA
ENSRNA049487087	Q001S0002B0011	0	0.581135	0	0	0.581135	8.08833	NA	NA
HORVU2Hr1G006690	Q001S0002B0010	0.551758	0.688849	0	0	1.24061	8.07258	NA	formin homology5
ENSRNA049910390	Q001S0002B0011	0	0.653496	0	0	0.653496	8.06822	NA	NA
ENSRNA049486857	Q001S0002B0011	0.957133	0.357939	0	0	1.31507	8.06212	NA	NA
BLGH_02078	Q001S0002B0011	0	0.354601	0	0	0.354601	8.05515	NA	NA
ENSRNA049470009	Q001S0002B0011	0	0.480445	0	0	0.480445	8.05081	NA	NA
ENSRNA049484297	Q001S0002B0009	0	0.527707	0	0	0.527707	7.97936	NA	NA
ENSRNA049486179	Q001S0002B0010	0	0.550532	0	0	0.550532	7.97595	NA	NA
HORVU2Hr1G017880	Q001S0002B0009	0	0.610944	0.754513	HORVU2Hr1G017880.6,HORVU2Hr1G017880.7	1.36546	7.97084	NA	alpha-galactosidase 2
ENSRNA049488568	Q001S0002B0010	0	0.5969	0	0	0.5969	7.95724	NA	NA
ENSRNA049488568	Q001S0002B0009	0	0.594909	0	0	0.594909	7.94792	NA	NA
HORVU1Hr1G004560	Q001S0002B0011	0.967715	0.407712	0	0	1.37543	7.94369	NA	Protein TAR1
ENSRNA049488571	Q001S0002B0010	0	0.586447	0	0	0.586447	7.88661	NA	NA
ENSRNA049470009	Q001S0002B0009	0	0.468823	0	0	0.468823	7.8733	NA	NA
ENSRNA049488571	Q001S0002B0009	0	0.584024	0	0	0.584024	7.86417	NA	NA
HORVU2Hr1G024160	Q001S0002B0011	0.82352	0.257939	0.942263	HORVU2Hr1G024160.7	2.02372	7.80659	0	chaperone protein dnaJ-related
ENSRNA049373162	Q001S0002B0011	0	0.384578	0	0	0.384578	7.79762	NA	NA
ENSRNA049467668	Q001S0002B0010	0	0.457245	0	0	0.457245	7.79517	NA	NA
ENSRNA049372993	Q001S0002B0011	0	0.380684	0	0	0.380684	7.78623	NA	NA
ENSRNA049470009	Q001S0002B0010	0	0.45851	0	0	0.45851	7.7146	NA	NA
ENSRNA049482923	Q001S0002B0011	0	0.484926	0	0	0.484926	7.67967	NA	NA
ENSRNA049444281	Q001S0002B0011	0	0.412755	0	0	0.412755	7.66783	NA	NA
ENSRNA049435911	Q001S0002B0009	0	0.389581	0	0	0.389581	7.63879	NA	NA
ENSRNA049486857	Q001S0002B0009	0.942423	0.344429	0	0	1.28685	7.63488	NA	NA
ENSRNA049485988	Q001S0002B0011	0.908312	0.341848	0	0	1.25016	7.61696	NA	NA
HORVU2Hr1G060900	Q001S0002B0010	0	0.721864	0.839688	HORVU2Hr1G060900.25,HORVU2Hr1G060900.7	1.56155	7.60997	NA	Pleckstrin homology (PH) domain-containing protein
ENSRNA049478516	Q001S0002B0011	0	0.464256	0	0	0.464256	7.59139	NA	NA
ENSRNA049489545	Q001S0002B0010	0.774493	0.362312	0	0	1.1368	7.57906	NA	NA
ENSRNA049480416	Q001S0002B0011	0	0.467354	0	0	0.467354	7.57675	NA	NA
HORVU0Hr1G017970	Q001S0002B0009	0	0.769508	0	0	0.769508	7.56983	NA	4-hydroxybenzoate octaprenyltransferase
ENSRNA049473636	Q001S0002B0009	0.936708	0.324438	0	0	1.26115	7.55604	NA	NA
ENSRNA049445105	Q001S0002B0009	0	0.409273	0	0	0.409273	7.54611	NA	NA
HORVU0Hr1G000080	Q001S0002B0011	0	0.606968	0	0	0.606968	7.54458	NA	Ubiquitin-conjugating enzyme family protein
ENSRNA049910403	Q001S0002B0009	0	0.570588	0	0	0.570588	7.54229	NA	NA
ENSRNA050016407	Q001S0002B0011	0.958234	0.354304	0	0	1.31254	7.54229	NA	NA
ENSRNA049373296	Q001S0002B0009	0	0.376241	0	0	0.376241	7.51344	NA	NA
ENSRNA049910390	Q001S0002B0010	0	0.567251	0	0	0.567251	7.50664	NA	NA
ENSRNA049373162	Q001S0002B0009	0	0.370198	0	0	0.370198	7.47806	NA	NA
ENSRNA050015248	Q001S0002B0010	0	0.568852	0	0	0.568852	7.47281	NA	NA
HORVU2Hr1G028050	Q001S0002B0011	0.240394	0.782457	0	0	1.02285	7.46534	NA	unknown function
BLGH_02907	Q001S0002B0011	0.445308	0.303178	0	0	0.748486	7.44672	NA	NA
ENSRNA049483850	Q001S0002B0009	0	0.46796	0	0	0.46796	7.39287	NA	NA
ENSRNA049373120	Q001S0002B0011	0	0.366009	0	0	0.366009	7.38701	NA	NA
ENSRNA049487275	Q001S0002B0009	0.943525	0.338033	0	0	1.28156	7.36587	NA	NA
EPlHVUG00000039854	Q001S0002B0009	0	0.56906	0	0	0.56906	7.34485	NA	NA
HORVU2Hr1G056180	Q001S0002B0011	0.434542	0.848962	0	0	1.2835	7.32826	NA	unknown function
HORVU2Hr1G023350	Q001S0002B0010	0	0.546809	0.77643	HORVU2Hr1G023350.4	1.32324	7.32754	NA	Protein transport protein SEC31 homolog B
ENSRNA049372982	Q001S0002B0010	0	0.361589	0	0	0.361589	7.31533	NA	NA
HORVU1Hr1G047690	Q001S0002B0011	0.142134	0.495426	0	0	0.63756	7.26548	NA	Tubulin-specific chaperone D
ENSRNA049440712	Q001S0002B0011	0	0.378798	0	0	0.378798	7.25277	NA	NA
HORVU0Hr1G013660	Q001S0002B0011	0	0.651103	0	0	0.651103	7.24784	NA	DNA mismatch repair protein MutL
ENSRNA049487041	Q001S0002B0009	0	0.476263	0	0	0.476263	7.13489	NA	NA
AGP50763	Q001S0002B0009	0	0.307708	0	0	0.307708	7.11517	NA	NA
ENSRNA049440712	Q001S0002B0009	0	0.371847	0	0	0.371847	7.1111	NA	NA
ENSRNA049439175	Q001S0002B0009	0	0.368897	0	0	0.368897	7.10501	NA	NA
BLGH_06251	Q001S0002B0011	0	0.346499	0	0	0.346499	7.0841	NA	NA
HORVU0Hr1G026700	Q001S0002B0011	0	0.682039	0	0	0.682039	7.08276	NA	Sulfite reductase [NADPH] hemoprotein beta-component
HORVU2Hr1G024160	Q001S0002B0009	0.736971	0.23699	0.936823	HORVU2Hr1G024160.7	1.91078	7.07805	0	chaperone protein dnaJ-related
BLGH_00410	Q001S0002B0011	0	0.307719	0	0	0.307719	7.04531	NA	NA
HORVU2Hr1G084190	Q001S0002B0010	0.823939	0.768702	0	0	1.59264	7.03204	NA	Kelch-like protein 20
ENSRNA049480007	Q001S0002B0009	0	0.425202	0	0	0.425202	7.02939	NA	NA
ENSRNA050016407	Q001S0002B0009	0.938832	0.33353	0	0	1.27236	6.99644	NA	NA
HORVU2Hr1G109330	Q001S0002B0009	0.967341	0.859039	0	0	1.82638	6.99316	0	WRKY family transcription factor
ENSRNA049434272	Q001S0002B0011	0	0.357701	0	0	0.357701	6.98334	NA	NA
BLGH_01694	Q001S0002B0011	0	0.310915	0	0	0.310915	6.97812	NA	NA
BLGH_04775	Q001S0002B0011	0	0.331171	0	0	0.331171	6.96835	NA	NA
ENSRNA049434272	Q001S0002B0009	0	0.355832	0	0	0.355832	6.94113	NA	NA
ENSRNA049444281	Q001S0002B0009	0	0.370973	0	0	0.370973	6.93919	NA	NA
ENSRNA049440712	Q001S0002B0010	0	0.363811	0	0	0.363811	6.91604	NA	NA
HORVU1Hr1G087460	Q001S0002B0010	0.374463	0.505026	0	0	0.879489	6.91348	NA	Auxin response factor 15
BLGH_03337	Q001S0002B0011	0	0.319028	0	0	0.319028	6.90452	NA	NA
HORVU0Hr1G007640	Q001S0002B0011	0	0.555079	0	0	0.555079	6.90133	NA	undescribed protein
ENSRNA049485713	Q001S0002B0009	0.935739	0.306826	0	0	1.24256	6.89687	NA	NA
BLGH_05526	Q001S0002B0011	0.430731	0.290265	0	0	0.720996	6.88923	NA	NA
BLGH_02679	Q001S0002B0011	0	0.31181	0	0	0.31181	6.8778	NA	NA
ENSRNA049467820	Q001S0002B0011	0	0.393977	0	0	0.393977	6.87147	NA	NA
ENSRNA049444797	Q001S0002B0009	0	0.36908	0	0	0.36908	6.85695	NA	NA
BLGH_03944	Q001S0002B0011	0	0.320443	0	0	0.320443	6.83998	NA	NA
HORVU0Hr1G037310	Q001S0002B0009	0	0.352887	0.754513	HORVU0Hr1G037310.1	1.1074	6.83246	NA	Photosystem II reaction center protein K
HORVU0Hr1G008470	Q001S0002B0011	0	0.548917	0	0	0.548917	6.82746	NA	SEC12-like protein 2
HORVU0Hr1G007220	Q001S0002B0009	0	0.541209	0	0	0.541209	6.80878	NA	undescribed protein
HORVU1Hr1G002260	Q001S0002B0009	0	0.702322	0	0	0.702322	6.80133	NA	unknown protein; Has 30 Blast hits to 30 proteins in 11 species: Archae - 0; Bacteria - 0; Metazoa - 0; Fungi - 0; Plants - 30; Viruses - 0; Other Eukaryotes - 0 (source: NCBI BLink).
AGP50763	Q001S0002B0011	0	0.292515	0	0	0.292515	6.79205	NA	NA
ENSRNA049473924	Q001S0002B0009	0	0.396756	0	0	0.396756	6.78587	NA	NA
ENSRNA049446990	Q001S0002B0010	0	0.369429	0	0	0.369429	6.77847	NA	NA
ENSRNA049462062	Q001S0002B0011	0	0.379036	0	0	0.379036	6.75394	NA	NA
HORVU1Hr1G019660	Q001S0002B0011	0.1392	0.415662	0	0	0.554862	6.74295	NA	Calcium-binding protein 4
EPlHVUG00000039908	Q001S0002B0010	0	0.494391	0	0	0.494391	6.74113	NA	NA
ENSRNA049373125	Q001S0002B0009	0	0.338153	0	0	0.338153	6.72654	NA	NA
HORVU0Hr1G023460	Q001S0002B0011	0	0.587749	0	0	0.587749	6.72594	NA	2-C-methyl-D-erythritol 2,4-cyclodiphosphate synthase
ENSRNA049489357	Q001S0002B0011	0	0.469148	0	0	0.469148	6.7223	NA	NA
ENSRNA049464909	Q001S0002B0011	0	0.379036	0	0	0.379036	6.71988	NA	NA
ENSRNA049444672	Q001S0002B0011	0	0.362175	0	0	0.362175	6.71686	NA	NA
ENSRNA049482018	Q001S0002B0009	0	0.404201	0	0	0.404201	6.70419	NA	NA
ENSRNA049477983	Q001S0002B0011	0.873178	0.292583	0	0	1.16576	6.69697	NA	NA
ENSRNA049449072	Q001S0002B0010	0	0.371447	0	0	0.371447	6.68916	NA	NA
BLGH_05376	Q001S0002B0011	0	0.321928	0	0	0.321928	6.66765	NA	NA
HORVU0Hr1G012530	Q001S0002B0009	0	0.547331	0	0	0.547331	6.66705	NA	Chromosome 3B, genomic scaffold, cultivar Chinese Spring
BLGH_02479	Q001S0002B0011	0	0.298835	0	0	0.298835	6.64568	NA	NA
HORVU0Hr1G012530	Q001S0002B0010	0	0.543416	0	0	0.543416	6.63623	NA	Chromosome 3B, genomic scaffold, cultivar Chinese Spring
EPlHVUG00000039908	Q001S0002B0009	0	0.480674	0	0	0.480674	6.63446	NA	NA
HORVU1Hr1G012190	Q001S0002B0009	0	0.690762	0	0	0.690762	6.59517	NA	Disease resistance protein
HORVU1Hr1G016800	Q001S0002B0011	0	0.715188	0	0	0.715188	6.5552	NA	unknown function
ENSRNA050017061	Q001S0002B0010	0	0.466627	0	0	0.466627	6.54141	NA	NA
ENSRNA049444672	Q001S0002B0009	0	0.353133	0	0	0.353133	6.53397	NA	NA
BLGH_00832	Q001S0002B0011	0	0.285318	0	0	0.285318	6.52768	NA	NA
HORVU1Hr1G011120	Q001S0002B0009	0	0.667231	0	0	0.667231	6.52483	NA	Peroxidase
ENSRNA049467969	Q001S0002B0009	0	0.371737	0	0	0.371737	6.51685	NA	NA
BLGH_02927	Q001S0002B0011	0	0.294666	0	0	0.294666	6.51515	NA	NA
ENSRNA049489357	Q001S0002B0009	0	0.449416	0	0	0.449416	6.50946	NA	NA
ENSRNA050017061	Q001S0002B0009	0	0.463101	0	0	0.463101	6.50492	NA	NA
HORVU1Hr1G004560	Q001S0002B0009	0.946121	0.339485	0	0	1.28561	6.49304	NA	Protein TAR1
ENSRNA049448492	Q001S0002B0010	0	0.360265	0	0	0.360265	6.48852	NA	NA
ENSRNA049448492	Q001S0002B0009	0	0.359306	0	0	0.359306	6.47108	NA	NA
ENSRNA049488246	Q001S0002B0011	0	0.43112	0	0	0.43112	6.46604	NA	NA
ENSRNA049462062	Q001S0002B0009	0	0.364123	0	0	0.364123	6.46212	NA	NA
ENSRNA049485988	Q001S0002B0009	0.885785	0.290861	0	0	1.17665	6.46156	NA	NA
HORVU0Hr1G003300	Q001S0002B0011	0	0.477331	0	0	0.477331	6.46044	NA	Myosin-J heavy chain
HORVU0Hr1G009400	Q001S0002B0011	0	0.499566	0	0	0.499566	6.45374	NA	germin-like protein 9
BLGH_06195	Q001S0002B0011	0	0.314997	0	0	0.314997	6.44204	NA	NA
ENSRNA049464909	Q001S0002B0009	0	0.364123	0	0	0.364123	6.43093	NA	NA
ENSRNA049479294	Q001S0002B0011	0	0.378699	0	0	0.378699	6.42595	NA	NA
BLGH_06495	Q001S0002B0011	0	0.315462	0	0	0.315462	6.42263	NA	NA
ENSRNA049482040	Q001S0002B0011	0	0.382727	0	0	0.382727	6.40554	NA	NA
HORVU0Hr1G023460	Q001S0002B0009	0	0.53901	0	0	0.53901	6.39512	NA	2-C-methyl-D-erythritol 2,4-cyclodiphosphate synthase
HORVU0Hr1G019390	Q001S0002B0011	0	0.523494	0	0	0.523494	6.38363	NA	Protein kinase family protein
ENSRNA049489357	Q001S0002B0010	0	0.438004	0	0	0.438004	6.37382	NA	NA
ENSRNA049486374	Q001S0002B0011	0	0.40092	0	0	0.40092	6.36566	NA	NA
ENSRNA049469746	Q001S0002B0010	0	0.36502	0	0	0.36502	6.35157	NA	NA
HORVU1Hr1G063560	Q001S0002B0011	0.503593	0.399581	0	0	0.903174	6.3252	NA	H(+)-ATPase 1
HORVU1Hr1G003130	Q001S0002B0011	0	0.586007	0	0	0.586007	6.32198	NA	alcohol dehydrogenase 1
ENSRNA049448505	Q001S0002B0009	0	0.351224	0	0	0.351224	6.31289	NA	NA
ENSRNA049469746	Q001S0002B0009	0	0.36306	0	0	0.36306	6.31182	NA	NA
ENSRNA049473666	Q001S0002B0011	0.894784	0.274075	0	0	1.16886	6.30489	NA	NA
BLGH_05960	Q001S0002B0011	0	0.305483	0	0	0.305483	6.30329	NA	NA
HORVU1Hr1G025600	Q001S0002B0010	0	0.725615	0	0	0.725615	6.30117	NA	RING/U-box superfamily protein
HORVU3Hr1G073850	Q001S0002B0009	0.828266	0.228812	0.0433213	HORVU3Hr1G073850.1	1.1004	6.26993	NA	exocyst subunit exo70 family protein E1
HORVU1Hr1G015350	Q001S0002B0011	0	0.618725	0	0	0.618725	6.26204	NA	Protein of unknown function (DUF1068)
HORVU1Hr1G001590	Q001S0002B0009	0	0.56805	0	0	0.56805	6.26152	NA	Glucose-1-phosphate adenylyltransferase family protein
HORVU0Hr1G034280	Q001S0002B0009	0	0.540117	0	0	0.540117	6.23432	NA	Cytochrome b6-f complex subunit 6
HORVU3Hr1G033410	Q001S0002B0010	0.956529	0.831976	0	0	1.7885	6.2338	NA	dephospho-CoA kinase family
ENSRNA049480007	Q001S0002B0010	0	0.36829	0	0	0.36829	6.23275	NA	NA
HORVU2Hr1G073310	Q001S0002B0011	0.391592	0.604775	0	0	0.996366	6.22184	NA	F-box family protein
ENSRNA049486941	Q001S0002B0011	0.90729	0.281686	0	0	1.18898	6.19036	NA	NA
HORVU0Hr1G005850	Q001S0002B0011	0	0.456485	0	0	0.456485	6.18164	NA	Peroxidase superfamily protein
HORVU0Hr1G005300	Q001S0002B0009	0	0.323812	0.24278	HORVU0Hr1G005300.11,HORVU0Hr1G005300.6	0.566592	6.13036	NA	2-oxoglutarate (2OG) and Fe(II)-dependent oxygenase superfamily protein
HORVU0Hr1G034740	Q001S0002B0011	0	0.524695	0	0	0.524695	6.12986	NA	50S ribosomal protein L23-B, chloroplastic
ENSRNA049482923	Q001S0002B0009	0	0.368032	0	0	0.368032	6.12131	NA	NA
ENSRNA049441434	Q001S0002B0009	0	0.324207	0	0	0.324207	6.10828	NA	NA
BLGH_03350	Q001S0002B0009	0	0.279716	0	0	0.279716	6.10628	NA	NA
ENSRNA049482040	Q001S0002B0009	0	0.363597	0	0	0.363597	6.08686	NA	NA
HORVU3Hr1G028210	Q001S0002B0011	0	0.704595	0.969977	HORVU3Hr1G028210.1,HORVU3Hr1G028210.2,HORVU3Hr1G028210.4,HORVU3Hr1G028210.7,HORVU3Hr1G028210.9	1.67457	6.07992	NA	GDSL esterase/lipase
BLGH_04031	Q001S0002B0011	0	0.280854	0	0	0.280854	6.05968	NA	NA
BLGH_01738	Q001S0002B0009	0	0.269144	0	0	0.269144	6.05182	NA	NA
ENSRNA049448347	Q001S0002B0011	0.45446	0.273506	0	0	0.727966	6.02933	NA	NA
ENSRNA049439836	Q001S0002B0011	0	0.315623	0	0	0.315623	6.02009	NA	NA
HORVU0Hr1G010900	Q001S0002B0009	0	0.452703	0	0	0.452703	6.01863	NA	undescribed protein
HORVU2Hr1G059690	Q001S0002B0011	0.354609	0.530581	0	0	0.88519	6.01087	NA	TOPLESS-related 3
ENSRNA049487094	Q001S0002B0009	0	0.379671	0	0	0.379671	5.99061	NA	NA
BLGH_04379	Q001S0002B0011	0.104458	0.263357	0	0	0.367815	5.97574	NA	NA
ENSRNA049488537	Q001S0002B0009	0	0.387397	0	0	0.387397	5.96523	NA	NA
HORVU2Hr1G124400	Q001S0002B0011	0.366152	0.760524	0	0	1.12668	5.95049	NA	isopropylmalate dehydrogenase 2
ENSRNA049445574	Q001S0002B0009	0	0.322267	0	0	0.322267	5.93629	NA	NA
HORVU3Hr1G026800	Q001S0002B0011	0.474281	0.87937	0	0	1.35365	5.92451	NA	D111/G-patch domain-containing protein
ENSRNA049486984	Q001S0002B0009	0	0.372089	0	0	0.372089	5.90809	NA	NA
ENSRNA049477443	Q001S0002B0011	0	0.347039	0	0	0.347039	5.90388	NA	NA
HORVU1Hr1G001890	Q001S0002B0011	0	0.506865	0	0	0.506865	5.90248	NA	Tubulin-specific chaperone E
ENSRNA049467833	Q001S0002B0011	0	0.337914	0	0	0.337914	5.89968	NA	NA
ENSRNA049486374	Q001S0002B0010	0	0.365919	0	0	0.365919	5.8848	NA	NA
ENSRNA049487080	Q001S0002B0009	0	0.371434	0	0	0.371434	5.88294	NA	NA
ENSRNA049488535	Q001S0002B0009	0	0.378147	0	0	0.378147	5.85801	NA	NA
ENSRNA049449219	Q001S0002B0009	0	0.326612	0	0	0.326612	5.85158	NA	NA
BLGH_02399	Q001S0002B0011	0	0.261327	0	0	0.261327	5.84287	NA	NA
ENSRNA049486374	Q001S0002B0009	0	0.363335	0	0	0.363335	5.84287	NA	NA
ENSRNA049436384	Q001S0002B0010	0	0.298206	0	0	0.298206	5.83876	NA	NA
ENSRNA049488537	Q001S0002B0010	0	0.377097	0	0	0.377097	5.83647	NA	NA
HORVU1Hr1G036640	Q001S0002B0011	0	0.638429	0	0	0.638429	5.83647	NA	RNA-binding protein 39
HORVU1Hr1G044400	Q001S0002B0011	0	0.683471	0	0	0.683471	5.83055	NA	Photosystem II reaction center protein H
HORVU1Hr1G026630	Q001S0002B0011	0	0.582435	0	0	0.582435	5.82645	NA	Serine/threonine-protein kinase SMG1
ENSRNA049486984	Q001S0002B0010	0	0.366037	0	0	0.366037	5.8065	NA	NA
BLGH_02459	Q001S0002B0011	0	0.259288	0	0	0.259288	5.80109	NA	NA
ENSRNA049471671	Q001S0002B0009	0	0.334817	0	0	0.334817	5.80064	NA	NA
HORVU1Hr1G048760	Q001S0002B0011	0	0.713454	0	0	0.713454	5.79883	NA	ARM repeat superfamily protein
BLGH_02611	Q001S0002B0011	0	0.258844	0	0	0.258844	5.78087	NA	NA
HORVU0Hr1G021390	Q001S0002B0011	0	0.443257	0	0	0.443257	5.76524	NA	Vesicle-associated membrane protein-associated protein A
BLGH_04150	Q001S0002B0011	0	0.267524	0	0	0.267524	5.76346	NA	NA
BLGH_06639	Q001S0002B0011	0	0.279094	0	0	0.279094	5.75812	NA	NA
HORVU0Hr1G038450	Q001S0002B0009	0	0.471622	0	0	0.471622	5.75324	NA	undescribed protein
BLGH_06887	Q001S0002B0011	0	0.27923	0	0	0.27923	5.74217	NA	NA
HORVU1Hr1G023520	Q001S0002B0009	0	0.551629	0	0	0.551629	5.73599	NA	GDSL esterase/lipase
BLGH_04698	Q001S0002B0009	0	0.268918	0	0	0.268918	5.73291	NA	NA
ENSRNA049373120	Q001S0002B0009	0.726049	0.226879	0	0	0.952928	5.73071	NA	NA
ENSRNA049488535	Q001S0002B0010	0	0.36855	0	0	0.36855	5.71929	NA	NA
HORVU0Hr1G031630	Q001S0002B0010	0	0.455598	0	0	0.455598	5.71447	NA	unknown function
HORVU1Hr1G000080	Q001S0002B0011	0	0.471371	0	0	0.471371	5.71272	NA	Nucleic acid-binding, OB-fold-like protein
HORVU1Hr1G007870	Q001S0002B0009	0	0.487201	0	0	0.487201	5.70835	NA	Chromosome 3B, genomic scaffold, cultivar Chinese Spring
ENSRNA049434269	Q001S0002B0011	0	0.288042	0	0	0.288042	5.70617	NA	NA
HORVU1Hr1G056930	Q001S0002B0011	0	0.783439	0	0	0.783439	5.70573	NA	unknown function
HORVU0Hr1G037290	Q001S0002B0010	0	0.463791	0	0	0.463791	5.70181	NA	Photosystem II reaction center protein M
HORVU1Hr1G016640	Q001S0002B0011	0	0.508921	0	0	0.508921	5.69833	NA	Protein phosphatase 2C family protein
HORVU0Hr1G009440	Q001S0002B0011	0	0.412852	0	0	0.412852	5.69485	NA	germin-like protein 2
ENSRNA049446796	Q001S0002B0009	0	0.307514	0	0	0.307514	5.68184	NA	NA
HORVU0Hr1G002290	Q001S0002B0011	0	0.393496	0	0	0.393496	5.67364	NA	Deoxyuridine 5'-triphosphate nucleotidohydrolase
ENSRNA049473666	Q001S0002B0009	0.875329	0.241853	0	0	1.11718	5.66588	NA	NA
HORVU3Hr1G053760	Q001S0002B0010	0.723776	0.778769	0	0	1.50254	5.65901	NA	GDSL esterase/lipase
AGP50791	Q001S0002B0011	0	0.239532	0	0	0.239532	5.65729	NA	NA
BLGH_03847	Q001S0002B0009	0	0.258966	0	0	0.258966	5.64019	NA	NA
HORVU1Hr1G034980	Q001S0002B0011	0	0.572535	0	0	0.572535	5.63593	NA	tobamovirus multiplication 2A
HORVU0Hr1G003270	Q001S0002B0011	0	0.390962	0	0	0.390962	5.62955	NA	Oxygen-evolving enhancer protein 3-1, chloroplastic
ENSRNA049373382	Q001S0002B0010	0	0.28103	0	0	0.28103	5.61515	NA	NA
ENSRNA049434269	Q001S0002B0009	0	0.282708	0	0	0.282708	5.61346	NA	NA
ENSRNA049373261	Q001S0002B0011	0	0.278968	0	0	0.278968	5.6122	NA	NA
ENSRNA049487948	Q001S0002B0011	0.42832	0.277749	0	0	0.706069	5.6122	NA	NA
HORVU1Hr1G033210	Q001S0002B0009	0	0.563412	0	0	0.563412	5.59621	NA	undescribed protein
ENSRNA049373261	Q001S0002B0009	0	0.277224	0	0	0.277224	5.58031	NA	NA
ENSRNA049442393	Q001S0002B0009	0	0.29076	0	0	0.29076	5.57364	NA	NA
HORVU2Hr1G095260	Q001S0002B0011	0.526693	0.507849	0	0	1.03454	5.55704	NA	Zinc finger, C3HC4 type (RING finger) family protein
HORVU1Hr1G003170	Q001S0002B0010	0	0.460266	0	0	0.460266	5.55662	NA	TBC1 domain family member 2A
HORVU3Hr1G073850	Q001S0002B0011	0.776458	0.191561	0.101617	HORVU3Hr1G073850.1	1.06964	5.54671	NA	exocyst subunit exo70 family protein E1
HORVU1Hr1G045490	Q001S0002B0011	0	0.59702	0	0	0.59702	5.54589	NA	undescribed protein
BLGH_05373	Q001S0002B0011	0	0.26006	0	0	0.26006	5.51108	NA	NA
ENSRNA049464512	Q001S0002B0011	0	0.306497	0	0	0.306497	5.5066	NA	NA
HORVU0Hr1G012190	Q001S0002B0011	0	0.396047	0	0	0.396047	5.50011	NA	DNA-binding protein SMUBP-2
HORVU1Hr1G016470	Q001S0002B0009	0	0.47392	0	0	0.47392	5.50011	NA	unknown function
ENSRNA049486941	Q001S0002B0009	0.91783	0.2447	0	0	1.16253	5.49849	NA	NA
BLGH_05018	Q001S0002B0009	0	0.255741	0	0	0.255741	5.48515	NA	NA
HORVU1Hr1G002500	Q001S0002B0011	0	0.447645	0	0	0.447645	5.48153	NA	V-type proton ATPase 16 kDa proteolipid subunit
HORVU0Hr1G038890	Q001S0002B0011	0	0.438695	0	0	0.438695	5.4767	NA	methyl-CPG-binding domain 10
ENSRNA049442393	Q001S0002B0010	0	0.284703	0	0	0.284703	5.47108	NA	NA
ENSRNA049373223	Q001S0002B0011	0.984744	0.198511	0	0	1.18325	5.45907	NA	NA
ENSRNA049482524	Q001S0002B0010	0	0.324125	0	0	0.324125	5.44951	NA	NA
ENSRNA049464947	Q001S0002B0011	0	0.302215	0	0	0.302215	5.43997	NA	NA
ENSRNA049373261	Q001S0002B0010	0	0.269458	0	0	0.269458	5.43324	NA	NA
ENSRNA049446245	Q001S0002B0009	0	0.289357	0	0	0.289357	5.43087	NA	NA
ENSRNA049447175	Q001S0002B0010	0	0.290386	0	0	0.290386	5.42731	NA	NA
ENSRNA049447175	Q001S0002B0009	0	0.289354	0	0	0.289354	5.40452	NA	NA
HORVU1Hr1G017120	Q001S0002B0011	0	0.463065	0	0	0.463065	5.40178	NA	Protein kinase superfamily protein
BLGH_04317	Q001S0002B0011	0	0.246436	0	0	0.246436	5.39905	NA	NA
HORVU1Hr1G016470	Q001S0002B0010	0	0.459852	0	0	0.459852	5.39553	NA	unknown function
ENSRNA049435234	Q001S0002B0009	0	0.271281	0	0	0.271281	5.38347	NA	NA
HORVU3Hr1G063220	Q001S0002B0010	0.570557	0.753747	0	0	1.3243	5.38036	NA	Splicing factor 3A subunit 3
BLGH_01526	Q001S0002B0011	0	0.227649	0	0	0.227649	5.37959	NA	NA
HORVU0Hr1G022480	Q001S0002B0011	0	0.27206	0.570439	HORVU0Hr1G022480.2,HORVU0Hr1G022480.3	0.842499	5.37184	NA	Ubiquitin system component Cue protein
BLGH_03686	Q001S0002B0011	0	0.240565	0	0	0.240565	5.36605	NA	NA
HORVU1Hr1G016360	Q001S0002B0011	0	0.453587	0	0	0.453587	5.35373	NA	Triose phosphate/phosphate translocator, chloroplastic
ENSRNA049448808	Q001S0002B0009	0	0.289898	0	0	0.289898	5.35296	NA	NA
BLGH_00484	Q001S0002B0009	0	0.220656	0	0	0.220656	5.34338	NA	NA
ENSRNA049441434	Q001S0002B0010	0	0.275438	0	0	0.275438	5.33193	NA	NA
ENSRNA049488655	Q001S0002B0011	0	0.343949	0	0	0.343949	5.32812	NA	NA
HORVU0Hr1G017360	Q001S0002B0010	0	0.383602	0	0	0.383602	5.31257	NA	60S ribosomal protein L39-1
ENSRNA049434181	Q001S0002B0011	0	0.264316	0	0	0.264316	5.29298	NA	NA
HORVU1Hr1G065610	Q001S0002B0009	0	0.673871	0	0	0.673871	5.28885	NA	unknown function
HORVU1Hr1G052410	Q001S0002B0011	0	0.572001	0	0	0.572001	5.28698	NA	Leucine-rich repeat protein kinase family protein
ENSRNA049434181	Q001S0002B0009	0	0.263728	0	0	0.263728	5.28511	NA	NA
HORVU1Hr1G072560	Q001S0002B0011	0.260672	0.347455	0	0	0.608126	5.28511	NA	Protein S-acyltransferase 11
BLGH_03503	Q001S0002B0011	0.373101	0.203775	0	0	0.576876	5.28324	NA	NA
HORVU1Hr1G005600	Q001S0002B0011	0	0.42708	0	0	0.42708	5.27689	NA	ACT domain-containing protein
HORVU0Hr1G032390	Q001S0002B0009	0	0.401058	0	0	0.401058	5.27502	NA	Abscisic acid receptor PYR1
BLGH_05489	Q001S0002B0011	0	0.245023	0	0	0.245023	5.27055	NA	NA
HORVU1Hr1G003270	Q001S0002B0011	0	0.420954	0	0	0.420954	5.2583	0	unknown function
BLGH_03418	Q001S0002B0011	0	0.230749	0	0	0.230749	5.25016	NA	NA
ENSRNA049443913	Q001S0002B0009	0	0.272759	0	0	0.272759	5.22736	NA	NA
ENSRNA049442374	Q001S0002B0009	0	0.270364	0	0	0.270364	5.22663	NA	NA
HORVU0Hr1G029860	Q001S0002B0009	0	0.391061	0	0	0.391061	5.22078	NA	Cytochrome b6-f complex subunit 5
ENSRNA049442374	Q001S0002B0010	0	0.269539	0	0	0.269539	5.21458	NA	NA
HORVU1Hr1G047610	Q001S0002B0011	0	0.520543	0	0	0.520543	5.191	NA	unknown protein; BEST Arabidopsis thaliana protein match is: unknown protein .
HORVU0Hr1G017540	Q001S0002B0011	0	0.372034	0	0	0.372034	5.18739	NA	glutathione reductase
BLGH_03190	Q001S0002B0009	0	0.223729	0	0	0.223729	5.18631	NA	NA
HORVU3Hr1G089910	Q001S0002B0009	0.850603	0.703511	0	0	1.55411	5.18451	NA	Trigger factor
ENSRNA049466800	Q001S0002B0011	0	0.28525	0	0	0.28525	5.17875	NA	NA
HORVU4Hr1G001170	Q001S0002B0010	0	0.822155	0.883882	HORVU4Hr1G001170.1	1.70604	5.17301	NA	ubiquitin 4
HORVU1Hr1G064520	Q001S0002B0011	0	0.615748	0	0	0.615748	5.16835	NA	undescribed protein
HORVU0Hr1G022590	Q001S0002B0011	0	0.376501	0	0	0.376501	5.16192	NA	Cytochrome P450 superfamily protein
ENSRNA049373296	Q001S0002B0010	0	0.251713	0	0	0.251713	5.15799	NA	NA
ENSRNA049437950	Q001S0002B0009	0	0.259633	0	0	0.259633	5.1555	NA	NA
HORVU4Hr1G006260	Q001S0002B0010	0	0.836634	0.928076	HORVU4Hr1G006260.1,HORVU4Hr1G006260.2,HORVU4Hr1G006260.3,HORVU4Hr1G006260.4,HORVU4Hr1G006260.5,HORVU4Hr1G006260.6	1.76471	5.15016	NA	Ethylene receptor
ENSRNA049373294	Q001S0002B0010	0	0.250966	0	0	0.250966	5.14661	NA	NA
ENSRNA049373114	Q001S0002B0011	0	0.246605	0	0	0.246605	5.142	NA	NA
HORVU0Hr1G018300	Q001S0002B0011	0	0.370094	0	0	0.370094	5.142	NA	Chaperone protein dnaJ 3
HORVU1Hr1G037800	Q001S0002B0011	0	0.475173	0	0	0.475173	5.13988	NA	ubiquitin-conjugating enzyme 5
ENSRNA049480216	Q001S0002B0009	0	0.292753	0	0	0.292753	5.12189	NA	NA
HORVU0Hr1G033030	Q001S0002B0009	0	0.383776	0	0	0.383776	5.12083	NA	Ribulose bisphosphate carboxylase large chain
AGP50792	Q001S0002B0011	0	0.202401	0	0	0.202401	5.11522	NA	NA
EPlHVUG00000039899	Q001S0002B0010	0	0.341908	0	0	0.341908	5.11276	NA	NA
ENSRNA049479283	Q001S0002B0009	0	0.290981	0	0	0.290981	5.11171	NA	NA
ENSRNA049480216	Q001S0002B0011	0	0.292099	0	0	0.292099	5.11136	NA	NA
HORVU0Hr1G017360	Q001S0002B0009	0	0.365079	0	0	0.365079	5.10472	NA	60S ribosomal protein L39-1
HORVU1Hr1G094240	Q001S0002B0011	0.356208	0.345309	0	0	0.701516	5.10367	NA	Protein kinase superfamily protein
HORVU1Hr1G039160	Q001S0002B0011	0	0.471303	0	0	0.471303	5.10332	NA	50S ribosomal protein L14
HORVU1Hr1G052260	Q001S0002B0011	0	0.528895	0	0	0.528895	5.09914	NA	ubiquitin family protein
BLGH_04778	Q001S0002B0011	0	0.226964	0	0	0.226964	5.09809	NA	NA
HORVU3Hr1G094850	Q001S0002B0010	0.813584	0.700262	0	0	1.51385	5.09044	NA	Mitochondrial substrate carrier family protein
ENSRNA049480216	Q001S0002B0010	0	0.290194	0	0	0.290194	5.08282	NA	NA
ENSRNA049477983	Q001S0002B0009	0.843784	0.204561	0	0	1.04835	5.08039	NA	NA
HORVU2Hr1G000250	Q001S0002B0009	0	0.331033	0.380866	HORVU2Hr1G000250.1	0.711899	5.07728	NA	cysteine synthase C1
HORVU0Hr1G004830	Q001S0002B0011	0	0.347282	0	0	0.347282	5.0635	NA	glyceraldehyde-3-phosphate dehydrogenase C2
ENSRNA049471679	Q001S0002B0011	0	0.280571	0	0	0.280571	5.05185	NA	NA
BLGH_01235	Q001S0002B0011	0	0.202178	0	0	0.202178	5.05014	NA	NA
ENSRNA049487155	Q001S0002B0011	0.875906	0.216361	0	0	1.09227	5.04775	NA	NA
HORVU1Hr1G076790	Q001S0002B0009	0	0.661189	0	0	0.661189	5.04434	NA	Kinesin-like protein
HORVU1Hr1G034470	Q001S0002B0011	0	0.454927	0	0	0.454927	5.03753	NA	Protein kinase superfamily protein
HORVU1Hr1G075600	Q001S0002B0009	0	0.651246	0	0	0.651246	5.03753	NA	profilin 5
ENSRNA049373255	Q001S0002B0009	0	0.241636	0	0	0.241636	5.03685	NA	NA
ENSRNA049478016	Q001S0002B0009	0	0.284509	0	0	0.284509	5.03311	NA	NA
ENSRNA049487155	Q001S0002B0009	0.860069	0.215994	0	0	1.07606	5.03277	NA	NA
BLGH_04849	Q001S0002B0011	0	0.221455	0	0	0.221455	5.02701	NA	NA
ENSRNA049448306	Q001S0002B0009	0	0.267888	0	0	0.267888	5.02261	NA	NA
ENSRNA049448347	Q001S0002B0009	0	0.267794	0	0	0.267794	5.01788	NA	NA
ENSRNA049466800	Q001S0002B0009	0	0.274728	0	0	0.274728	5.01418	NA	NA
HORVU1Hr1G069060	Q001S0002B0011	0	0.582536	0	0	0.582536	5.0135	NA	CCR4-NOT transcription complex subunit 2
ENSRNA049485997	Q001S0002B0011	0.419851	0.230716	0	0	0.650566	5.01115	NA	NA
HORVU1Hr1G022810	Q001S0002B0011	0	0.421447	0	0	0.421447	5.00846	NA	Protein disulfide isomerase-like 2-1
HORVU1Hr1G018750	Q001S0002B0011	0	0.410117	0	0	0.410117	5.0051	NA	Glioma tumor suppressor candidate region gene 2 protein
ENSRNA049477443	Q001S0002B0010	0	0.281522	0	0	0.281522	5.00241	NA	NA
HORVU0Hr1G017570	Q001S0002B0011	0	0.356942	0	0	0.356942	4.99304	NA	Inosine-5'-monophosphate dehydrogenase
HORVU3Hr1G062370	Q001S0002B0011	0.495675	0.584969	0	0	1.08064	4.98271	NA	Ubiquitin-conjugating enzyme family protein
HORVU1Hr1G073230	Q001S0002B0011	0	0.603834	0	0	0.603834	4.96844	NA	Coronatine-insensitive protein homolog 1b
HORVU1Hr1G026750	Q001S0002B0010	0.517793	0.154394	0.69844	HORVU1Hr1G026750.1	1.37063	4.96811	NA	MAR binding filament-like protein 1
HORVU3Hr1G086190	Q001S0002B0010	0	0.565845	0.892548	HORVU3Hr1G086190.6,HORVU3Hr1G086190.7,HORVU3Hr1G086190.8	1.45839	4.96547	NA	Photosystem II reaction center Psb28 protein
HORVU2Hr1G099350	Q001S0002B0011	0	0.399293	0.570439	HORVU2Hr1G099350.1,HORVU2Hr1G099350.3	0.969731	4.95986	NA	alcohol dehydrogenase 1
ENSRNA049478022	Q001S0002B0011	0	0.279602	0	0	0.279602	4.95689	NA	NA
HORVU1Hr1G072690	Q001S0002B0011	0	0.590549	0	0	0.590549	4.95459	NA	Aldose reductase A
HORVU1Hr1G012080	Q001S0002B0009	0	0.389802	0	0	0.389802	4.95426	NA	Proteinase inhibitor
HORVU1Hr1G054340	Q001S0002B0011	0	0.498774	0	0	0.498774	4.95032	NA	tobamovirus multiplication 2B
ENSRNA049448347	Q001S0002B0010	0	0.262415	0	0	0.262415	4.94671	NA	NA
BLGH_02760	Q001S0002B0011	0	0.201431	0	0	0.201431	4.94114	NA	NA
ENSRNA049477308	Q001S0002B0011	0	0.277008	0	0	0.277008	4.93951	NA	NA
HORVU0Hr1G001270	Q001S0002B0011	0	0.330015	0	0	0.330015	4.93624	NA	calmodulin 7
ENSRNA049478022	Q001S0002B0009	0	0.277961	0	0	0.277961	4.93298	NA	NA
ENSRNA049488659	Q001S0002B0011	0	0.31114	0	0	0.31114	4.93167	NA	NA
HORVU1Hr1G004590	Q001S0002B0009	0	0.241848	0.826715	HORVU1Hr1G004590.1,HORVU1Hr1G004590.10,HORVU1Hr1G004590.3,HORVU1Hr1G004590.4,HORVU1Hr1G004590.6,HORVU1Hr1G004590.7,HORVU1Hr1G004590.9	1.06856	4.93037	NA	protein kinase 1B
ENSRNA049478016	Q001S0002B0011	0	0.277056	0	0	0.277056	4.92224	NA	NA
HORVU0Hr1G023290	Q001S0002B0011	0	0.356691	0	0	0.356691	4.92127	NA	60S ribosomal protein L30
ENSRNA049471679	Q001S0002B0010	0	0.272336	0	0	0.272336	4.92029	NA	NA
ENSRNA049465936	Q001S0002B0011	0	0.267737	0	0	0.267737	4.91187	NA	NA
ENSRNA049477308	Q001S0002B0009	0	0.273995	0	0	0.273995	4.8964	NA	NA
HORVU1Hr1G028820	Q001S0002B0011	0	0.421365	0	0	0.421365	4.8948	NA	50S ribosomal protein L5
HORVU0Hr1G000900	Q001S0002B0011	0	0.32539	0	0	0.32539	4.89255	NA	undescribed protein
HORVU1Hr1G056210	Q001S0002B0009	0	0.48738	0	0	0.48738	4.87721	NA	2-oxoglutarate (2OG) and Fe(II)-dependent oxygenase superfamily protein
ENSRNA049373223	Q001S0002B0009	0.122053	0.1987	0	0	0.320753	4.87657	NA	NA
HORVU3Hr1G089910	Q001S0002B0010	0.685021	0.611744	0	0	1.29677	4.87275	NA	Trigger factor
HORVU1Hr1G051840	Q001S0002B0011	0	0.470045	0	0	0.470045	4.86354	NA	tobamovirus multiplication protein 3
ENSRNA049484354	Q001S0002B0011	0	0.281923	0	0	0.281923	4.86037	NA	NA
HORVU1Hr1G048390	Q001S0002B0009	0	0.456416	0	0	0.456416	4.85626	NA	FAS-associated factor 2-B
BLGH_05159	Q001S0002B0011	0	0.208362	0	0	0.208362	4.84177	NA	NA
ENSRNA049478022	Q001S0002B0010	0	0.271792	0	0	0.271792	4.84083	NA	NA
HORVU1Hr1G058820	Q001S0002B0009	0.548272	0.283003	0	0	0.831275	4.83706	0	alpha/beta-Hydrolases superfamily protein
ENSRNA049476410	Q001S0002B0011	0.723603	0.192069	0	0	0.915672	4.83612	NA	NA
BLGH_01634	Q001S0002B0011	0	0.19	0	0	0.19	4.82674	NA	NA
ENSRNA049465394	Q001S0002B0011	0	0.260115	0	0	0.260115	4.8258	NA	NA
ENSRNA049488422	Q001S0002B0011	0	0.296627	0	0	0.296627	4.82362	NA	NA
HORVU1Hr1G048390	Q001S0002B0011	0	0.450581	0	0	0.450581	4.82268	NA	FAS-associated factor 2-B
BLGH_04412	Q001S0002B0011	0	0.202972	0	0	0.202972	4.82206	NA	NA
HORVU4Hr1G028870	Q001S0002B0010	0.861721	0.797651	0	0	1.65937	4.82112	NA	RUS1 family protein C16orf58
ENSRNA049442464	Q001S0002B0009	0	0.240051	0	0	0.240051	4.8205	NA	NA
HORVU3Hr1G087740	Q001S0002B0009	0.482117	0.632283	0	0	1.1144	4.8205	NA	TRICHOME BIREFRINGENCE-LIKE 28
BLGH_03640	Q001S0002B0011	0	0.198543	0	0	0.198543	4.81988	NA	NA
HORVU0Hr1G040440	Q001S0002B0011	0	0.362479	0	0	0.362479	4.81646	NA	Sigma factor SigB regulation protein RsbQ
HORVU1Hr1G051080	Q001S0002B0011	0	0.453673	0	0	0.453673	4.79634	NA	26S proteasome non-ATPase regulatory subunit 13 homolog B
HORVU1Hr1G068930	Q001S0002B0011	0	0.517399	0	0	0.517399	4.77516	NA	myb-like transcription factor family protein
ENSRNA049465394	Q001S0002B0009	0	0.255779	0	0	0.255779	4.77425	NA	NA
EPlHVUG00000039889	Q001S0002B0009	0	0.310431	0	0	0.310431	4.76875	NA	NA
ENSRNA049477308	Q001S0002B0010	0	0.264328	0	0	0.264328	4.76267	NA	NA
HORVU2Hr1G053290	Q001S0002B0010	0	0.350404	0.221837	HORVU2Hr1G053290.4	0.572241	4.7445	NA	40S ribosomal protein S12
HORVU4Hr1G061040	Q001S0002B0010	0.975433	0.852651	0	0	1.82808	4.73547	NA	D-inositol 3-phosphate glycosyltransferase
HORVU1Hr1G020140	Q001S0002B0011	0	0.37616	0	0	0.37616	4.73127	NA	Endo-1,3;1,4-beta-D-glucanase, putative, expressed
HORVU1Hr1G088780	Q001S0002B0011	0	0.597233	0	0	0.597233	4.72977	NA	COLD REGULATED 314 INNER MEMBRANE 1
ENSRNA049447447	Q001S0002B0009	0	0.241269	0	0	0.241269	4.72498	NA	NA
HORVU1Hr1G017580	Q001S0002B0011	0	0.371303	0	0	0.371303	4.72199	NA	Proofreading thioesterase EntH
HORVU0Hr1G005160	Q001S0002B0010	0	0.230342	0.171577	HORVU0Hr1G005160.18	0.401919	4.72139	NA	L-allo-threonine aldolase
ENSRNA049488732	Q001S0002B0011	0.100289	0.233488	0	0	0.333778	4.71662	NA	NA
HORVU1Hr1G063720	Q001S0002B0011	0	0.480289	0	0	0.480289	4.71572	NA	WD repeat-containing protein 86
ENSRNA049910381	Q001S0002B0010	0	0.295456	0	0	0.295456	4.71334	NA	NA
HORVU3Hr1G000050	Q001S0002B0010	0	0.421998	0.218371	HORVU3Hr1G000050.20	0.640369	4.70977	NA	receptor kinase 2
ENSRNA049910381	Q001S0002B0009	0	0.294479	0	0	0.294479	4.70087	NA	NA
HORVU1Hr1G051280	Q001S0002B0011	0	0.438125	0	0	0.438125	4.69761	NA	NADH:ubiquinone oxidoreductase, 17.2kDa subunit
HORVU0Hr1G001570	Q001S0002B0011	0	0.307689	0	0	0.307689	4.69112	NA	Transcription elongation factor 1 homolog
HORVU0Hr1G004830	Q001S0002B0009	0	0.312773	0	0	0.312773	4.69082	NA	glyceraldehyde-3-phosphate dehydrogenase C2
ENSRNA049488246	Q001S0002B0009	0	0.284533	0	0	0.284533	4.68817	NA	NA
HORVU0Hr1G001490	Q001S0002B0011	0	0.304912	0	0	0.304912	4.67349	NA	Photosystem I reaction center subunit VI, chloroplastic
HORVU0Hr1G017750	Q001S0002B0009	0	0.327609	0	0	0.327609	4.67174	NA	undescribed protein
ENSRNA049488246	Q001S0002B0010	0	0.283115	0	0	0.283115	4.66998	NA	NA
EPlHVUG00000039899	Q001S0002B0009	0	0.297536	0	0	0.297536	4.65107	NA	NA
HORVU1Hr1G013900	Q001S0002B0011	0	0.35901	0	0	0.35901	4.64008	NA	P-loop containing nucleoside triphosphate hydrolases superfamily protein
HORVU1Hr1G043900	Q001S0002B0011	0	0.407664	0	0	0.407664	4.63921	NA	Chloroplast inner envelope protein, putative, expressed
HORVU0Hr1G005300	Q001S0002B0011	0	0.308039	0	0	0.308039	4.63748	NA	2-oxoglutarate (2OG) and Fe(II)-dependent oxygenase superfamily protein
HORVU1Hr1G000010	Q001S0002B0011	0.432749	0.239012	0	0	0.671761	4.62857	NA	RING-H2 finger protein 2B
HORVU1Hr1G079800	Q001S0002B0009	0	0.531779	0	0	0.531779	4.62828	NA	Histone-lysine N-methyltransferase 2A
HORVU0Hr1G027160	Q001S0002B0011	0	0.332923	0	0	0.332923	4.62598	NA	undescribed protein
HORVU2Hr1G081360	Q001S0002B0011	0.467935	0.361563	0	0	0.829498	4.62283	NA	Testis-expressed sequence 10 protein homolog
ENSRNA050016403	Q001S0002B0011	0.908158	0.191583	0	0	1.09974	4.61883	NA	NA
ENSRNA049488732	Q001S0002B0009	0.0142299	0.228452	0	0	0.242682	4.61397	NA	NA
HORVU1Hr1G057970	Q001S0002B0011	0	0.443281	0	0	0.443281	4.60742	NA	nascent polypeptide-associated complex subunit alpha-like protein 3
ENSRNA049487082	Q001S0002B0010	0	0.273954	0	0	0.273954	4.60571	NA	NA
HORVU3Hr1G061950	Q001S0002B0011	0	0.492445	0.166282	HORVU3Hr1G061950.12	0.658727	4.60089	NA	pentatricopeptide repeat 336
HORVU0Hr1G003440	Q001S0002B0011	0	0.299606	0	0	0.299606	4.59239	NA	protein tyrosine phosphatase 1
HORVU2Hr1G118640	Q001S0002B0009	0	0.367604	0.689531	HORVU2Hr1G118640.7	1.05714	4.59155	NA	RING finger protein 141
ENSRNA049487244	Q001S0002B0011	0.906034	0.182876	0	0	1.08891	4.58478	NA	NA
HORVU1Hr1G028720	Q001S0002B0009	0	0.376078	0	0	0.376078	4.58365	NA	Mitochondrial 2-oxoglutarate/malate carrier protein
HORVU0Hr1G004480	Q001S0002B0009	0	0.299851	0	0	0.299851	4.58168	NA	60S acidic ribosomal protein family
ENSRNA050017820	Q001S0002B0010	0	0.289975	0	0	0.289975	4.57999	NA	NA
ENSRNA049442570	Q001S0002B0009	0	0.217794	0	0	0.217794	4.57382	NA	NA
HORVU4Hr1G078670	Q001S0002B0010	0.961598	0.823311	0	0	1.78491	4.56291	NA	Mitochondrial substrate carrier family protein
HORVU2Hr1G006250	Q001S0002B0010	0	0.626711	0	0	0.626711	4.55901	NA	Dihydrolipoyllysine-residue succinyltransferase component of 2-oxoglutarate dehydrogenase complex
ENSRNA049446796	Q001S0002B0011	0	0.222595	0	0	0.222595	4.54485	NA	NA
HORVU1Hr1G002840	Q001S0002B0011	0	0.340832	0	0	0.340832	4.54347	NA	actin 7
HORVU1Hr1G064240	Q001S0002B0011	0	0.448159	0	0	0.448159	4.53408	NA	Protein root UVB sensitive 6
ENSRNA049373223	Q001S0002B0010	0	0.197685	0	0	0.197685	4.53216	NA	NA
HORVU3Hr1G032750	Q001S0002B0011	0	0.42918	0.249423	HORVU3Hr1G032750.8	0.678603	4.52885	NA	unknown function
HORVU1Hr1G092090	Q001S0002B0009	0	0.559978	0	0	0.559978	4.52556	NA	undescribed protein
ENSRNA049487948	Q001S0002B0009	0	0.270517	0	0	0.270517	4.52063	NA	NA
HORVU4Hr1G017540	Q001S0002B0010	0.319501	0.732718	0	0	1.05222	4.51734	NA	Proteasome subunit beta type-4
HORVU2Hr1G070600	Q001S0002B0009	0.693605	0.113062	0.754513	HORVU2Hr1G070600.1	1.56118	4.51352	NA	Photosystem II reaction center protein K
HORVU1Hr1G031310	Q001S0002B0011	0	0.370949	0	0	0.370949	4.50698	NA	Maspardin
BLGH_05275	Q001S0002B0011	0	0.185103	0	0	0.185103	4.49964	NA	NA
ENSRNA049479844	Q001S0002B0011	0	0.243609	0	0	0.243609	4.4991	NA	NA
HORVU3Hr1G059880	Q001S0002B0011	0.0262748	0.514723	0	0	0.540998	4.4907	NA	Transcription factor RADIALIS
HORVU1Hr1G093680	Q001S0002B0010	0	0.556383	0	0	0.556383	4.48665	NA	Bifunctional dihydroflavonol 4-reductase/flavanone 4-reductase isoform 2
HORVU1Hr1G060850	Q001S0002B0011	0	0.429453	0	0	0.429453	4.48638	NA	Guanine nucleotide-binding protein subunit beta-like protein
HORVU1Hr1G071580	Q001S0002B0009	0	0.459979	0	0	0.459979	4.48638	NA	ubiquitin-protein ligase 4
ENSRNA049373350	Q001S0002B0009	0	0.196139	0	0	0.196139	4.48558	NA	NA
HORVU0Hr1G021230	Q001S0002B0011	0	0.310068	0	0	0.310068	4.48127	NA	Tyrosine--tRNA ligase
ENSRNA049486816	Q001S0002B0009	0.899794	0.174204	0	0	1.074	4.481	NA	NA
HORVU2Hr1G007570	Q001S0002B0011	0	0.593621	0	0	0.593621	4.47885	NA	S-adenosylmethionine-dependent methyltransferase
ENSRNA049373145	Q001S0002B0009	0	0.192112	0	0	0.192112	4.47428	NA	NA
ENSRNA049373269	Q001S0002B0011	0.884862	0.143431	0	0	1.02829	4.46678	NA	NA
BLGH_05267	Q001S0002B0011	0	0.182756	0	0	0.182756	4.46625	NA	NA
ENSRNA049442570	Q001S0002B0010	0	0.207006	0	0	0.207006	4.46491	NA	NA
ENSRNA049445574	Q001S0002B0010	0	0.212024	0	0	0.212024	4.45851	NA	NA
ENSRNA049373145	Q001S0002B0010	0	0.190928	0	0	0.190928	4.45399	NA	NA
BLGH_05697	Q001S0002B0011	0	0.183481	0	0	0.183481	4.45266	NA	NA
HORVU1Hr1G078320	Q001S0002B0009	0	0.471546	0	0	0.471546	4.45266	NA	Splicing factor 3B subunit 5
HORVU0Hr1G021860	Q001S0002B0009	0	0.306668	0	0	0.306668	4.45027	NA	Eukaryotic aspartyl protease family protein
BLGH_02479	Q001S0002B0009	0	0.169113	0	0	0.169113	4.441	NA	NA
HORVU0Hr1G011940	Q001S0002B0009	0	0.295064	0	0	0.295064	4.4373	NA	40S ribosomal protein S29
BLGH_01120	Q001S0002B0011	0	0.162889	0	0	0.162889	4.43572	NA	NA
HORVU1Hr1G050960	Q001S0002B0011	0	0.389559	0	0	0.389559	4.43177	NA	Inactive poly [ADP-ribose] polymerase RCD1
ENSRNA049373350	Q001S0002B0010	0	0.192051	0	0	0.192051	4.42809	NA	NA
ENSRNA050017820	Q001S0002B0009	0	0.27649	0	0	0.27649	4.42389	NA	NA
HORVU1Hr1G021720	Q001S0002B0011	0	0.347271	0	0	0.347271	4.41996	NA	40S ribosomal protein S4
HORVU0Hr1G027130	Q001S0002B0009	0	0.309712	0	0	0.309712	4.41473	NA	ADP-ribosylation factor 1
HORVU1Hr1G081030	Q001S0002B0011	0	0.474777	0	0	0.474777	4.41342	NA	Cleavage and polyadenylation specificity factor subunit 5
HORVU0Hr1G031050	Q001S0002B0011	0	0.31102	0	0	0.31102	4.40509	NA	Ribosomal protein-like
BLGH_03198	Q001S0002B0011	0	0.169795	0	0	0.169795	4.40483	NA	NA
ENSRNA049440160	Q001S0002B0011	0	0.197683	0	0	0.197683	4.39912	NA	NA
HORVU1Hr1G020410	Q001S0002B0011	0	0.342618	0	0	0.342618	4.39678	NA	1-aminocyclopropane-1-carboxylate oxidase
ENSRNA049486604	Q001S0002B0011	0.866784	0.167153	0	0	1.03394	4.38335	NA	NA
HORVU0Hr1G020590	Q001S0002B0009	0	0.297448	0	0	0.297448	4.38181	NA	undescribed protein
HORVU1Hr1G070330	Q001S0002B0011	0	0.435489	0	0	0.435489	4.38155	NA	Protein RETICULATA-RELATED 6, chloroplastic
HORVU1Hr1G050040	Q001S0002B0011	0	0.377776	0	0	0.377776	4.36515	NA	AMMECR1 family
ENSRNA049373180	Q001S0002B0011	0.734062	0.140338	0	0	0.8744	4.36464	NA	NA
ENSRNA049487017	Q001S0002B0011	0.86938	0.167705	0	0	1.03708	4.3598	NA	NA
HORVU1Hr1G005360	Q001S0002B0009	0	0.322864	0	0	0.322864	4.35852	NA	Cytochrome P450 superfamily protein
HORVU1Hr1G050510	Q001S0002B0011	0	0.376922	0	0	0.376922	4.35547	NA	Nuclear matrix protein
HORVU1Hr1G017050	Q001S0002B0011	0	0.331831	0	0	0.331831	4.34659	NA	Glutathione S-transferase family protein
HORVU1Hr1G079930	Q001S0002B0011	0	0.457191	0	0	0.457191	4.34507	NA	DNA methyltransferase 1-associated protein 1
HORVU1Hr1G053440	Q001S0002B0011	0	0.384954	0	0	0.384954	4.34482	NA	Proline dehydrogenase 2, mitochondrial
ENSRNA049489014	Q001S0002B0009	0	0.260857	0	0	0.260857	4.33674	NA	NA
ENSRNA049486604	Q001S0002B0009	0.85787	0.163465	0	0	1.02134	4.33221	NA	NA
HORVU1Hr1G025390	Q001S0002B0011	0	0.344411	0	0	0.344411	4.33196	NA	Phosphoenolpyruvate/phosphate translocator 3, chloroplastic
HORVU4Hr1G055430	Q001S0002B0011	0.176012	0.802958	0	0	0.978971	4.32794	NA	unknown function
ENSRNA049488555	Q001S0002B0009	0.358057	0.1868	0	0	0.544858	4.32769	NA	NA
HORVU1Hr1G025670	Q001S0002B0011	0	0.344751	0	0	0.344751	4.32694	NA	Auxin-responsive protein IAA15
BLGH_05418	Q001S0002B0011	0	0.174023	0	0	0.174023	4.32518	NA	NA
HORVU0Hr1G026500	Q001S0002B0011	0	0.297156	0	0	0.297156	4.32418	NA	Mitochondrial import inner membrane translocase subunit Tim13
HORVU0Hr1G010230	Q001S0002B0009	0.931781	0.0897494	0.956679	HORVU0Hr1G010230.1,HORVU0Hr1G010230.2,HORVU0Hr1G010230.3	1.97821	4.30696	NA	Nuclear transcription factor Y subunit A-7
HORVU1Hr1G004150	Q001S0002B0011	0	0.315335	0	0	0.315335	4.30572	NA	Chymotrypsin inhibitor
ENSRNA049436667	Q001S0002B0009	0	0.18755	0	0	0.18755	4.30373	NA	NA
HORVU4Hr1G029230	Q001S0002B0011	0.215235	0.663557	0	0	0.878792	4.30299	NA	undescribed protein
BLGH_00078	Q001S0002B0011	0	0.148113	0	0	0.148113	4.30125	NA	NA
HORVU2Hr1G019830	Q001S0002B0011	0	0.580494	0	0	0.580494	4.30001	NA	ER-type Ca2+-ATPase 1
ENSRNA049487947	Q001S0002B0011	0	0.248188	0	0	0.248188	4.29358	NA	NA
HORVU1Hr1G047620	Q001S0002B0011	0	0.365178	0	0	0.365178	4.29284	NA	undescribed protein
ENSRNA049477664	Q001S0002B0010	0	0.219017	0	0	0.219017	4.28988	NA	NA
BLGH_02475	Q001S0002B0009	0	0.156309	0	0	0.156309	4.28667	NA	NA
HORVU4Hr1G032080	Q001S0002B0011	0.672979	0.553389	0	0	1.22637	4.27562	NA	Cytosine-specific methyltransferase
HORVU1Hr1G045720	Q001S0002B0011	0	0.36169	0	0	0.36169	4.27317	NA	NAD-dependent malic enzyme 2
HORVU0Hr1G010170	Q001S0002B0009	0	0.278221	0	0	0.278221	4.27244	NA	30S ribosomal protein S17
ENSRNA049486657	Q001S0002B0010	0	0.238347	0	0	0.238347	4.27171	NA	NA
HORVU2Hr1G008390	Q001S0002B0011	0	0.517506	0	0	0.517506	4.25782	NA	Serine/threonine-protein kinase
HORVU3Hr1G074090	Q001S0002B0011	0.556497	0.422088	0	0	0.978585	4.25006	NA	Glutathione S-transferase 1
HORVU2Hr1G012860	Q001S0002B0011	0	0.532627	0	0	0.532627	4.24957	NA	Elongation factor 1-alpha
HORVU3Hr1G033390	Q001S0002B0010	0.4731	0.374949	0	0	0.848049	4.23558	NA	Protein glycosylationmyb-like TTH transcriptional regulator
HORVU1Hr1G062290	Q001S0002B0011	0	0.385607	0	0	0.385607	4.22934	NA	Chaperone DnaJ-domain superfamily protein
BLGH_06939	Q001S0002B0011	0	0.171827	0	0	0.171827	4.22791	NA	NA
HORVU1Hr1G073640	Q001S0002B0009	0	0.41441	0	0	0.41441	4.22647	NA	60S acidic ribosomal protein family
HORVU1Hr1G012680	Q001S0002B0009	0	0.311665	0	0	0.311665	4.22503	NA	UDP-Glycosyltransferase superfamily protein
ENSRNA049447924	Q001S0002B0009	0	0.194379	0	0	0.194379	4.22288	NA	NA
HORVU0Hr1G013900	Q001S0002B0011	0	0.277051	0	0	0.277051	4.22193	NA	L-lactate dehydrogenase
HORVU1Hr1G066630	Q001S0002B0011	0	0.395164	0	0	0.395164	4.22193	NA	DCD (Development and Cell Death) domain protein
ENSRNA049481784	Q001S0002B0011	0.404145	0.164748	0	0	0.568894	4.22145	NA	NA
ENSRNA049446405	Q001S0002B0009	0	0.191321	0	0	0.191321	4.21477	NA	NA
ENSRNA049447924	Q001S0002B0011	0	0.193473	0	0	0.193473	4.21311	NA	NA
HORVU0Hr1G010080	Q001S0002B0011	0	0.27276	0	0	0.27276	4.21168	NA	Bidirectional sugar transporter N3
BLGH_06097	Q001S0002B0009	0	0.16747	0	0	0.16747	4.21049	NA	NA
BLGH_01495	Q001S0002B0011	0	0.1448	0	0	0.1448	4.20527	NA	NA
ENSRNA049487150	Q001S0002B0011	0.871239	0.15416	0	0	1.0254	4.19747	NA	NA
ENSRNA049486789	Q001S0002B0011	0.840042	0.152436	0	0	0.992477	4.1944	NA	NA
BLGH_06808	Q001S0002B0011	0	0.168416	0	0	0.168416	4.1937	NA	NA
HORVU3Hr1G035150	Q001S0002B0011	0.402493	0.374596	0	0	0.777089	4.18993	NA	Serine/threonine-protein phosphatase 7 long form-like protein
HORVU0Hr1G009390	Q001S0002B0011	0	0.268947	0	0	0.268947	4.18593	NA	germin-like protein 2
ENSRNA050016403	Q001S0002B0009	0.90168	0.160616	0	0	1.0623	4.18406	NA	NA
BLGH_06498	Q001S0002B0009	0	0.166322	0	0	0.166322	4.18195	NA	NA
HORVU2Hr1G040900	Q001S0002B0009	0	0.685295	0	0	0.685295	4.1789	NA	NADPH--cytochrome P450 reductase 2
HORVU2Hr1G030580	Q001S0002B0009	0	0.595253	0	0	0.595253	4.17236	NA	Acyl-CoA-binding protein
HORVU2Hr1G039320	Q001S0002B0009	0	0.671071	0	0	0.671071	4.1677	NA	Senescence-associated protein
HORVU2Hr1G007760	Q001S0002B0011	0	0.484523	0	0	0.484523	4.16654	NA	ABC transporter family protein
HORVU2Hr1G016510	Q001S0002B0010	0	0.508157	0	0	0.508157	4.16235	NA	Peptidyl-prolyl cis-trans isomerase C
HORVU2Hr1G042560	Q001S0002B0009	0	0.283168	0.101083	HORVU2Hr1G042560.5	0.384251	4.16143	NA	RNA binding
ENSRNA049487244	Q001S0002B0009	0.900605	0.149829	0	0	1.05043	4.1598	NA	NA
HORVU2Hr1G041990	Q001S0002B0011	0	0.696761	0	0	0.696761	4.1598	NA	50S ribosomal protein L14, chloroplastic
HORVU0Hr1G000200	Q001S0002B0011	0	0.252704	0	0	0.252704	4.15887	NA	actin depolymerizing factor 4
BLGH_06688	Q001S0002B0011	0	0.164905	0	0	0.164905	4.15702	NA	NA
HORVU3Hr1G089830	Q001S0002B0011	0	0.448653	0.0508083	HORVU3Hr1G089830.7	0.499462	4.15656	NA	calreticulin 3
ENSRNA050015587	Q001S0002B0009	0.750069	0.163645	0	0	0.913714	4.1561	NA	NA
HORVU1Hr1G065770	Q001S0002B0011	0	0.381892	0	0	0.381892	4.15517	NA	Sulfite reductase [NADPH] hemoprotein beta-component
HORVU0Hr1G022480	Q001S0002B0009	0	0.276831	0	0	0.276831	4.15424	NA	Ubiquitin system component Cue protein
ENSRNA049486859	Q001S0002B0011	0.836291	0.149277	0	0	0.985567	4.15401	NA	NA
HORVU1Hr1G042270	Q001S0002B0011	0	0.342493	0	0	0.342493	4.15378	NA	Nascent polypeptide-associated complex subunit beta
HORVU0Hr1G022580	Q001S0002B0011	0	0.276978	0	0	0.276978	4.15309	NA	MAK16 protein-related
HORVU2Hr1G028800	Q001S0002B0011	0	0.577666	0	0	0.577666	4.15216	NA	ATP synthase subunit beta, chloroplastic
ENSRNA049447623	Q001S0002B0011	0	0.188256	0	0	0.188256	4.14893	NA	NA
BLGH_00659	Q001S0002B0009	0	0.136308	0	0	0.136308	4.14111	NA	NA
EPlHVUG00000039866	Q001S0002B0011	0	0.248774	0	0	0.248774	4.13537	NA	NA
HORVU0Hr1G036450	Q001S0002B0009	0	0.284742	0	0	0.284742	4.13331	NA	Cell wall-associated hydrolase
HORVU0Hr1G036730	Q001S0002B0009	0	0.173151	0.754513	HORVU0Hr1G036730.1	0.927664	4.12896	NA	Photosystem II reaction center protein K
HORVU3Hr1G014250	Q001S0002B0010	0.332094	0.0970502	0.811092	HORVU3Hr1G014250.2	1.24024	4.12691	0	Ubiquitin-like superfamily protein
ENSRNA049487017	Q001S0002B0010	0.832567	0.147577	0	0	0.980144	4.11666	NA	NA
HORVU5Hr1G070260	Q001S0002B0009	0.989358	0.897285	0	0	1.88664	4.1119	NA	Homeobox-leucine zipper protein family
HORVU0Hr1G012260	Q001S0002B0011	0	0.264678	0	0	0.264678	4.11145	NA	undescribed protein
HORVU0Hr1G011940	Q001S0002B0011	0	0.264118	0	0	0.264118	4.11054	NA	40S ribosomal protein S29
HORVU1Hr1G084220	Q001S0002B0011	0	0.415495	0	0	0.415495	4.1076	NA	ER membrane protein complex subunit 6
ENSRNA049482588	Q001S0002B0010	0	0.205723	0	0	0.205723	4.10647	NA	NA
HORVU1Hr1G095140	Q001S0002B0011	0	0.44857	0	0	0.44857	4.10512	NA	histone deacetylase 2B
HORVU1Hr1G061830	Q001S0002B0011	0	0.366211	0	0	0.366211	4.10399	NA	Beta-propeller domain-containing protein, methanol dehydrogenase
ENSRNA049487276	Q001S0002B0011	0.834246	0.148042	0	0	0.982288	4.10354	NA	NA
HORVU2Hr1G028340	Q001S0002B0011	0	0.552396	0	0	0.552396	4.10015	NA	unknown function
ENSRNA049465936	Q001S0002B0009	0	0.191232	0	0	0.191232	4.09948	NA	NA
BLGH_06551	Q001S0002B0011	0	0.158391	0	0	0.158391	4.09027	NA	NA
ENSRNA049486789	Q001S0002B0009	0.825882	0.143447	0	0	0.969329	4.0887	NA	NA
HORVU2Hr1G026210	Q001S0002B0009	0	0.242771	0.652527	HORVU2Hr1G026210.1	0.895298	4.08713	NA	P-loop containing nucleoside triphosphate hydrolases superfamily protein
HORVU1Hr1G027840	Q001S0002B0011	0	0.31661	0	0	0.31661	4.08579	NA	Lactoylglutathione lyase / glyoxalase I family protein
HORVU2Hr1G041990	Q001S0002B0010	0	0.647163	0	0	0.647163	4.08534	NA	50S ribosomal protein L14, chloroplastic
HORVU3Hr1G089830	Q001S0002B0009	0	0.434982	0.0126354	HORVU3Hr1G089830.7	0.447617	4.08378	NA	calreticulin 3
HORVU1Hr1G095060	Q001S0002B0009	0	0.44295	0	0	0.44295	4.08266	NA	U6 snRNA-associated Sm-like protein LSm8
HORVU1Hr1G051440	Q001S0002B0011	0	0.347269	0	0	0.347269	4.07931	NA	unknown protein; BEST Arabidopsis thaliana protein match is: unknown protein .
HORVU2Hr1G040410	Q001S0002B0011	0	0.619212	0	0	0.619212	4.07842	NA	B3 domain-containing transcription factor ABI3
ENSRNA049447623	Q001S0002B0009	0	0.182311	0	0	0.182311	4.07552	NA	NA
ENSRNA049447623	Q001S0002B0010	0	0.182094	0	0	0.182094	4.07374	NA	NA
HORVU1Hr1G013780	Q001S0002B0011	0	0.292505	0	0	0.292505	4.07263	NA	DNA-directed RNA polymerase subunit 10-like protein
HORVU1Hr1G035720	Q001S0002B0011	0	0.323988	0	0	0.323988	4.06819	NA	ribulose bisphosphate carboxylase small chain 1A
BLGH_04698	Q001S0002B0011	0	0.146908	0	0	0.146908	4.06133	NA	NA
HORVU2Hr1G043610	Q001S0002B0009	0.274529	0.276741	0	0	0.551271	4.04745	NA	Protein phosphatase 2C family protein
HORVU1Hr1G089520	Q001S0002B0011	0	0.41557	0	0	0.41557	4.04329	NA	O-methyltransferase family protein
HORVU1Hr1G013210	Q001S0002B0011	0	0.288794	0	0	0.288794	4.04241	NA	IQ-domain 2
BLGH_04054	Q001S0002B0011	0	0.141849	0	0	0.141849	4.04132	NA	NA
HORVU2Hr1G063880	Q001S0002B0009	0	0.27366	0.380866	HORVU2Hr1G063880.6	0.654526	4.03498	NA	60S ribosomal protein L13a-2
HORVU2Hr1G022900	Q001S0002B0011	0	0.493573	0	0	0.493573	4.02606	NA	ankyrin repeat family protein
BLGH_01241	Q001S0002B0011	0	0.127022	0	0	0.127022	4.02562	NA	NA
HORVU1Hr1G000290	Q001S0002B0011	0	0.277481	0	0	0.277481	4.02323	NA	Paired amphipathic helix protein Sin3-like 4
ENSRNA049486859	Q001S0002B0009	0.817413	0.138304	0	0	0.955717	4.02215	NA	NA
HORVU2Hr1G044650	Q001S0002B0011	0	0.621357	0	0	0.621357	4.01587	NA	receptor kinase 1
ENSRNA049477235	Q001S0002B0011	0	0.190175	0	0	0.190175	4.01242	NA	NA
HORVU5Hr1G067890	Q001S0002B0010	0.870504	0.788821	0	0	1.65932	4.00703	NA	phosphatidylinositol-4-phosphate 5-kinase 1
ENSRNA049487698	Q001S0002B0011	0	0.214048	0	0	0.214048	4.00617	NA	NA
HORVU2Hr1G017450	Q001S0002B0011	0	0.464707	0	0	0.464707	4.00617	NA	unknown function
HORVU0Hr1G017570	Q001S0002B0009	0	0.256588	0	0	0.256588	4.00295	NA	Inosine-5'-monophosphate dehydrogenase
HORVU2Hr1G004640	Q001S0002B0011	0	0.435889	0	0	0.435889	4.00274	NA	Cytochrome P450 superfamily protein
HORVU2Hr1G019160	Q001S0002B0011	0	0.469098	0	0	0.469098	3.99652	NA	60S ribosomal protein L22-2
HORVU2Hr1G011140	Q001S0002B0009	0	0.231629	0.380866	HORVU2Hr1G011140.3	0.612496	3.99118	NA	RING/U-box superfamily protein
ENSRNA049437710	Q001S0002B0011	0	0.162551	0	0	0.162551	3.98819	NA	NA
HORVU0Hr1G000030	Q001S0002B0011	0	0.231856	0	0	0.231856	3.98521	NA	Charged multivesicular body protein 5
HORVU1Hr1G008130	Q001S0002B0009	0	0.279044	0	0	0.279044	3.98138	NA	11S seed storage protein
HORVU1Hr1G015490	Q001S0002B0011	0	0.28394	0	0	0.28394	3.98138	NA	carotenoid isomerase
ENSRNA049487276	Q001S0002B0009	0.814346	0.137121	0	0	0.951467	3.97841	NA	NA
BLGH_00355	Q001S0002B0009	0	0.118801	0	0	0.118801	3.97523	NA	NA
HORVU2Hr1G018190	Q001S0002B0011	0	0.457743	0	0	0.457743	3.9729	NA	potassium transporter 2
HORVU2Hr1G028780	Q001S0002B0011	0	0.505585	0	0	0.505585	3.97016	NA	Chymotrypsin inhibitor
HORVU0Hr1G017260	Q001S0002B0011	0	0.251429	0	0	0.251429	3.9691	NA	Cytochrome b-c1 complex, subunit 8 protein
ENSRNA049487017	Q001S0002B0009	0.074865	0.164141	0	0	0.239006	3.96847	NA	NA
ENSRNA049486086	Q001S0002B0011	0	0.199657	0	0	0.199657	3.96215	NA	NA
HORVU1Hr1G027550	Q001S0002B0011	0	0.297308	0	0	0.297308	3.96152	NA	Tetratricopeptide repeat (TPR)-like superfamily protein
HORVU1Hr1G002840	Q001S0002B0009	0	0.273617	0	0	0.273617	3.9592	NA	actin 7
HORVU2Hr1G001620	Q001S0002B0011	0	0.419569	0	0	0.419569	3.95773	NA	Pyruvate dehydrogenase E1 component subunit alpha
HORVU2Hr1G038830	Q001S0002B0011	0	0.554032	0	0	0.554032	3.95669	NA	Ferredoxin--NADP reductase
ENSRNA049488657	Q001S0002B0011	0	0.213715	0	0	0.213715	3.95585	NA	NA
ENSRNA049482022	Q001S0002B0010	0	0.189614	0	0	0.189614	3.95229	NA	NA
ENSRNA049469644	Q001S0002B0009	0	0.180985	0	0	0.180985	3.95082	NA	NA
ENSRNA049486954	Q001S0002B0011	0.72929	0.135473	0	0	0.864763	3.9481	NA	NA
ENSRNA049483741	Q001S0002B0011	0	0.191312	0	0	0.191312	3.94226	NA	NA
ENSRNA049477235	Q001S0002B0009	0	0.183623	0	0	0.183623	3.93686	NA	NA
HORVU1Hr1G072730	Q001S0002B0011	0	0.361928	0	0	0.361928	3.92919	NA	prenylated RAB acceptor 1.A3
HORVU4Hr1G040980	Q001S0002B0011	0.269458	0.498118	0	0	0.767576	3.92898	NA	ubiquitin 6
HORVU2Hr1G073690	Q001S0002B0009	0	0.891907	0	0	0.891907	3.92444	NA	Cell division cycle 5-like protein
HORVU1Hr1G055250	Q001S0002B0011	0	0.332294	0	0	0.332294	3.92299	NA	casein kinase II beta subunit 4
ENSRNA049450623	Q001S0002B0011	0	0.174106	0	0	0.174106	3.92258	NA	NA
HORVU1Hr1G084620	Q001S0002B0011	0	0.378347	0	0	0.378347	3.92114	NA	CASP-like protein 1U2
HORVU2Hr1G022470	Q001S0002B0011	0	0.460048	0	0	0.460048	3.91805	NA	Photosystem I P700 chlorophyll a apoprotein A1
HORVU2Hr1G071020	Q001S0002B0009	0	0.790865	0	0	0.790865	3.9125	NA	undescribed protein
BLGH_03520	Q001S0002B0009	0	0.126757	0	0	0.126757	3.91025	NA	NA
HORVU1Hr1G022700	Q001S0002B0009	0	0.28456	0	0	0.28456	3.91025	NA	NFU1 iron-sulfur cluster scaffold homolog, mitochondrial
HORVU1Hr1G046870	Q001S0002B0011	0	0.315526	0	0	0.315526	3.90984	NA	U1 small nuclear ribonucleoprotein 70 kDa
ENSRNA049488554	Q001S0002B0011	0	0.206171	0	0	0.206171	3.908	NA	NA
HORVU2Hr1G045690	Q001S0002B0011	0	0.568832	0	0	0.568832	3.90677	NA	Succinate dehydrogenase subunit 3-2, mitochondrial
HORVU0Hr1G031330	Q001S0002B0011	0	0.25583	0	0	0.25583	3.90268	NA	RNAase
ENSRNA049481476	Q001S0002B0011	0	0.183915	0	0	0.183915	3.89718	NA	NA
HORVU2Hr1G066040	Q001S0002B0009	0	0.696343	0	0	0.696343	3.89555	NA	unknown function
ENSRNA049481476	Q001S0002B0009	0	0.183073	0	0	0.183073	3.88966	NA	NA
BLGH_05946	Q001S0002B0011	0	0.136185	0	0	0.136185	3.88926	NA	NA
BLGH_00874	Q001S0002B0009	0	0.111411	0	0	0.111411	3.88036	NA	NA
HORVU5Hr1G044220	Q001S0002B0011	0.225696	0.773202	0	0	0.998899	3.88036	NA	Lysine-specific demethylase REF6
BLGH_00874	Q001S0002B0011	0	0.111273	0	0	0.111273	3.87774	NA	NA
HORVU0Hr1G001570	Q001S0002B0009	0	0.221165	0	0	0.221165	3.87754	NA	Transcription elongation factor 1 homolog
HORVU0Hr1G026090	Q001S0002B0011	0.44026	0.164129	0	0	0.604389	3.87633	NA	Ribulose bisphosphate carboxylase large chain
HORVU1Hr1G049960	Q001S0002B0011	0	0.314793	0	0	0.314793	3.87532	NA	3-hydroxyisobutyryl-CoA hydrolase 1
HORVU3Hr1G058800	Q001S0002B0011	0.896802	0.324321	0	0	1.22112	3.87251	NA	RRNA intron-encoded homing endonuclease
HORVU5Hr1G070260	Q001S0002B0010	0.867357	0.662907	0	0	1.53026	3.87211	NA	Homeobox-leucine zipper protein family
HORVU1Hr1G051340	Q001S0002B0011	0	0.316979	0	0	0.316979	3.8699	NA	ATP synthase subunit alpha
HORVU3Hr1G072860	Q001S0002B0011	0.983537	0.33147	0	0	1.31501	3.8693	NA	Protein of unknown function, DUF642
ENSRNA049485947	Q001S0002B0011	0	0.189242	0	0	0.189242	3.86649	NA	NA
BLGH_04779	Q001S0002B0009	0	0.127645	0	0	0.127645	3.86309	NA	NA
ENSRNA049482087	Q001S0002B0009	0	0.182077	0	0	0.182077	3.86249	NA	NA
HORVU1Hr1G068790	Q001S0002B0011	0	0.344802	0	0	0.344802	3.86069	NA	ADP-ribosylation factor 1
HORVU1Hr1G075560	Q001S0002B0011	0	0.356654	0	0	0.356654	3.86069	NA	thioredoxin 3
HORVU5Hr1G015430	Q001S0002B0010	0.623783	0.547982	0	0	1.17176	3.85192	NA	RRNA intron-encoded homing endonuclease
HORVU2Hr1G050140	Q001S0002B0011	0	0.565437	0	0	0.565437	3.85073	NA	Pyruvate kinase family protein
HORVU1Hr1G079610	Q001S0002B0011	0	0.361091	0	0	0.361091	3.84835	NA	unknown function
HORVU2Hr1G025980	Q001S0002B0011	0	0.45434	0	0	0.45434	3.84835	NA	xylulose kinase-2
HORVU2Hr1G058810	Q001S0002B0011	0	0.597614	0	0	0.597614	3.84676	NA	unknown protein; BEST Arabidopsis thaliana protein match is: unknown protein .
HORVU0Hr1G026090	Q001S0002B0009	0.381518	0.163223	0	0	0.544741	3.84577	NA	Ribulose bisphosphate carboxylase large chain
BLGH_04462	Q001S0002B0011	0	0.123832	0	0	0.123832	3.84221	NA	NA
HORVU2Hr1G024780	Q001S0002B0011	0.406058	0.230605	0	0	0.636663	3.84062	NA	Calcium-binding protein 39
HORVU2Hr1G066130	Q001S0002B0010	0	0.651021	0	0	0.651021	3.83529	NA	unknown function
ENSRNA049373269	Q001S0002B0009	0.820295	0.0933177	0	0	0.913613	3.83372	NA	NA
ENSRNA049485997	Q001S0002B0009	0	0.187251	0	0	0.187251	3.83372	NA	NA
ENSRNA049483298	Q001S0002B0010	0	0.180952	0	0	0.180952	3.83057	NA	NA
HORVU1Hr1G004150	Q001S0002B0009	0	0.259491	0	0	0.259491	3.8288	NA	Chymotrypsin inhibitor
ENSRNA049372974	Q001S0002B0011	0	0.135044	0	0	0.135044	3.82861	NA	NA
HORVU1Hr1G071570	Q001S0002B0011	0	0.343989	0	0	0.343989	3.82253	NA	30S ribosomal protein S12
HORVU1Hr1G075560	Q001S0002B0009	0	0.351049	0	0	0.351049	3.82213	NA	thioredoxin 3
HORVU0Hr1G036870	Q001S0002B0009	0	0.249686	0	0	0.249686	3.81803	NA	Ribulose bisphosphate carboxylase large chain
ENSRNA049485007	Q001S0002B0009	0	0.182402	0	0	0.182402	3.81744	NA	NA
HORVU0Hr1G031330	Q001S0002B0009	0	0.244607	0	0	0.244607	3.81432	NA	RNAase
HORVU0Hr1G023280	Q001S0002B0011	0	0.238213	0	0	0.238213	3.81393	NA	Protein KRI1
BLGH_03072	Q001S0002B0011	0	0.112743	0	0	0.112743	3.81374	NA	NA
HORVU3Hr1G037520	Q001S0002B0009	0.773259	0.303782	0	0	1.07704	3.8112	NA	RHOMBOID-like protein 14
ENSRNA049373114	Q001S0002B0009	0	0.134253	0	0	0.134253	3.81023	NA	NA
BLGH_03770	Q001S0002B0011	0	0.116503	0	0	0.116503	3.8077	NA	NA
HORVU4Hr1G084930	Q001S0002B0011	0.0781584	0.574693	0	0	0.652852	3.80479	NA	TVP38/TMEM64 family membrane protein slr0305
ENSRNA049472111	Q001S0002B0010	0	0.169658	0	0	0.169658	3.80363	NA	NA
ENSRNA049488764	Q001S0002B0010	0	0.19603	0	0	0.19603	3.80072	NA	NA
ENSRNA049488769	Q001S0002B0011	0	0.196069	0	0	0.196069	3.7984	NA	NA
HORVU2Hr1G061610	Q001S0002B0010	0.147118	0.26518	0	0	0.412298	3.7984	NA	Phytosulfokine-alpha 2
ENSRNA049485749	Q001S0002B0011	0.717185	0.114645	0	0	0.83183	3.79802	NA	NA
HORVU2Hr1G071940	Q001S0002B0011	0	0.676865	0	0	0.676865	3.79628	NA	Photosystem II stability/assembly factor HCF136
HORVU1Hr1G089460	Q001S0002B0011	0	0.365935	0	0	0.365935	3.79319	NA	Transcription factor RADIALIS
HORVU2Hr1G071880	Q001S0002B0009	0.579597	0.250873	0	0	0.83047	3.79223	NA	OJ000315_02.4 protein
HORVU1Hr1G051150	Q001S0002B0009	0	0.303255	0	0	0.303255	3.78991	NA	Antiholin-like protein LrgB
HORVU5Hr1G030330	Q001S0002B0011	0.144862	0.650889	0	0	0.795751	3.78895	NA	Mog1/PsbP/DUF1795-like photosystem II reaction center PsbP family protein
ENSRNA049486615	Q001S0002B0011	0.78728	0.113526	0	0	0.900806	3.78741	NA	NA
HORVU2Hr1G005510	Q001S0002B0011	0	0.38772	0	0	0.38772	3.78607	NA	Stress responsive A/B Barrel Domain
ENSRNA049487947	Q001S0002B0009	0	0.189995	0	0	0.189995	3.7853	NA	NA
HORVU1Hr1G093890	Q001S0002B0011	0	0.376049	0	0	0.376049	3.7853	NA	Pathogen-related protein
BLGH_03011	Q001S0002B0011	0	0.110118	0	0	0.110118	3.78262	NA	NA
BLGH_02113	Q001S0002B0011	0	0.107061	0	0	0.107061	3.78166	NA	NA
HORVU1Hr1G072570	Q001S0002B0011	0	0.34029	0	0	0.34029	3.7807	NA	Peptidyl-prolyl cis-trans isomerase
HORVU1Hr1G067300	Q001S0002B0011	0	0.331137	0	0	0.331137	3.78012	NA	phosphoglycerate kinase 1
HORVU1Hr1G020690	Q001S0002B0009	0	0.2681	0	0	0.2681	3.77993	NA	Peroxidase superfamily protein
HORVU1Hr1G061890	Q001S0002B0011	0	0.321492	0	0	0.321492	3.77515	NA	Beta-propeller domain-containing protein, methanol dehydrogenase
ENSRNA049487953	Q001S0002B0011	0.69834	0.120468	0	0	0.818808	3.77382	NA	NA
HORVU0Hr1G024890	Q001S0002B0011	0	0.233604	0	0	0.233604	3.77286	NA	RNAase
HORVU4Hr1G045510	Q001S0002B0011	0.154269	0.465975	0	0	0.620245	3.77229	NA	Serine/arginine-rich splicing factor 12
BLGH_01389	Q001S0002B0011	0	0.103548	0	0	0.103548	3.77058	NA	NA
ENSRNA049486943	Q001S0002B0011	0.78728	0.113526	0	0	0.900806	3.76962	NA	NA
HORVU0Hr1G001490	Q001S0002B0009	0	0.20619	0	0	0.20619	3.76753	NA	Photosystem I reaction center subunit VI, chloroplastic
HORVU2Hr1G023710	Q001S0002B0011	0	0.426845	0	0	0.426845	3.76753	NA	SNARE associated Golgi protein family
AGP50750	Q001S0002B0009	0	0.0980291	0	0	0.0980291	3.76639	NA	NA
BLGH_04552	Q001S0002B0011	0	0.115302	0	0	0.115302	3.76468	NA	NA
ENSRNA049487698	Q001S0002B0009	0	0.187428	0	0	0.187428	3.76373	NA	NA
HORVU0Hr1G036870	Q001S0002B0011	0	0.242327	0	0	0.242327	3.76278	NA	Ribulose bisphosphate carboxylase large chain
HORVU4Hr1G002350	Q001S0002B0011	0.925214	0.35728	0	0	1.28249	3.7607	NA	N utilization substance protein B homolog
BLGH_03186	Q001S0002B0011	0	0.109424	0	0	0.109424	3.75956	NA	NA
ENSRNA049488507	Q001S0002B0009	0	0.189484	0	0	0.189484	3.75918	NA	NA
HORVU4Hr1G021570	Q001S0002B0009	0.15909	0.439017	0	0	0.598106	3.75918	NA	CCR4-NOT transcription complex subunit 3
ENSRNA049481476	Q001S0002B0010	0	0.171365	0	0	0.171365	3.75767	NA	NA
HORVU2Hr1G036780	Q001S0002B0011	0	0.464749	0	0	0.464749	3.75767	NA	Nucleotide-sugar transporter family protein
HORVU2Hr1G072430	Q001S0002B0011	0	0.650601	0	0	0.650601	3.75332	NA	unknown function
BLGH_01268	Q001S0002B0011	0	0.101042	0	0	0.101042	3.75181	NA	NA
HORVU1Hr1G065150	Q001S0002B0011	0	0.323684	0	0	0.323684	3.75162	NA	undescribed protein
BLGH_03236	Q001S0002B0011	0	0.108976	0	0	0.108976	3.75049	NA	NA
HORVU5Hr1G037300	Q001S0002B0011	0.286212	0.597985	0	0	0.884197	3.75049	NA	carotene isomerase
HORVU6Hr1G008870	Q001S0002B0010	0.977138	0.851685	0	0	1.82882	3.75049	NA	Pentatricopeptide repeat-containing protein
AGP50750	Q001S0002B0010	0	0.0967422	0	0	0.0967422	3.7503	NA	NA
HORVU1Hr1G024670	Q001S0002B0011	0	0.268562	0	0	0.268562	3.74297	NA	response to oxidative stress
ENSRNA049487226	Q001S0002B0010	0	0.184602	0	0	0.184602	3.74203	NA	NA
ENSRNA049487947	Q001S0002B0010	0	0.185535	0	0	0.185535	3.73959	NA	NA
BLGH_01845	Q001S0002B0011	0	0.102093	0	0	0.102093	3.7394	NA	NA
HORVU1Hr1G090940	Q001S0002B0011	0	0.362096	0	0	0.362096	3.73547	NA	mitogen-activated protein kinase 16
ENSRNA049488360	Q001S0002B0011	0.78728	0.113526	0	0	0.900806	3.73491	NA	NA
HORVU7Hr1G049900	Q001S0002B0009	0.446907	0.0828886	0.113718	HORVU7Hr1G049900.5,HORVU7Hr1G049900.8	0.643514	3.73379	NA	SWIB/MDM2 domain superfamily protein
BLGH_04354	Q001S0002B0011	0	0.111177	0	0	0.111177	3.72875	NA	NA
HORVU0Hr1G029790	Q001S0002B0009	0	0.123878	0.988267	HORVU0Hr1G029790.4	1.11215	3.72057	NA	Ribulose bisphosphate carboxylase large chain
HORVU2Hr1G046740	Q001S0002B0011	0	0.491472	0	0	0.491472	3.71816	NA	Exonuclease 3'-5' domain-containing protein 2
HORVU2Hr1G081010	Q001S0002B0011	0	0.716775	0	0	0.716775	3.71798	NA	rRNA N-glycosidase
HORVU1Hr1G057680	Q001S0002B0011	0	0.304196	0	0	0.304196	3.71761	NA	beta-1,3-glucanase_putative
HORVU1Hr1G019390	Q001S0002B0009	0	0.256621	0	0	0.256621	3.71539	NA	P-loop containing nucleoside triphosphate hydrolases superfamily protein
HORVU2Hr1G015260	Q001S0002B0011	0	0.387539	0	0	0.387539	3.71446	NA	nascent polypeptide-associated complex subunit alpha-like protein 3
HORVU5Hr1G115500	Q001S0002B0010	0.824358	0.771791	0	0	1.59615	3.71372	NA	High-affinity nitrate transporter 3.1
ENSRNA049447603	Q001S0002B0009	0	0.146647	0	0	0.146647	3.71317	NA	NA
HORVU2Hr1G062760	Q001S0002B0010	0	0.55116	0	0	0.55116	3.71299	NA	BRICK1, putative
ENSRNA049450451	Q001S0002B0009	0	0.150568	0	0	0.150568	3.70874	NA	NA
ENSRNA049486122	Q001S0002B0009	0	0.175832	0	0	0.175832	3.70764	NA	NA
HORVU2Hr1G045970	Q001S0002B0011	0	0.483386	0	0	0.483386	3.70745	NA	unknown function
ENSRNA049482236	Q001S0002B0011	0	0.167252	0	0	0.167252	3.7023	NA	NA
HORVU1Hr1G039790	Q001S0002B0011	0	0.276867	0	0	0.276867	3.70175	NA	RNA-binding protein 1
HORVU1Hr1G041910	Q001S0002B0011	0	0.278541	0	0	0.278541	3.70065	NA	Far upstream element-binding protein 2
HORVU1Hr1G042690	Q001S0002B0011	0	0.279644	0	0	0.279644	3.69845	NA	Peptidoglycan-binding LysM domain-containing protein
HORVU1Hr1G090940	Q001S0002B0009	0	0.356223	0	0	0.356223	3.6968	NA	mitogen-activated protein kinase 16
ENSRNA050015162	Q001S0002B0011	0.78728	0.113526	0	0	0.900806	3.69314	NA	NA
HORVU0Hr1G004130	Q001S0002B0011	0	0.199661	0	0	0.199661	3.69314	NA	30S ribosomal protein S11
HORVU0Hr1G000250	Q001S0002B0011	0	0.19452	0	0	0.19452	3.69168	NA	transducin family protein / WD-40 repeat family protein
HORVU0Hr1G009470	Q001S0002B0009	0	0.206846	0	0	0.206846	3.6904	NA	germin-like protein 2
HORVU1Hr1G045630	Q001S0002B0011	0	0.282463	0	0	0.282463	3.69022	NA	membrane steroid binding protein 1
ENSRNA050015287	Q001S0002B0011	0.78728	0.113526	0	0	0.900806	3.69004	NA	NA
HORVU2Hr1G075590	Q001S0002B0009	0	0.239596	0.380866	HORVU2Hr1G075590.4,HORVU2Hr1G075590.7,HORVU2Hr1G075590.8	0.620462	3.68967	NA	RNA helicase family protein
ENSRNA049488769	Q001S0002B0010	0	0.185128	0	0	0.185128	3.68548	NA	NA
HORVU2Hr1G072590	Q001S0002B0011	0	0.597271	0	0	0.597271	3.68166	NA	alkaline/neutral invertase
ENSRNA050016405	Q001S0002B0011	0.78728	0.113526	0	0	0.900806	3.6813	NA	NA
ENSRNA049467804	Q001S0002B0009	0	0.152218	0	0	0.152218	3.67985	NA	NA
HORVU1Hr1G007890	Q001S0002B0009	0	0.241114	0	0	0.241114	3.67894	NA	Chromosome 3B, genomic scaffold, cultivar Chinese Spring
HORVU2Hr1G023450	Q001S0002B0011	0	0.40043	0	0	0.40043	3.67767	NA	Carboxypeptidase Y homolog A
BLGH_05489	Q001S0002B0009	0	0.11047	0	0	0.11047	3.66899	NA	NA
HORVU1Hr1G054630	Q001S0002B0011	0	0.29215	0	0	0.29215	3.66827	NA	10 kDa chaperonin
ENSRNA049486816	Q001S0002B0011	0	0.174526	0	0	0.174526	3.66647	NA	NA
ENSRNA049373274	Q001S0002B0009	0	0.120679	0	0	0.120679	3.66521	NA	NA
HORVU1Hr1G082160	Q001S0002B0010	0	0.336371	0	0	0.336371	3.66107	NA	Splicing factor 3B subunit 5
BLGH_03204	Q001S0002B0011	0	0.0999554	0	0	0.0999554	3.66089	NA	NA
HORVU2Hr1G000270	Q001S0002B0011	0	0.358894	0	0	0.358894	3.66072	NA	Integral membrane HRF1 family protein
HORVU0Hr1G004970	Q001S0002B0011	0	0.196856	0	0	0.196856	3.65982	NA	26S proteasome non-ATPase regulatory subunit 6
ENSRNA049373199	Q001S0002B0011	0	0.118324	0	0	0.118324	3.65892	NA	NA
HORVU1Hr1G088870	Q001S0002B0011	0	0.343721	0	0	0.343721	3.65802	NA	Chlorophyll a-b binding protein, chloroplastic
BLGH_03500	Q001S0002B0011	0.140746	0.0914314	0	0	0.232178	3.65749	NA	NA
HORVU4Hr1G073130	Q001S0002B0011	0.271344	0.458567	0	0	0.729912	3.65319	NA	Histone H2B.1
HORVU1Hr1G044820	Q001S0002B0011	0	0.27673	0	0	0.27673	3.6514	NA	Trafficking protein particle complex subunit 13
BLGH_04636	Q001S0002B0009	0	0.104902	0	0	0.104902	3.64962	NA	NA
HORVU1Hr1G062510	Q001S0002B0011	0	0.301045	0	0	0.301045	3.64944	NA	DUF21 domain-containing protein
HORVU1Hr1G023500	Q001S0002B0011	0	0.252914	0	0	0.252914	3.64463	NA	Golgi apparatus membrane protein TVP23 homolog A
HORVU2Hr1G002040	Q001S0002B0011	0	0.358316	0	0	0.358316	3.64445	NA	Sterol 3-beta-glucosyltransferase
HORVU1Hr1G041910	Q001S0002B0009	0	0.2717	0	0	0.2717	3.64338	NA	Far upstream element-binding protein 2
HORVU1Hr1G079370	Q001S0002B0011	0	0.32855	0	0	0.32855	3.64285	NA	60S ribosomal protein L28-1
HORVU1Hr1G003870	Q001S0002B0010	0	0.232719	0	0	0.232719	3.64178	NA	Protein kinase superfamily protein
HORVU0Hr1G018510	Q001S0002B0011	0	0.208595	0	0	0.208595	3.64018	NA	Male gametophyte defective 1
HORVU1Hr1G074110	Q001S0002B0011	0	0.321075	0	0	0.321075	3.63983	NA	histone deacetylase 8
HORVU4Hr1G021000	Q001S0002B0009	0	0.386718	0.0812274	HORVU4Hr1G021000.2	0.467945	3.63557	NA	undescribed protein
HORVU1Hr1G067300	Q001S0002B0009	0	0.307238	0	0	0.307238	3.63451	NA	phosphoglycerate kinase 1
HORVU1Hr1G000080	Q001S0002B0009	0	0.226799	0	0	0.226799	3.63398	NA	Nucleic acid-binding, OB-fold-like protein
ENSRNA049464947	Q001S0002B0009	0	0.144887	0	0	0.144887	3.63256	NA	NA
BLGH_04226	Q001S0002B0009	0	0.101041	0	0	0.101041	3.6278	NA	NA
HORVU2Hr1G022470	Q001S0002B0009	0	0.38515	0	0	0.38515	3.62727	NA	Photosystem I P700 chlorophyll a apoprotein A1
ENSRNA049464512	Q001S0002B0009	0	0.143413	0	0	0.143413	3.62638	NA	NA
HORVU2Hr1G046360	Q001S0002B0009	0	0.458908	0	0	0.458908	3.62445	NA	Abnormal spindle-like microcephaly-associated protein homolog
HORVU0Hr1G034300	Q001S0002B0009	0	0.218982	0	0	0.218982	3.62392	NA	50S ribosomal protein L2, chloroplastic
HORVU5Hr1G062670	Q001S0002B0011	0.566061	0.550943	0	0	1.117	3.61988	NA	Disease resistance protein RGA2
ENSRNA049373180	Q001S0002B0009	0.698884	0.0804062	0	0	0.77929	3.619	NA	NA
HORVU6Hr1G036020	Q001S0002B0009	0	0.842377	0.940433	HORVU6Hr1G036020.1	1.78281	3.61777	NA	Myosin heavy chain-related protein
ENSRNA049486816	Q001S0002B0010	0	0.168842	0	0	0.168842	3.61549	NA	NA
ENSRNA049485715	Q001S0002B0011	0.72068	0.0968355	0	0	0.817515	3.61374	NA	NA
BLGH_06411	Q001S0002B0011	0	0.107807	0	0	0.107807	3.6092	NA	NA
HORVU2Hr1G043850	Q001S0002B0011	0	0.444813	0	0	0.444813	3.6092	NA	Histone H2B
HORVU1Hr1G011990	Q001S0002B0011	0	0.232944	0	0	0.232944	3.60885	NA	Chymotrypsin inhibitor
HORVU2Hr1G010690	Q001S0002B0011	0	0.362221	0	0	0.362221	3.60885	NA	ribulose bisphosphate carboxylase small chain 1A
HORVU2Hr1G091430	Q001S0002B0009	0	0.249942	0.166065	HORVU2Hr1G091430.5,HORVU2Hr1G091430.6	0.416007	3.60693	NA	Dehydrogenase/reductase SDR family member 12
HORVU0Hr1G003080	Q001S0002B0011	0	0.189097	0	0	0.189097	3.60397	NA	Serine/threonine-protein kinase SMG1
HORVU1Hr1G019410	Q001S0002B0011	0	0.240677	0	0	0.240677	3.6031	NA	HXXXD-type acyl-transferase family protein
ENSRNA049486859	Q001S0002B0010	0.765927	0.0974011	0	0	0.863329	3.60014	NA	NA
HORVU2Hr1G060650	Q001S0002B0011	0	0.485811	0	0	0.485811	3.59841	NA	Cadmium-induced protein AS8
ENSRNA049488555	Q001S0002B0011	0	0.174671	0	0	0.174671	3.59806	NA	NA
ENSRNA049449219	Q001S0002B0010	0	0.137103	0	0	0.137103	3.59702	NA	NA
BLGH_06900	Q001S0002B0011	0	0.107964	0	0	0.107964	3.59685	NA	NA
EPlHVUG00000039866	Q001S0002B0009	0	0.183603	0	0	0.183603	3.59598	NA	NA
HORVU3Hr1G037040	Q001S0002B0010	0.481663	0.0702698	0.0606586	HORVU3Hr1G037040.1	0.612591	3.59408	NA	unknown protein; BEST Arabidopsis thaliana protein match is: unknown protein .
BLGH_04462	Q001S0002B0009	0	0.0983848	0	0	0.0983848	3.59304	NA	NA
HORVU1Hr1G083380	Q001S0002B0011	0	0.325986	0	0	0.325986	3.59304	NA	1,2-dihydroxy-3-keto-5-methylthiopentene dioxygenase 4
ENSRNA049485739	Q001S0002B0011	0.842513	0.0919926	0	0	0.934505	3.58924	NA	NA
HORVU2Hr1G023730	Q001S0002B0011	0	0.381375	0	0	0.381375	3.58837	NA	undescribed protein
ENSRNA049486615	Q001S0002B0009	0.763656	0.0957056	0	0	0.859361	3.58682	NA	NA
BLGH_05505	Q001S0002B0011	0	0.102163	0	0	0.102163	3.58355	NA	NA
EPlHVUG00000039866	Q001S0002B0010	0	0.182257	0	0	0.182257	3.58338	NA	NA
BLGH_02334	Q001S0002B0011	0	0.0904931	0	0	0.0904931	3.58252	NA	NA
HORVU2Hr1G011140	Q001S0002B0011	0	0.359346	0	0	0.359346	3.57977	NA	RING/U-box superfamily protein
HORVU6Hr1G017930	Q001S0002B0010	0.911198	0.708028	0	0	1.61923	3.57942	1	pentatricopeptide repeat 336
HORVU1Hr1G089310	Q001S0002B0011	0	0.331667	0	0	0.331667	3.57822	NA	B12D protein
HORVU1Hr1G039790	Q001S0002B0009	0	0.260138	0	0	0.260138	3.57617	NA	RNA-binding protein 1
HORVU1Hr1G024400	Q001S0002B0011	0	0.244131	0	0	0.244131	3.5736	NA	6-phosphofructo-2-kinase/fructose-2,6-bisphosphatase
BLGH_05978	Q001S0002B0009	0	0.102743	0	0	0.102743	3.57206	NA	NA
ENSRNA049486943	Q001S0002B0009	0.763656	0.0957056	0	0	0.859361	3.57086	NA	NA
HORVU1Hr1G032060	Q001S0002B0009	0	0.253709	0	0	0.253709	3.56898	NA	40S ribosomal protein S3a
HORVU4Hr1G059220	Q001S0002B0011	0.126927	0.425864	0	0	0.552791	3.56574	NA	Core-2/I-branching beta-1,6-N-acetylglucosaminyltransferase family protein
ENSRNA049487153	Q001S0002B0011	0.882441	0.0930611	0	0	0.975502	3.56506	NA	NA
BLGH_04201	Q001S0002B0009	0	0.0951122	0	0	0.0951122	3.56472	NA	NA
BLGH_00293	Q001S0002B0011	0	0.0843553	0	0	0.0843553	3.56234	NA	NA
HORVU0Hr1G007360	Q001S0002B0011	0	0.187851	0	0	0.187851	3.55945	NA	Chlorophyllide a oxygenase, chloroplastic
HORVU2Hr1G050230	Q001S0002B0009	0	0.448471	0	0	0.448471	3.55792	NA	COP9 signalosome complex subunit 7
HORVU1Hr1G015560	Q001S0002B0011	0	0.228407	0	0	0.228407	3.55674	NA	Acetylornithine aminotransferase
BLGH_00673	Q001S0002B0011	0	0.0846259	0	0	0.0846259	3.55623	NA	NA
HORVU0Hr1G012260	Q001S0002B0010	0	0.191892	0	0	0.191892	3.55267	NA	undescribed protein
HORVU0Hr1G015380	Q001S0002B0011	0	0.193511	0	0	0.193511	3.55217	NA	serine/threonine protein kinase 1
HORVU1Hr1G093890	Q001S0002B0009	0	0.338585	0	0	0.338585	3.55183	NA	Pathogen-related protein
HORVU6Hr1G017230	Q001S0002B0011	0.498455	0.887301	0	0	1.38576	3.55115	NA	undescribed protein
HORVU0Hr1G014150	Q001S0002B0011	0	0.192226	0	0	0.192226	3.54323	NA	Glucose-1-phosphate adenylyltransferase family protein
ENSRNA049488360	Q001S0002B0009	0.763656	0.0957056	0	0	0.859361	3.5397	NA	NA
BLGH_01859	Q001S0002B0011	0	0.0855963	0	0	0.0855963	3.534	NA	NA
ENSRNA049481110	Q001S0002B0011	0	0.144709	0	0	0.144709	3.5335	NA	NA
HORVU2Hr1G044340	Q001S0002B0011	0	0.422962	0	0	0.422962	3.53166	NA	Peroxidase superfamily protein
HORVU2Hr1G014270	Q001S0002B0011	0	0.35417	0	0	0.35417	3.53049	NA	Acyl carrier protein
HORVU1Hr1G061970	Q001S0002B0009	0	0.282336	0	0	0.282336	3.52949	NA	'putative endo-1,3;1,4-beta-D-glucanase'
HORVU2Hr1G017440	Q001S0002B0010	0	0.356538	0	0	0.356538	3.52815	NA	unknown function
HORVU0Hr1G003080	Q001S0002B0010	0	0.180693	0	0	0.180693	3.52565	NA	Serine/threonine-protein kinase SMG1
HORVU1Hr1G014800	Q001S0002B0011	0	0.222294	0	0	0.222294	3.52465	NA	RRP15-like protein
HORVU1Hr1G089820	Q001S0002B0011	0	0.325289	0	0	0.325289	3.52432	NA	protease-related
HORVU2Hr1G041610	Q001S0002B0011	0	0.41072	0	0	0.41072	3.51552	NA	Cytochrome b6-f complex iron-sulfur subunit
HORVU2Hr1G051720	Q001S0002B0011	0	0.439951	0	0	0.439951	3.51519	NA	Long-chain-fatty-acid--CoA ligase 1
HORVU2Hr1G041610	Q001S0002B0009	0	0.409208	0	0	0.409208	3.51106	NA	Cytochrome b6-f complex iron-sulfur subunit
HORVU2Hr1G075680	Q001S0002B0011	0	0.522705	0	0	0.522705	3.51056	NA	Ubiquitin carboxyl-terminal hydrolase 2
BLGH_02125	Q001S0002B0009	0	0.0844591	0	0	0.0844591	3.50907	NA	NA
HORVU1Hr1G021550	Q001S0002B0011	0	0.228591	0	0	0.228591	3.50891	NA	Transport inhibitor response 1-like protein
HORVU2Hr1G000280	Q001S0002B0011	0	0.334064	0	0	0.334064	3.50808	NA	cysteine synthase C1
HORVU2Hr1G094030	Q001S0002B0009	0	0.646039	0	0	0.646039	3.50347	NA	ubiquitin-conjugating enzyme 3
ENSRNA050015162	Q001S0002B0009	0.763656	0.0957056	0	0	0.859361	3.50216	NA	NA
HORVU1Hr1G003230	Q001S0002B0011	0	0.209811	0	0	0.209811	3.50117	NA	Fidgetin-like protein 1
HORVU3Hr1G058800	Q001S0002B0009	0.889434	0.270127	0	0	1.15956	3.50084	NA	RRNA intron-encoded homing endonuclease
HORVU2Hr1G017440	Q001S0002B0009	0	0.351674	0	0	0.351674	3.50068	NA	unknown function
ENSRNA050015287	Q001S0002B0009	0.763656	0.0957056	0	0	0.859361	3.49937	NA	NA
HORVU1Hr1G015040	Q001S0002B0009	0	0.218506	0	0	0.218506	3.49707	NA	Chaperone protein dnaJ 2
HORVU4Hr1G002350	Q001S0002B0009	0.891192	0.315362	0	0	1.20655	3.49412	NA	N utilization substance protein B homolog
HORVU2Hr1G082880	Q001S0002B0011	0	0.559245	0	0	0.559245	3.49331	NA	SWI/SNF complex subunit SWI3A
HORVU2Hr1G010690	Q001S0002B0009	0	0.343065	0	0	0.343065	3.49282	NA	ribulose bisphosphate carboxylase small chain 1A
ENSRNA050016405	Q001S0002B0009	0.763656	0.0957056	0	0	0.859361	3.49151	NA	NA
HORVU3Hr1G072860	Q001S0002B0009	0.970295	0.27436	0	0	1.24465	3.48955	NA	Protein of unknown function, DUF642
HORVU1Hr1G094180	Q001S0002B0011	0	0.327066	0	0	0.327066	3.48727	NA	Sigma factor SigB regulation protein RsbQ
ENSRNA049476450	Q001S0002B0011	0	0.133311	0	0	0.133311	3.48271	NA	NA
HORVU2Hr1G031450	Q001S0002B0011	0	0.376926	0	0	0.376926	3.4819	NA	Elongation factor 1-delta 1
HORVU1Hr1G024240	Q001S0002B0011	0	0.228793	0	0	0.228793	3.48109	NA	Acyl-CoA dehydrogenase
ENSRNA049489389	Q001S0002B0011	0	0.165001	0	0	0.165001	3.4793	NA	NA
HORVU3Hr1G087450	Q001S0002B0010	0	0.313504	0.181976	HORVU3Hr1G087450.1	0.495479	3.47833	NA	unknown function
HORVU1Hr1G026330	Q001S0002B0011	0	0.231551	0	0	0.231551	3.47574	NA	Cellulose synthase family protein
HORVU2Hr1G038740	Q001S0002B0011	0	0.391005	0	0	0.391005	3.47525	NA	Aquaporin-like superfamily protein
HORVU2Hr1G051720	Q001S0002B0010	0	0.426779	0	0	0.426779	3.47525	NA	Long-chain-fatty-acid--CoA ligase 1
HORVU1Hr1G039540	Q001S0002B0011	0	0.243923	0	0	0.243923	3.47444	NA	Esterase/lipase/thioesterase family protein
HORVU1Hr1G062940	Q001S0002B0009	0	0.27627	0	0	0.27627	3.47428	NA	peroxisomal adenine nucleotide carrier 1
HORVU0Hr1G014150	Q001S0002B0009	0	0.184844	0	0	0.184844	3.4725	NA	Glucose-1-phosphate adenylyltransferase family protein
HORVU1Hr1G053930	Q001S0002B0009	0	0.264739	0	0	0.264739	3.4725	NA	Oxysterol-binding protein-related protein 2A
HORVU1Hr1G031230	Q001S0002B0011	0	0.237962	0	0	0.237962	3.47234	NA	ferrochelatase 2
HORVU1Hr1G079890	Q001S0002B0011	0	0.298478	0	0	0.298478	3.47073	NA	embryo defective 2752
HORVU1Hr1G089610	Q001S0002B0009	0	0.314889	0	0	0.314889	3.46927	NA	UDP-glucuronic acid decarboxylase 1
HORVU1Hr1G056110	Q001S0002B0009	0	0.267046	0	0	0.267046	3.46911	NA	Autophagy-related protein 3
HORVU1Hr1G078410	Q001S0002B0011	0	0.295275	0	0	0.295275	3.46863	NA	Protein kinase superfamily protein
HORVU6Hr1G011390	Q001S0002B0010	0.338947	0.764702	0	0	1.10365	3.46798	NA	Chromosome 3B, genomic scaffold, cultivar Chinese Spring
HORVU2Hr1G085190	Q001S0002B0010	0	0.558335	0	0	0.558335	3.46702	NA	Indole-3-glycerol phosphate lyase, chloroplastic
HORVU2Hr1G094380	Q001S0002B0011	0	0.612587	0	0	0.612587	3.46316	NA	3-oxo-5-alpha-steroid 4-dehydrogenase family protein
HORVU2Hr1G025780	Q001S0002B0011	0	0.361021	0	0	0.361021	3.46235	NA	Trafficking protein particle complex subunit 3
HORVU2Hr1G107500	Q001S0002B0009	0	0.710805	0	0	0.710805	3.45946	NA	unknown function
HORVU2Hr1G023600	Q001S0002B0010	0	0.357558	0	0	0.357558	3.45898	NA	unknown protein; Has 31 Blast hits to 31 proteins in 11 species: Archae - 0; Bacteria - 0; Metazoa - 0; Fungi - 0; Plants - 31; Viruses - 0; Other Eukaryotes - 0 (source: NCBI BLink).
HORVU2Hr1G004480	Q001S0002B0011	0	0.328006	0	0	0.328006	3.45578	NA	Cytochrome P450 superfamily protein
HORVU1Hr1G024870	Q001S0002B0009	0	0.225672	0	0	0.225672	3.4553	NA	Glycerophosphodiester phosphodiesterase 1
HORVU4Hr1G017780	Q001S0002B0010	0.513557	0.343334	0	0	0.856891	3.45402	NA	DNA topoisomerase 2-binding protein 1-A
HORVU1Hr1G020410	Q001S0002B0009	0	0.217998	0	0	0.217998	3.45354	NA	1-aminocyclopropane-1-carboxylate oxidase
HORVU2Hr1G094580	Q001S0002B0011	0	0.60422	0	0	0.60422	3.45306	NA	LRR receptor-like serine/threonine-protein kinase EFR
ENSRNA049486604	Q001S0002B0010	0	0.146591	0	0	0.146591	3.45178	NA	NA
HORVU0Hr1G024890	Q001S0002B0009	0	0.189018	0	0	0.189018	3.45098	NA	RNAase
HORVU1Hr1G076460	Q001S0002B0011	0	0.29021	0	0	0.29021	3.45035	NA	Non-symbiotic hemoglobin 1
HORVU1Hr1G092300	Q001S0002B0011	0	0.316911	0	0	0.316911	3.45003	NA	receptor kinase 2
HORVU2Hr1G062400	Q001S0002B0011	0	0.441067	0	0	0.441067	3.44875	NA	TPR domain containing protein
ENSRNA049436667	Q001S0002B0010	0	0.102397	0	0	0.102397	3.44732	NA	NA
HORVU1Hr1G058810	Q001S0002B0009	0	0.26627	0	0	0.26627	3.43906	NA	UDP-glucuronic acid decarboxylase 1
HORVU1Hr1G011800	Q001S0002B0009	0	0.205091	0	0	0.205091	3.43811	NA	AP2-like ethylene-responsive transcription factor
ENSRNA049488555	Q001S0002B0010	0	0.154566	0	0	0.154566	3.43732	NA	NA
HORVU1Hr1G030880	Q001S0002B0009	0	0.23101	0	0	0.23101	3.43684	NA	unknown function
ENSRNA049483980	Q001S0002B0009	0	0.137593	0	0	0.137593	3.43652	NA	NA
HORVU0Hr1G005160	Q001S0002B0011	0	0.173254	0	0	0.173254	3.43621	NA	L-allo-threonine aldolase
HORVU1Hr1G047220	Q001S0002B0011	0	0.247588	0	0	0.247588	3.43589	NA	Cytochrome P450 superfamily protein
ENSRNA049372974	Q001S0002B0010	0	0.0932269	0	0	0.0932269	3.43494	NA	NA
BLGH_00198	Q001S0002B0009	0	0.0722281	0	0	0.0722281	3.43368	NA	NA
HORVU0Hr1G005850	Q001S0002B0009	0	0.173451	0	0	0.173451	3.43368	NA	Peroxidase superfamily protein
ENSRNA049486409	Q001S0002B0011	0.674775	0.0854595	0	0	0.760234	3.43305	NA	NA
HORVU2Hr1G016740	Q001S0002B0011	0	0.339277	0	0	0.339277	3.43115	NA	calmodulin 5
HORVU1Hr1G088880	Q001S0002B0011	0	0.302685	0	0	0.302685	3.42737	NA	Chlorophyll a-b binding protein, chloroplastic
HORVU2Hr1G003210	Q001S0002B0011	0	0.321926	0	0	0.321926	3.42737	NA	Cytochrome P450 superfamily protein
HORVU1Hr1G095240	Q001S0002B0011	0	0.317511	0	0	0.317511	3.42658	NA	Two-component response regulator ORR42
HORVU1Hr1G017570	Q001S0002B0011	0	0.208536	0	0	0.208536	3.41952	NA	Aspartic protease 3
HORVU1Hr1G028190	Q001S0002B0011	0	0.223804	0	0	0.223804	3.41764	NA	Proteasome subunit beta type-7-A
HORVU1Hr1G038330	Q001S0002B0011	0	0.233332	0	0	0.233332	3.41764	NA	3-ketoacyl-CoA thiolase
HORVU0Hr1G038490	Q001S0002B0011	0	0.192525	0	0	0.192525	3.41717	NA	D.melanogaster polytene
HORVU2Hr1G021110	Q001S0002B0011	0	0.345272	0	0	0.345272	3.41654	NA	Superoxide dismutase [Cu-Zn] 2
HORVU2Hr1G091380	Q001S0002B0011	0	0.562055	0	0	0.562055	3.41358	NA	Dehydrogenase/reductase SDR family member 12
HORVU1Hr1G058180	Q001S0002B0009	0	0.26099	0	0	0.26099	3.41092	NA	26S proteasome non-ATPase regulatory subunit 14 homolog
ENSRNA049488973	Q001S0002B0011	0	0.153857	0	0	0.153857	3.40874	NA	NA
ENSRNA050016985	Q001S0002B0011	0	0.160385	0	0	0.160385	3.40719	NA	NA
HORVU2Hr1G038180	Q001S0002B0011	0	0.374082	0	0	0.374082	3.40719	NA	Pre-mRNA-splicing factor 18
HORVU2Hr1G055640	Q001S0002B0011	0	0.17507	0.764434	HORVU2Hr1G055640.1	0.939504	3.40687	NA	Peptidyl-prolyl cis-trans isomerase D
HORVU5Hr1G034150	Q001S0002B0011	0.531359	0.417077	0	0	0.948437	3.40392	NA	Oxidoreductase, zinc-binding dehydrogenase family protein
ENSRNA049448772	Q001S0002B0009	0	0.110435	0	0	0.110435	3.3954	NA	NA
HORVU0Hr1G012410	Q001S0002B0009	0	0.174688	0	0	0.174688	3.39232	NA	Dehydrogenase/reductase SDR family member 4
HORVU0Hr1G037700	Q001S0002B0009	0	0.189647	0	0	0.189647	3.3917	NA	Cytochrome c oxidase subunit 2
ENSRNA049487150	Q001S0002B0009	0.841338	0.0789458	0	0	0.920284	3.38662	NA	NA
ENSRNA049440752	Q001S0002B0009	0	0.0985898	0	0	0.0985898	3.38509	NA	NA
ENSRNA049450623	Q001S0002B0009	0	0.110831	0	0	0.110831	3.38187	NA	NA
HORVU2Hr1G098110	Q001S0002B0009	0	0.568587	0	0	0.568587	3.38171	NA	nudix hydrolase homolog 8
HORVU1Hr1G017700	Q001S0002B0009	0	0.202942	0	0	0.202942	3.3811	NA	Hydrophobic protein LTI6B
HORVU1Hr1G060740	Q001S0002B0011	0	0.258517	0	0	0.258517	3.37743	NA	Lipase
HORVU1Hr1G042740	Q001S0002B0009	0	0.231836	0	0	0.231836	3.37559	NA	CHD3-type chromatin-remodeling factor PICKLE
HORVU0Hr1G020590	Q001S0002B0011	0	0.17706	0	0	0.17706	3.37407	NA	undescribed protein
BLGH_06183	Q001S0002B0009	0	0.0853904	0	0	0.0853904	3.37285	NA	NA
HORVU1Hr1G083840	Q001S0002B0011	0	0.286616	0	0	0.286616	3.3698	NA	ATP synthase subunit beta
HORVU1Hr1G031600	Q001S0002B0011	0	0.219661	0	0	0.219661	3.36828	NA	ATP synthase gamma chain
ENSRNA049440752	Q001S0002B0010	0	0.0966432	0	0	0.0966432	3.36631	NA	NA
HORVU1Hr1G075150	Q001S0002B0009	0	0.276689	0	0	0.276689	3.36631	NA	PATELLIN 2
HORVU1Hr1G018060	Q001S0002B0011	0	0.200977	0	0	0.200977	3.36615	NA	RNA-binding protein 8A
HORVU1Hr1G055520	Q001S0002B0011	0	0.249271	0	0	0.249271	3.366	NA	Peptide methionine sulfoxide reductase MsrA
HORVU6Hr1G024180	Q001S0002B0010	0.615419	0.604852	0	0	1.22027	3.36342	NA	RRNA intron-encoded homing endonuclease
HORVU1Hr1G068640	Q001S0002B0011	0	0.266166	0	0	0.266166	3.36055	NA	60S ribosomal protein L30
HORVU1Hr1G056340	Q001S0002B0011	0	0.248974	0	0	0.248974	3.35964	NA	undescribed protein
ENSRNA050015004	Q001S0002B0011	0	0.150143	0	0	0.150143	3.35918	NA	NA
ENSRNA049485004	Q001S0002B0011	0	0.128234	0	0	0.128234	3.35813	NA	NA
ENSRNA049440160	Q001S0002B0009	0	0.095341	0	0	0.095341	3.35586	NA	NA
HORVU2Hr1G127500	Q001S0002B0009	0	0.777471	0	0	0.777471	3.35571	NA	Magnesium transporter NIPA2
HORVU2Hr1G028530	Q001S0002B0011	0	0.346964	0	0	0.346964	3.35511	NA	Transcription factor bHLH47
ENSRNA049451068	Q001S0002B0011	0	0.10795	0	0	0.10795	3.35239	NA	NA
ENSRNA049443857	Q001S0002B0011	0.683574	0.0603948	0	0	0.743969	3.34954	NA	NA
HORVU0Hr1G024890	Q001S0002B0010	0	0.177104	0	0	0.177104	3.34939	NA	RNAase
HORVU2Hr1G022180	Q001S0002B0011	0	0.332997	0	0	0.332997	3.34683	NA	MICAL C-terminal-like protein, putative
HORVU1Hr1G064860	Q001S0002B0009	0	0.259338	0	0	0.259338	3.34413	NA	Isopentenyl-diphosphate Delta-isomerase I
BLGH_04552	Q001S0002B0009	0	0.0769111	0	0	0.0769111	3.34248	NA	NA
HORVU2Hr1G066790	Q001S0002B0011	0	0.419725	0	0	0.419725	3.33949	NA	UDP-Glycosyltransferase superfamily protein
HORVU0Hr1G031330	Q001S0002B0010	0	0.179347	0	0	0.179347	3.3386	NA	RNAase
HORVU1Hr1G031010	Q001S0002B0011	0	0.213787	0	0	0.213787	3.3383	NA	Ion channel pollux-like protein
HORVU1Hr1G017700	Q001S0002B0011	0	0.1962	0	0	0.1962	3.3374	NA	Hydrophobic protein LTI6B
ENSRNA049485966	Q001S0002B0011	0	0.1285	0	0	0.1285	3.33681	NA	NA
ENSRNA050017248	Q001S0002B0011	0.687758	0.0851655	0	0	0.772923	3.33636	NA	NA
ENSRNA049473657	Q001S0002B0011	0.853305	0.0624946	0	0	0.915799	3.33591	NA	NA
HORVU1Hr1G043680	Q001S0002B0011	0	0.225265	0	0	0.225265	3.33502	NA	RNA-binding KH domain-containing protein
HORVU0Hr1G024700	Q001S0002B0011	0.677856	0.0930306	0	0	0.770887	3.33189	NA	30S ribosomal protein S19, chloroplastic
BLGH_01845	Q001S0002B0009	0	0.0651749	0	0	0.0651749	3.32847	NA	NA
ENSRNA049439836	Q001S0002B0009	0	0.0920855	0	0	0.0920855	3.32654	NA	NA
HORVU2Hr1G034040	Q001S0002B0011	0	0.351955	0	0	0.351955	3.32388	NA	Aldose 1-epimerase
HORVU2Hr1G103570	Q001S0002B0011	0	0.565246	0	0	0.565246	3.32343	NA	Remorin family protein
HORVU0Hr1G010230	Q001S0002B0011	0.872473	0.0840715	0	0	0.956545	3.32314	NA	Nuclear transcription factor Y subunit A-7
HORVU1Hr1G089570	Q001S0002B0009	0	0.287096	0	0	0.287096	3.3221	NA	Transcription factor RADIALIS
BLGH_05822	Q001S0002B0009	0	0.079207	0	0	0.079207	3.32018	NA	NA
HORVU2Hr1G051700	Q001S0002B0009	0	0.380018	0	0	0.380018	3.31929	NA	SWI/SNF complex subunit SWI3C
ENSRNA049440160	Q001S0002B0010	0	0.0918923	0	0	0.0918923	3.3187	NA	NA
HORVU2Hr1G117970	Q001S0002B0011	0	0.64927	0	0	0.64927	3.31856	NA	Ubiquitin carboxyl-terminal hydrolase
HORVU2Hr1G053480	Q001S0002B0011	0	0.382527	0	0	0.382527	3.31664	NA	WD-40 repeat family protein
HORVU1Hr1G013470	Q001S0002B0009	0	0.189374	0	0	0.189374	3.31325	NA	Delta-aminolevulinic acid dehydratase
HORVU1Hr1G005920	Q001S0002B0011	0	0.186168	0	0	0.186168	3.31281	NA	Inorganic pyrophosphatase
BLGH_04030	Q001S0002B0009	0	0.0719188	0	0	0.0719188	3.31208	NA	NA
ENSRNA049485471	Q001S0002B0009	0	0.12145	0	0	0.12145	3.31017	NA	NA
HORVU1Hr1G024870	Q001S0002B0011	0	0.201016	0	0	0.201016	3.31002	NA	Glycerophosphodiester phosphodiesterase 1
HORVU1Hr1G004960	Q001S0002B0009	0	0.185321	0	0	0.185321	3.30943	NA	WD-40 repeat family protein
HORVU1Hr1G044740	Q001S0002B0011	0	0.221417	0	0	0.221417	3.30518	NA	Epoxide hydrolase 1
ENSRNA049450623	Q001S0002B0010	0	0.101814	0	0	0.101814	3.30416	NA	NA
HORVU2Hr1G099020	Q001S0002B0011	0	0.526681	0	0	0.526681	3.30138	NA	undescribed protein
HORVU2Hr1G010890	Q001S0002B0009	0	0.306327	0	0	0.306327	3.30036	NA	40S ribosomal protein S6
HORVU1Hr1G026140	Q001S0002B0011	0	0.200981	0	0	0.200981	3.29948	NA	unknown function
BLGH_06808	Q001S0002B0009	0	0.0797519	0	0	0.0797519	3.29919	NA	NA
HORVU2Hr1G112600	Q001S0002B0011	0.225093	0.221729	0	0	0.446822	3.29759	NA	Peptidyl-tRNA hydrolase
HORVU6Hr1G019780	Q001S0002B0011	0.465181	0.578725	0	0	1.04391	3.29759	NA	Carbohydrate-binding X8 domain superfamily protein
HORVU2Hr1G121270	Q001S0002B0010	0	0.645226	0	0	0.645226	3.29395	NA	fatty acid amide hydrolase
HORVU1Hr1G068040	Q001S0002B0011	0	0.253925	0	0	0.253925	3.29366	NA	unknown function
ENSRNA049485715	Q001S0002B0009	0.52942	0.0736976	0	0	0.603118	3.29221	NA	NA
HORVU7Hr1G023800	Q001S0002B0009	0	0.850014	0.816787	HORVU7Hr1G023800.1,HORVU7Hr1G023800.2	1.6668	3.29162	NA	At4g33690-like protein
BLGH_05777	Q001S0002B0011	0	0.0752868	0	0	0.0752868	3.29148	NA	NA
HORVU2Hr1G071350	Q001S0002B0011	0	0.417963	0	0	0.417963	3.29119	NA	Cytochrome b-c1 complex subunit Rieske, mitochondrial
ENSRNA049487153	Q001S0002B0009	0.874491	0.0681117	0	0	0.942603	3.29046	NA	NA
HORVU2Hr1G064470	Q001S0002B0009	0	0.397022	0	0	0.397022	3.2893	NA	DDRGK domain-containing protein 1
ENSRNA049476833	Q001S0002B0009	0	0.108057	0	0	0.108057	3.28641	NA	NA
BLGH_07081	Q001S0002B0009	0	0.0792834	0	0	0.0792834	3.28539	NA	NA
HORVU1Hr1G044200	Q001S0002B0011	0	0.217086	0	0	0.217086	3.2838	NA	serine carboxypeptidase-like 51
HORVU2Hr1G005000	Q001S0002B0009	0	0.294064	0	0	0.294064	3.27991	NA	Carboxymethylenebutenolidase homolog
HORVU2Hr1G103890	Q001S0002B0011	0	0.540953	0	0	0.540953	3.27962	NA	receptor kinase 2
HORVU2Hr1G005000	Q001S0002B0010	0	0.29349	0	0	0.29349	3.2776	NA	Carboxymethylenebutenolidase homolog
HORVU2Hr1G016740	Q001S0002B0009	0	0.30801	0	0	0.30801	3.27674	NA	calmodulin 5
HORVU2Hr1G073100	Q001S0002B0011	0	0.420438	0	0	0.420438	3.27645	NA	Lipid A export ATP-binding/permease protein MsbA
ENSRNA049489395	Q001S0002B0011	0	0.137103	0	0	0.137103	3.27573	NA	NA
HORVU2Hr1G103570	Q001S0002B0009	0	0.536097	0	0	0.536097	3.27257	NA	Remorin family protein
HORVU2Hr1G103570	Q001S0002B0010	0	0.536124	0	0	0.536124	3.27243	NA	Remorin family protein
HORVU2Hr1G102720	Q001S0002B0011	0	0.527602	0	0	0.527602	3.2687	NA	Protein NRT1/ PTR FAMILY 8.3
HORVU0Hr1G025670	Q001S0002B0011	0	0.167449	0	0	0.167449	3.26856	NA	ubiquitin 11
HORVU1Hr1G070110	Q001S0002B0009	0	0.251904	0	0	0.251904	3.26799	NA	DNA helicase MCM8
HORVU2Hr1G100470	Q001S0002B0011	0	0.515213	0	0	0.515213	3.2677	NA	Plastid-lipid associated protein PAP / fibrillin family protein
HORVU0Hr1G036730	Q001S0002B0010	0	0.173889	0	0	0.173889	3.26727	NA	Photosystem II reaction center protein K
BLGH_04183	Q001S0002B0009	0	0.0671636	0	0	0.0671636	3.2667	NA	NA
HORVU1Hr1G065150	Q001S0002B0009	0	0.246281	0	0	0.246281	3.26656	NA	undescribed protein
HORVU2Hr1G043030	Q001S0002B0011	0	0.355025	0	0	0.355025	3.2657	NA	Heat stress transcription factor C-2a
HORVU1Hr1G086070	Q001S0002B0011	0	0.272709	0	0	0.272709	3.26484	NA	Auxin-responsive protein IAA19
ENSRNA049486086	Q001S0002B0009	0	0.118203	0	0	0.118203	3.26341	NA	NA
HORVU2Hr1G116090	Q001S0002B0011	0	0.583577	0	0	0.583577	3.2627	NA	undescribed protein
BLGH_03187	Q001S0002B0011	0	0.0626592	0	0	0.0626592	3.26213	NA	NA
HORVU5Hr1G009600	Q001S0002B0011	0.312299	0.373454	0	0	0.685753	3.26213	NA	60S ribosomal protein L36-3
HORVU1Hr1G090430	Q001S0002B0009	0	0.278702	0	0	0.278702	3.26142	NA	CTP synthase family protein
HORVU2Hr1G006900	Q001S0002B0009	0	0.293124	0	0	0.293124	3.25786	NA	Cyclopropane-fatty-acyl-phospholipid synthase
HORVU1Hr1G060610	Q001S0002B0011	0	0.237641	0	0	0.237641	3.25743	NA	1-deoxy-D-xylulose 5-phosphate synthase 1
HORVU1Hr1G015940	Q001S0002B0009	0	0.18414	0	0	0.18414	3.25672	NA	Beta-carotene isomerase D27, chloroplastic
HORVU1Hr1G061890	Q001S0002B0009	0	0.238878	0	0	0.238878	3.25644	NA	Beta-propeller domain-containing protein, methanol dehydrogenase
HORVU0Hr1G040340	Q001S0002B0011	0	0.174648	0	0	0.174648	3.25615	NA	Proteasome subunit beta type-2
HORVU2Hr1G068120	Q001S0002B0011	0	0.395963	0	0	0.395963	3.25601	NA	60S ribosomal protein L35-4
HORVU3Hr1G012180	Q001S0002B0009	0	0.744903	0	0	0.744903	3.25544	NA	unknown function
HORVU2Hr1G106110	Q001S0002B0011	0	0.533942	0	0	0.533942	3.25119	NA	Transducin family protein / WD-40 repeat family protein
HORVU1Hr1G052350	Q001S0002B0011	0	0.223752	0	0	0.223752	3.2509	NA	Protein kinase superfamily protein
HORVU3Hr1G003940	Q001S0002B0011	0	0.662827	0	0	0.662827	3.24991	NA	Mannose-6-phosphate isomerase 1
HORVU1Hr1G025340	Q001S0002B0009	0	0.192501	0	0	0.192501	3.24864	NA	Protein ApaG
HORVU1Hr1G064630	Q001S0002B0009	0	0.241638	0	0	0.241638	3.24596	NA	regulatory particle non-ATPase 13
HORVU0Hr1G000490	Q001S0002B0011	0.694707	0.0765678	0	0	0.771275	3.24567	NA	Phospho-2-dehydro-3-deoxyheptonate aldolase 2, chloroplastic
ENSRNA049463287	Q001S0002B0011	0	0.0959638	0	0	0.0959638	3.24539	NA	NA
HORVU2Hr1G032060	Q001S0002B0011	0	0.333147	0	0	0.333147	3.24511	NA	Alpha/beta hydrolase domain-containing protein 13
ENSRNA049472937	Q001S0002B0009	0	0.101187	0	0	0.101187	3.24469	NA	NA
HORVU1Hr1G090430	Q001S0002B0011	0	0.276065	0	0	0.276065	3.24327	NA	CTP synthase family protein
BLGH_02874	Q001S0002B0011	0	0.0585127	0	0	0.0585127	3.24285	NA	NA
ENSRNA049486263	Q001S0002B0011	0.505929	0.0706048	0	0	0.576534	3.24271	NA	NA
HORVU2Hr1G028510	Q001S0002B0009	0	0.3236	0	0	0.3236	3.24144	NA	Ribosomal protein S4
HORVU2Hr1G063460	Q001S0002B0009	0	0.378992	0	0	0.378992	3.24116	0	Peroxidase superfamily protein
HORVU2Hr1G063460	Q001S0002B0011	0	0.378988	0	0	0.378988	3.24074	0	Peroxidase superfamily protein
BLGH_05197	Q001S0002B0009	0	0.0684247	0	0	0.0684247	3.2406	NA	NA
HORVU1Hr1G055890	Q001S0002B0009	0	0.226577	0	0	0.226577	3.24046	NA	dual specificity protein phosphatase 1
ENSRNA049489077	Q001S0002B0010	0	0.13041	0	0	0.13041	3.24032	NA	NA
HORVU2Hr1G032830	Q001S0002B0011	0	0.333467	0	0	0.333467	3.23779	NA	SPIRAL1-like1
HORVU2Hr1G027430	Q001S0002B0011	0	0.320441	0	0	0.320441	3.23344	NA	Low temperature and salt responsive protein family
HORVU1Hr1G088870	Q001S0002B0009	0	0.270397	0	0	0.270397	3.23302	NA	Chlorophyll a-b binding protein, chloroplastic
HORVU3Hr1G006830	Q001S0002B0011	0	0.658655	0	0	0.658655	3.23302	NA	Protein kinase superfamily protein
HORVU2Hr1G075280	Q001S0002B0011	0	0.409053	0	0	0.409053	3.22952	NA	Protein GrpE
HORVU1Hr1G090760	Q001S0002B0011	0	0.274025	0	0	0.274025	3.22617	NA	RAS-related GTP-binding nuclear protein 2
HORVU2Hr1G100440	Q001S0002B0011	0	0.488544	0	0	0.488544	3.2245	NA	high-affinity K+ transporter 1
HORVU0Hr1G027130	Q001S0002B0011	0	0.162052	0	0	0.162052	3.22436	NA	ADP-ribosylation factor 1
HORVU1Hr1G065660	Q001S0002B0011	0	0.239284	0	0	0.239284	3.22311	NA	undescribed protein
ENSRNA049486954	Q001S0002B0009	0.689908	0.0645968	0	0	0.754505	3.21935	NA	NA
HORVU2Hr1G110940	Q001S0002B0009	0	0.535607	0	0	0.535607	3.2181	NA	Chaperone protein DnaJ
ENSRNA050016394	Q001S0002B0011	0.73304	0.0701485	0	0	0.803188	3.21769	NA	NA
HORVU0Hr1G004700	Q001S0002B0011	0	0.14162	0	0	0.14162	3.2163	NA	40S ribosomal protein S10
HORVU7Hr1G046430	Q001S0002B0009	0.990614	0.773807	0	0	1.76442	3.21325	NA	undescribed protein
BLGH_00041	Q001S0002B0009	0	0.0486139	0	0	0.0486139	3.21132	NA	NA
HORVU0Hr1G003890	Q001S0002B0009	0	0.139417	0	0	0.139417	3.20828	NA	Phosphoadenosine phosphosulfate reductase
HORVU7Hr1G046430	Q001S0002B0010	0.986917	0.766324	0	0	1.75324	3.20828	NA	undescribed protein
HORVU1Hr1G072200	Q001S0002B0011	0	0.245025	0	0	0.245025	3.20787	NA	ubiquitin-conjugating enzyme 13
HORVU2Hr1G043020	Q001S0002B0011	0	0.34316	0	0	0.34316	3.20539	NA	Proteasome inhibitor-like protein
HORVU1Hr1G085170	Q001S0002B0011	0	0.262177	0	0	0.262177	3.20511	NA	60S ribosomal protein L37a
ENSRNA050016794	Q001S0002B0011	0.402127	0.079354	0	0	0.481481	3.2047	NA	NA
HORVU0Hr1G024560	Q001S0002B0011	0	0.156522	0	0	0.156522	3.20057	NA	Ribulose bisphosphate carboxylase large chain
HORVU2Hr1G053670	Q001S0002B0011	0	0.358003	0	0	0.358003	3.20057	NA	Zinc finger A20 and AN1 domain-containing stress-associated protein 9
HORVU2Hr1G099020	Q001S0002B0009	0	0.470913	0	0	0.470913	3.2003	NA	undescribed protein
ENSRNA049464947	Q001S0002B0010	0	0.0919228	0	0	0.0919228	3.19633	NA	NA
ENSRNA049373272	Q001S0002B0010	0	0.0729494	0	0	0.0729494	3.19482	NA	NA
BLGH_02211	Q001S0002B0009	0	0.0518965	0	0	0.0518965	3.19304	NA	NA
HORVU2Hr1G083790	Q001S0002B0009	0	0.426301	0	0	0.426301	3.19291	NA	Short-chain dehydrogenase/reductase
HORVU6Hr1G095080	Q001S0002B0009	0	0.845365	0.066787	HORVU6Hr1G095080.4	0.912152	3.19181	NA	Outer envelope pore protein 21, chloroplastic
ENSRNA049435616	Q001S0002B0010	0	0.0748913	0	0	0.0748913	3.18759	NA	NA
HORVU1Hr1G024700	Q001S0002B0011	0	0.183617	0	0	0.183617	3.18541	NA	Thioredoxin superfamily protein
HORVU2Hr1G089940	Q001S0002B0011	0	0.442567	0	0	0.442567	3.18487	NA	Aquaporin-like superfamily protein
BLGH_02865	Q001S0002B0009	0	0.0526602	0	0	0.0526602	3.18473	NA	NA
HORVU2Hr1G052300	Q001S0002B0009	0	0.352667	0	0	0.352667	3.18432	NA	unknown function
HORVU1Hr1G084160	Q001S0002B0009	0	0.256134	0	0	0.256134	3.18269	NA	Syntaxin-71
BLGH_01693	Q001S0002B0009	0	0.0490531	0	0	0.0490531	3.18012	NA	NA
HORVU1Hr1G055580	Q001S0002B0011	0	0.214281	0	0	0.214281	3.17755	NA	ARABIDILLO-1
HORVU2Hr1G030640	Q001S0002B0009	0	0.314289	0	0	0.314289	3.17579	NA	calmodulin 5
HORVU2Hr1G064150	Q001S0002B0011	0	0.366138	0	0	0.366138	3.17255	NA	sugar transporter 1
HORVU2Hr1G079910	Q001S0002B0011	0	0.404073	0	0	0.404073	3.17106	NA	Chlorophyll a-b binding protein, chloroplastic
BLGH_02474	Q001S0002B0009	0	0.0503882	0	0	0.0503882	3.17093	NA	NA
HORVU1Hr1G027690	Q001S0002B0011	0	0.184118	0	0	0.184118	3.16931	NA	Protein of unknown function (DUF1664)
HORVU1Hr1G044740	Q001S0002B0009	0	0.196718	0	0	0.196718	3.16595	NA	Epoxide hydrolase 1
HORVU2Hr1G079550	Q001S0002B0011	0	0.398976	0	0	0.398976	3.16542	NA	Histone superfamily protein
HORVU2Hr1G041130	Q001S0002B0011	0	0.329081	0	0	0.329081	3.16515	NA	Vesicle-associated protein 4-2
ENSRNA049485966	Q001S0002B0009	0	0.104788	0	0	0.104788	3.16501	NA	NA
ENSRNA049486789	Q001S0002B0010	0	0.107724	0	0	0.107724	3.16367	NA	NA
BLGH_04201	Q001S0002B0011	0	0.0554563	0	0	0.0554563	3.16112	NA	NA
HORVU0Hr1G001350	Q001S0002B0009	0	0.128977	0	0	0.128977	3.15979	NA	Tubby-like F-box protein 9
HORVU5Hr1G011070	Q001S0002B0009	0.588702	0.338791	0	0	0.927494	3.15885	NA	Chaperone protein DnaJ
HORVU2Hr1G041280	Q001S0002B0011	0	0.327867	0	0	0.327867	3.15458	NA	Chlorophyll a-b binding protein CP29
HORVU2Hr1G085960	Q001S0002B0011	0	0.418976	0	0	0.418976	3.15404	NA	Cytochrome c oxidase subunit 6b-1
HORVU2Hr1G050790	Q001S0002B0011	0	0.34481	0	0	0.34481	3.15271	NA	GRAM domain family protein
HORVU1Hr1G053080	Q001S0002B0011	0	0.205776	0	0	0.205776	3.15191	NA	Cytochrome P450 superfamily protein
HORVU2Hr1G070090	Q001S0002B0011	0	0.372457	0	0	0.372457	3.15098	NA	2-oxoglutarate dehydrogenase, E1 component
HORVU1Hr1G047680	Q001S0002B0011	0	0.196791	0	0	0.196791	3.14899	NA	methionine aminopeptidase 1A
HORVU1Hr1G040640	Q001S0002B0011	0	0.190268	0	0	0.190268	3.14885	NA	Histidyl-tRNA synthetase
HORVU1Hr1G038070	Q001S0002B0011	0	0.188167	0	0	0.188167	3.14739	NA	Ras-related protein Rab-18-B
HORVU1Hr1G061820	Q001S0002B0011	0	0.216581	0	0	0.216581	3.14501	NA	GDSL esterase/lipase
HORVU5Hr1G113190	Q001S0002B0011	0.237147	0.466559	0	0	0.703706	3.14487	NA	DOF zinc finger protein 1
HORVU1Hr1G082970	Q001S0002B0011	0	0.247319	0	0	0.247319	3.14395	NA	RING/U-box superfamily protein
HORVU7Hr1G006160	Q001S0002B0010	0	0.789062	0.0138648	HORVU7Hr1G006160.1	0.802927	3.14342	NA	6-phosphogluconate dehydrogenase, decarboxylating 1
BLGH_03168	Q001S0002B0011	0	0.0496887	0	0	0.0496887	3.14328	NA	NA
BLGH_04400	Q001S0002B0009	0	0.0541365	0	0	0.0541365	3.14289	NA	NA
HORVU2Hr1G036510	Q001S0002B0009	0	0.316701	0	0	0.316701	3.14275	NA	Ribosome associated membrane protein RAMP4
HORVU1Hr1G022370	Q001S0002B0009	0	0.175296	0	0	0.175296	3.14196	NA	serine/threonine protein phosphatase 2A
HORVU2Hr1G085060	Q001S0002B0011	0	0.410346	0	0	0.410346	3.14196	NA	IBR domain-containing protein
ENSRNA049483848	Q001S0002B0009	0	0.0971229	0	0	0.0971229	3.1417	NA	NA
HORVU3Hr1G024700	Q001S0002B0011	0	0.681786	0	0	0.681786	3.14037	NA	Myosin-J heavy chain
HORVU2Hr1G030670	Q001S0002B0011	0	0.305398	0	0	0.305398	3.13853	NA	WD repeat and FYVE domain-containing protein 3
HORVU2Hr1G019660	Q001S0002B0011	0	0.285935	0	0	0.285935	3.13826	NA	Ribosome biogenesis protein NSA2 homolog
HORVU2Hr1G109980	Q001S0002B0011	0	0.478029	0	0	0.478029	3.13642	NA	GTP cyclohydrolase I
HORVU1Hr1G092250	Q001S0002B0011	0	0.260544	0	0	0.260544	3.13615	NA	receptor kinase 2
HORVU2Hr1G032360	Q001S0002B0011	0	0.309802	0	0	0.309802	3.13431	NA	undescribed protein
HORVU1Hr1G018720	Q001S0002B0011	0	0.170818	0	0	0.170818	3.13391	NA	unknown protein; BEST Arabidopsis thaliana protein match is: unknown protein .
ENSRNA049482041	Q001S0002B0009	0	0.0942457	0	0	0.0942457	3.13312	NA	NA
HORVU3Hr1G011990	Q001S0002B0011	0	0.590421	0	0	0.590421	3.13089	NA	germin-like protein 2
HORVU2Hr1G021310	Q001S0002B0011	0	0.287169	0	0	0.287169	3.1301	NA	NAD(P)H-quinone oxidoreductase subunit I, chloroplastic
HORVU0Hr1G024560	Q001S0002B0009	0	0.061371	0.981949	HORVU0Hr1G024560.2	1.04332	3.12971	NA	Ribulose bisphosphate carboxylase large chain
HORVU2Hr1G023840	Q001S0002B0011	0	0.291709	0	0	0.291709	3.12918	NA	rhomboid protein-related
HORVU7Hr1G046410	Q001S0002B0009	0.878494	0.678658	0	0	1.55715	3.12918	NA	pantothenate kinase 2
HORVU1Hr1G093480	Q001S0002B0011	0	0.260746	0	0	0.260746	3.12866	NA	tryptophan synthase alpha chain
HORVU2Hr1G001620	Q001S0002B0009	0	0.265884	0	0	0.265884	3.1284	NA	Pyruvate dehydrogenase E1 component subunit alpha
ENSRNA049483848	Q001S0002B0011	0	0.0956605	0	0	0.0956605	3.12564	NA	NA
ENSRNA050015375	Q001S0002B0009	0.668343	0.0602061	0	0	0.728549	3.1242	NA	NA
HORVU1Hr1G021150	Q001S0002B0011	0	0.171488	0	0	0.171488	3.12342	NA	Glutathione S-transferase family protein
HORVU2Hr1G122850	Q001S0002B0011	0	0.519732	0	0	0.519732	3.12303	NA	Cysteine protease 1
HORVU1Hr1G025530	Q001S0002B0011	0	0.17625	0	0	0.17625	3.12068	NA	Lactoylglutathione lyase / glyoxalase I family protein
HORVU1Hr1G029950	Q001S0002B0009	0	0.180037	0	0	0.180037	3.12029	NA	TRICHOME BIREFRINGENCE-LIKE 25
HORVU1Hr1G078490	Q001S0002B0011	0	0.236708	0	0	0.236708	3.11976	NA	DNA-binding protein DDB_G0278111
ENSRNA049483795	Q001S0002B0011	0	0.0947009	0	0	0.0947009	3.11911	NA	NA
HORVU2Hr1G082670	Q001S0002B0011	0	0.395583	0	0	0.395583	3.11846	NA	beta-1,4-N-acetylglucosaminyltransferase family protein
HORVU3Hr1G028670	Q001S0002B0011	0	0.684467	0	0	0.684467	3.11807	NA	Potassium channel KAT2
ENSRNA049482041	Q001S0002B0010	0	0.0924782	0	0	0.0924782	3.1169	NA	NA
HORVU0Hr1G016690	Q001S0002B0010	0	0.136573	0	0	0.136573	3.11573	NA	undescribed protein
HORVU2Hr1G060480	Q001S0002B0011	0	0.347885	0	0	0.347885	3.1156	NA	Photosystem I reaction center subunit psaK, chloroplastic
HORVU2Hr1G110230	Q001S0002B0011	0	0.47152	0	0	0.47152	3.11508	NA	Protein kinase superfamily protein
ENSRNA049477971	Q001S0002B0009	0	0.0895602	0	0	0.0895602	3.11495	NA	NA
HORVU2Hr1G073370	Q001S0002B0011	0	0.371222	0	0	0.371222	3.11404	NA	photosystem I subunit O
HORVU2Hr1G068670	Q001S0002B0011	0	0.362083	0	0	0.362083	3.11352	NA	Acyl-[acyl-carrier-protein] 6-desaturase
HORVU2Hr1G014770	Q001S0002B0011	0	0.27542	0	0	0.27542	3.113	NA	26S protease regulatory subunit 4 homolog
HORVU1Hr1G057680	Q001S0002B0009	0	0.203616	0	0	0.203616	3.1117	NA	beta-1,3-glucanase_putative
BLGH_01592	Q001S0002B0009	0	0.0396434	0	0	0.0396434	3.11066	NA	NA
ENSRNA049486862	Q001S0002B0011	0.465917	0.0571754	0	0	0.523093	3.10859	NA	NA
HORVU1Hr1G089180	Q001S0002B0011	0	0.248129	0	0	0.248129	3.10859	NA	Chlorophyll a-b binding protein, chloroplastic
HORVU1Hr1G001660	Q001S0002B0011	0	0.153762	0	0	0.153762	3.10807	NA	receptor-like protein kinase 4
HORVU2Hr1G056820	Q001S0002B0009	0	0.341817	0	0	0.341817	3.10807	NA	Pentatricopeptide repeat-containing protein
ENSRNA049483848	Q001S0002B0010	0	0.0934861	0	0	0.0934861	3.10574	NA	NA
HORVU2Hr1G110770	Q001S0002B0009	0	0.469172	0	0	0.469172	3.10574	NA	Nonsense-mediated mRNA decay protein 2 isoform 3
HORVU7Hr1G050680	Q001S0002B0009	0.641498	0.774432	0	0	1.41593	3.10561	NA	lipoxygenase 2
HORVU1Hr1G065470	Q001S0002B0011	0	0.214175	0	0	0.214175	3.10174	NA	Octicosapeptide/Phox/Bem1p family protein
HORVU2Hr1G072420	Q001S0002B0011	0	0.365393	0	0	0.365393	3.09981	NA	Family of unknown function (DUF662)
HORVU2Hr1G088210	Q001S0002B0011	0	0.405232	0	0	0.405232	3.09788	NA	Coiled-coil domain-containing protein 115
HORVU7Hr1G046410	Q001S0002B0010	0.861091	0.648643	0	0	1.50973	3.09711	NA	pantothenate kinase 2
HORVU5Hr1G062010	Q001S0002B0011	0	0.360779	0.34642	HORVU5Hr1G062010.1	0.7072	3.09569	NA	ubiquitin family protein
ENSRNA049481787	Q001S0002B0011	0.827376	0.0381622	0	0	0.865538	3.0939	NA	NA
HORVU1Hr1G093620	Q001S0002B0011	0	0.253991	0	0	0.253991	3.0939	NA	Ribonuclease T2 family protein
ENSRNA049485739	Q001S0002B0009	0.875069	0.0403878	0	0	0.915456	3.09364	NA	NA
BLGH_05496	Q001S0002B0009	0	0.0523492	0	0	0.0523492	3.09274	NA	NA
HORVU2Hr1G090400	Q001S0002B0011	0	0.408572	0	0	0.408572	3.09236	NA	Protein of unknown function (DUF177)
HORVU2Hr1G104020	Q001S0002B0009	0	0.44433	0	0	0.44433	3.09236	NA	undescribed protein
HORVU1Hr1G083550	Q001S0002B0011	0	0.237834	0	0	0.237834	3.09133	NA	CRS1 / YhbY (CRM) domain-containing protein
HORVU3Hr1G019480	Q001S0002B0011	0	0.596821	0	0	0.596821	3.09121	NA	myb-like transcription factor family protein
HORVU1Hr1G000720	Q001S0002B0011	0	0.150184	0	0	0.150184	3.09108	NA	Protein of unknown function (DUF 3339)
HORVU1Hr1G044680	Q001S0002B0011	0	0.185767	0	0	0.185767	3.08993	NA	Protochlorophyllide reductase B, chloroplastic
HORVU2Hr1G023840	Q001S0002B0009	0	0.284144	0	0	0.284144	3.08916	NA	rhomboid protein-related
HORVU0Hr1G008470	Q001S0002B0009	0	0.124408	0	0	0.124408	3.08826	NA	SEC12-like protein 2
HORVU3Hr1G074210	Q001S0002B0009	0.291244	0.239116	0	0	0.53036	3.08801	NA	UvrB/uvrC motif-containing protein isoform 1
HORVU6Hr1G012810	Q001S0002B0011	0.113317	0.485288	0	0	0.598606	3.0875	NA	GHMP kinase family protein
HORVU2Hr1G068670	Q001S0002B0009	0	0.356026	0	0	0.356026	3.08622	NA	Acyl-[acyl-carrier-protein] 6-desaturase
HORVU3Hr1G035450	Q001S0002B0011	0	0.713984	0	0	0.713984	3.08609	NA	WD-40 repeat family protein
HORVU1Hr1G030480	Q001S0002B0009	0	0.175681	0	0	0.175681	3.08558	NA	Zinc finger protein-like 1 homolog
HORVU1Hr1G059810	Q001S0002B0011	0	0.202559	0	0	0.202559	3.08533	NA	AMP deaminase
ENSRNA049485004	Q001S0002B0009	0	0.0923072	0	0	0.0923072	3.08456	NA	NA
HORVU2Hr1G063740	Q001S0002B0011	0	0.346653	0	0	0.346653	3.08444	NA	alanine aminotransferase 2
HORVU0Hr1G016250	Q001S0002B0009	0	0.130896	0	0	0.130896	3.08431	NA	RNA binding
ENSRNA049489205	Q001S0002B0009	0	0.107557	0	0	0.107557	3.08176	NA	NA
ENSRNA049476450	Q001S0002B0009	0	0.0851502	0	0	0.0851502	3.08138	NA	NA
EPlHVUG00000039832	Q001S0002B0011	0	0.1123	0	0	0.1123	3.08125	NA	NA
HORVU1Hr1G088110	Q001S0002B0009	0	0.240542	0	0	0.240542	3.08112	NA	Phosphoinositide phosphatase family protein
HORVU2Hr1G103010	Q001S0002B0011	0	0.438101	0	0	0.438101	3.08049	NA	AUTOPHAGY 8E
HORVU2Hr1G065120	Q001S0002B0011	0	0.34819	0	0	0.34819	3.07973	NA	Pyridoxal 5'-phosphate synthase subunit PdxS
HORVU2Hr1G028510	Q001S0002B0011	0	0.288165	0	0	0.288165	3.07922	NA	Ribosomal protein S4
HORVU3Hr1G092870	Q001S0002B0011	0.155268	0.259038	0	0	0.414306	3.07833	NA	Protein NRT1/ PTR FAMILY 2.13
HORVU0Hr1G026090	Q001S0002B0010	0	0.13761	0	0	0.13761	3.07643	NA	Ribulose bisphosphate carboxylase large chain
ENSRNA049485004	Q001S0002B0010	0	0.0916106	0	0	0.0916106	3.07592	NA	NA
HORVU2Hr1G000480	Q001S0002B0011	0	0.254257	0	0	0.254257	3.07541	NA	Cytochrome P450 superfamily protein
HORVU1Hr1G004610	Q001S0002B0009	0	0.151128	0	0	0.151128	3.07402	NA	Protein kinase superfamily protein
HORVU0Hr1G006640	Q001S0002B0011	0	0.0680221	0.152425	HORVU0Hr1G006640.6,HORVU0Hr1G006640.9	0.220447	3.07338	NA	WD40 repeat-containing protein SMU1
HORVU1Hr1G069530	Q001S0002B0011	0	0.212814	0	0	0.212814	3.07301	NA	ubiquitin-conjugating enzyme 11
ENSRNA049488973	Q001S0002B0009	0	0.105369	0	0	0.105369	3.0725	NA	NA
HORVU7Hr1G091900	Q001S0002B0010	0.985502	0.891381	0	0	1.87688	3.07212	NA	centromere/kinetochore protein, putative (ZW10)
HORVU7Hr1G050660	Q001S0002B0009	0.516069	0.765808	0	0	1.28188	3.07098	NA	lipoxygenase 2
BLGH_03168	Q001S0002B0009	0	0.0398404	0	0	0.0398404	3.06858	NA	NA
HORVU7Hr1G091490	Q001S0002B0010	0.980888	0.852547	0	0	1.83344	3.06757	NA	Ras-related protein Rab-25
HORVU1Hr1G001910	Q001S0002B0011	0	0.147572	0	0	0.147572	3.06732	NA	Ras-related protein Rab-1A
HORVU2Hr1G077220	Q001S0002B0011	0	0.143999	0.570439	HORVU2Hr1G077220.35	0.714438	3.06682	NA	12-oxophytodienoate reductase 2
HORVU1Hr1G012190	Q001S0002B0010	0	0.153843	0	0	0.153843	3.06619	NA	Disease resistance protein
HORVU2Hr1G023840	Q001S0002B0010	0	0.279569	0	0	0.279569	3.06392	NA	rhomboid protein-related
HORVU1Hr1G037730	Q001S0002B0011	0	0.176335	0	0	0.176335	3.0638	NA	ARID/BRIGHT DNA-binding domain;ELM2 domain protein
HORVU3Hr1G007720	Q001S0002B0011	0	0.525544	0	0	0.525544	3.06279	NA	receptor-like protein kinase 4
HORVU1Hr1G025200	Q001S0002B0009	0	0.167436	0	0	0.167436	3.06241	NA	O-methyltransferase ZRP4
HORVU1Hr1G071960	Q001S0002B0011	0	0.21392	0	0	0.21392	3.06053	NA	histone H2A 7
HORVU3Hr1G038870	Q001S0002B0011	0	0.188847	0.570439	HORVU3Hr1G038870.14,HORVU3Hr1G038870.26,HORVU3Hr1G038870.27,HORVU3Hr1G038870.28,HORVU3Hr1G038870.29,HORVU3Hr1G038870.30,HORVU3Hr1G038870.37	0.759285	3.06003	NA	Ribonuclease I
ENSRNA049486615	Q001S0002B0010	0.706921	0.0440492	0	0	0.75097	3.0599	NA	NA
HORVU2Hr1G021110	Q001S0002B0009	0	0.274261	0	0	0.274261	3.0599	NA	Superoxide dismutase [Cu-Zn] 2
ENSRNA049487276	Q001S0002B0010	0	0.0970627	0	0	0.0970627	3.05953	NA	NA
HORVU1Hr1G087660	Q001S0002B0011	0	0.234985	0	0	0.234985	3.05865	NA	Splicing factor U2af small subunit B
HORVU6Hr1G002330	Q001S0002B0009	0.076086	0.464838	0	0	0.540924	3.05827	NA	MADS-box transcription factor TaAGL1
HORVU1Hr1G013740	Q001S0002B0011	0	0.152197	0	0	0.152197	3.05302	NA	Dihydrolipoyl dehydrogenase
BLGH_01728	Q001S0002B0009	0	0.0335433	0	0	0.0335433	3.05227	NA	NA
HORVU7Hr1G046820	Q001S0002B0009	0.832827	0.6087	0	0	1.44153	3.05189	NA	Jasmonate O-methyltransferase
HORVU1Hr1G000720	Q001S0002B0009	0	0.144058	0	0	0.144058	3.05102	NA	Protein of unknown function (DUF 3339)
HORVU2Hr1G022340	Q001S0002B0011	0	0.273602	0	0	0.273602	3.05052	NA	Ubiquitin carboxyl-terminal hydrolase 24
HORVU2Hr1G072660	Q001S0002B0011	0	0.35581	0	0	0.35581	3.0504	NA	ATP synthase D chain, mitochondrial
HORVU3Hr1G028020	Q001S0002B0011	0	0.601053	0	0	0.601053	3.05002	NA	GDSL esterase/lipase
HORVU7Hr1G051120	Q001S0002B0009	0.684447	0.664461	0	0	1.34891	3.05002	NA	Tubulin--tyrosine ligase
HORVU1Hr1G086980	Q001S0002B0011	0	0.232204	0	0	0.232204	3.04915	NA	3-deoxy-manno-octulosonate cytidylyltransferase
ENSRNA049486943	Q001S0002B0010	0.706921	0.0440492	0	0	0.75097	3.04828	NA	NA
HORVU2Hr1G058740	Q001S0002B0011	0	0.329373	0	0	0.329373	3.04716	NA	Chromosome 3B, genomic scaffold, cultivar Chinese Spring
HORVU2Hr1G067370	Q001S0002B0011	0	0.345258	0	0	0.345258	3.04679	NA	40S ribosomal protein S8
BLGH_03641	Q001S0002B0009	0	0.0394684	0	0	0.0394684	3.04654	NA	NA
HORVU0Hr1G014950	Q001S0002B0011	0	0.123912	0	0	0.123912	3.0443	NA	Protein kinase superfamily protein
HORVU2Hr1G022920	Q001S0002B0011	0	0.274084	0	0	0.274084	3.04405	NA	glutamate synthase 1
HORVU3Hr1G033860	Q001S0002B0011	0	0.647248	0	0	0.647248	3.04343	NA	undescribed protein
HORVU2Hr1G023480	Q001S0002B0011	0	0.274835	0	0	0.274835	3.04306	NA	Uncharacterised protein family (UPF0114)
HORVU7Hr1G082380	Q001S0002B0009	0	0.753362	0.840253	HORVU7Hr1G082380.1,HORVU7Hr1G082380.2,HORVU7Hr1G082380.3	1.59361	3.0412	NA	Class I glutamine amidotransferase-like superfamily protein
BLGH_04226	Q001S0002B0011	0	0.040882	0	0	0.040882	3.03996	NA	NA
BLGH_01910	Q001S0002B0011	0	0.0323712	0	0	0.0323712	3.03922	NA	NA
HORVU2Hr1G072450	Q001S0002B0011	0	0.352041	0	0	0.352041	3.03872	NA	cysteine synthase D2
HORVU7Hr1G046820	Q001S0002B0010	0.802009	0.600183	0	0	1.40219	3.03872	NA	Jasmonate O-methyltransferase
HORVU2Hr1G019980	Q001S0002B0011	0	0.269211	0	0	0.269211	3.03761	NA	Chloroplast envelope membrane protein
HORVU2Hr1G023460	Q001S0002B0011	0	0.273641	0	0	0.273641	3.03724	NA	S-adenosyl-L-methionine-dependent methyltransferases superfamily protein
HORVU7Hr1G049220	Q001S0002B0009	0.887333	0.585111	0	0	1.47244	3.03674	NA	Peroxisomal targeting signal 1 receptor
HORVU2Hr1G050640	Q001S0002B0011	0	0.317823	0	0	0.317823	3.03625	NA	Rho GTPase-activating protein 24
HORVU1Hr1G054000	Q001S0002B0010	0	0.187522	0	0	0.187522	3.03205	NA	Protein NRT1/ PTR FAMILY 6.3
HORVU0Hr1G008610	Q001S0002B0011	0	0.114701	0	0	0.114701	3.03181	NA	CBS domain-containing protein, putative, expressed
HORVU2Hr1G085280	Q001S0002B0011	0	0.376071	0	0	0.376071	3.03144	NA	Chitinase
HORVU1Hr1G072890	Q001S0002B0011	0	0.20983	0	0	0.20983	3.03107	NA	unknown function
HORVU2Hr1G060480	Q001S0002B0009	0	0.328106	0	0	0.328106	3.03095	NA	Photosystem I reaction center subunit psaK, chloroplastic
HORVU7Hr1G008830	Q001S0002B0011	0.0341101	0.701606	0	0	0.735716	3.02984	NA	Glutathione S-transferase family protein
HORVU2Hr1G049760	Q001S0002B0011	0	0.314814	0	0	0.314814	3.02922	NA	Protein RETICULATA, chloroplastic
HORVU0Hr1G022520	Q001S0002B0010	0	0.12705	0	0	0.12705	3.02886	NA	Terpene cyclase/mutase family member
HORVU1Hr1G092310	Q001S0002B0011	0	0.239107	0	0	0.239107	3.028	NA	Glucan endo-1,3-beta-glucosidase 13
HORVU2Hr1G063350	Q001S0002B0010	0	0.331101	0	0	0.331101	3.02615	NA	Coffea canephora DH200=94 genomic scaffold, scaffold_8
HORVU0Hr1G029790	Q001S0002B0010	0	0.131194	0	0	0.131194	3.02566	NA	Ribulose bisphosphate carboxylase large chain
ENSRNA049488360	Q001S0002B0010	0.706921	0.0440492	0	0	0.75097	3.02554	NA	NA
ENSRNA049486941	Q001S0002B0010	0.525983	0.0459925	0	0	0.571976	3.02382	NA	NA
HORVU2Hr1G111300	Q001S0002B0011	0	0.436371	0	0	0.436371	3.02248	NA	Bifunctional lysine-specific demethylase and histidyl-hydroxylase NO66
HORVU2Hr1G032830	Q001S0002B0009	0	0.285077	0	0	0.285077	3.02064	NA	SPIRAL1-like1
HORVU0Hr1G038490	Q001S0002B0009	0	0.136422	0	0	0.136422	3.02015	NA	D.melanogaster polytene
HORVU4Hr1G014310	Q001S0002B0009	0	0.237319	0.786101	HORVU4Hr1G014310.2,HORVU4Hr1G014310.3	1.02342	3.01942	NA	RNA-binding ASCH domain protein
HORVU7Hr1G091490	Q001S0002B0009	0.964795	0.749676	0	0	1.71447	3.01673	NA	Ras-related protein Rab-25
HORVU2Hr1G002040	Q001S0002B0009	0	0.242558	0	0	0.242558	3.01332	NA	Sterol 3-beta-glucosyltransferase
HORVU1Hr1G054000	Q001S0002B0009	0	0.184806	0	0	0.184806	3.0132	NA	Protein NRT1/ PTR FAMILY 6.3
HORVU3Hr1G035070	Q001S0002B0009	0	0.618037	0	0	0.618037	3.01308	NA	Serine/threonine-protein phosphatase 7 long form-like protein
HORVU2Hr1G102710	Q001S0002B0011	0	0.407326	0	0	0.407326	3.01272	NA	Protein NRT1/ PTR FAMILY 8.3
HORVU2Hr1G028760	Q001S0002B0011	0	0.276815	0	0	0.276815	3.01199	NA	Chymotrypsin inhibitor
ENSRNA049466871	Q001S0002B0009	0	0.07253	0	0	0.07253	3.0115	NA	NA
HORVU0Hr1G013890	Q001S0002B0009	0	0.117086	0	0	0.117086	3.0115	NA	Peroxisomal (S)-2-hydroxy-acid oxidase
HORVU2Hr1G057700	Q001S0002B0011	0	0.320367	0	0	0.320367	3.01053	NA	Oxygen-evolving enhancer protein 1, chloroplastic
HORVU1Hr1G090710	Q001S0002B0011	0	0.231599	0	0	0.231599	3.01016	NA	malate dehydrogenase
HORVU3Hr1G023370	Q001S0002B0009	0	0.551607	0	0	0.551607	3.00931	NA	Glucose-1-phosphate adenylyltransferase family protein
HORVU7Hr1G091790	Q001S0002B0010	0.884136	0.782133	0	0	1.66627	3.00931	NA	Replication factor C subunit 1
ENSRNA049485909	Q001S0002B0011	0	0.0862215	0	0	0.0862215	3.00798	NA	NA
HORVU0Hr1G040430	Q001S0002B0011	0	0.135146	0	0	0.135146	3.00616	NA	Snf1-related kinase interactor 1, putative
HORVU2Hr1G025930	Q001S0002B0011	0	0.271195	0	0	0.271195	3.00556	NA	10 kDa chaperonin
ENSRNA049464320	Q001S0002B0009	0	0.0698244	0	0	0.0698244	3.00471	NA	NA
HORVU2Hr1G077560	Q001S0002B0011	0	0.352978	0	0	0.352978	3.00447	NA	Calmodulin-binding protein
ENSRNA049485909	Q001S0002B0009	0	0.0854341	0	0	0.0854341	3.00314	NA	NA
HORVU2Hr1G120850	Q001S0002B0009	0	0.448903	0	0	0.448903	3.00253	NA	unknown protein; Has 30201 Blast hits to 17322 proteins in 780 species: Archae - 12; Bacteria - 1396; Metazoa - 17338; Fungi - 3422; Plants - 5037; Viruses - 0; Other Eukaryotes - 2996 (source: NCBI BLink).
BLGH_05903	Q001S0002B0011	0	0.0423532	0	0	0.0423532	3.00229	NA	NA
HORVU1Hr1G094800	Q001S0002B0011	0	0.236231	0	0	0.236231	3.00133	NA	V-type proton ATPase subunit C
HORVU2Hr1G063210	Q001S0002B0011	0	0.32451	0	0	0.32451	3.00084	NA	Eukaryotic translation initiation factor 5A-1
HORVU2Hr1G081180	Q001S0002B0011	0	0.360139	0	0	0.360139	2.99928	NA	Sterile alpha motif (SAM) domain-containing protein
HORVU3Hr1G054710	Q001S0002B0011	0.43018	0.197143	0	0	0.627323	2.99855	NA	undescribed protein
ENSRNA050015162	Q001S0002B0010	0.706921	0.0440492	0	0	0.75097	2.99807	NA	NA
HORVU1Hr1G083660	Q001S0002B0011	0	0.217055	0	0	0.217055	2.99723	NA	General transcription factor 3C polypeptide 5
BLGH_03355	Q001S0002B0009	0	0.0326048	0	0	0.0326048	2.99687	NA	NA
HORVU0Hr1G018190	Q001S0002B0011	0	0.117883	0	0	0.117883	2.99675	NA	4-coumarate:CoA ligase 3
HORVU2Hr1G096960	Q001S0002B0010	0	0.38882	0	0	0.38882	2.99675	NA	glutathione peroxidase 6
ENSRNA050015287	Q001S0002B0010	0.706921	0.0440492	0	0	0.75097	2.99603	NA	NA
HORVU1Hr1G055440	Q001S0002B0011	0	0.183065	0	0	0.183065	2.99518	NA	Nucleoside diphosphate kinase family protein
HORVU7Hr1G006600	Q001S0002B0010	0.614212	0.530382	0	0	1.14459	2.99506	NA	Chromosome 3B, genomic scaffold, cultivar Chinese Spring
HORVU2Hr1G038570	Q001S0002B0011	0	0.287044	0	0	0.287044	2.99494	NA	Ribosome-recycling factor
HORVU1Hr1G070920	Q001S0002B0009	0	0.198383	0	0	0.198383	2.99458	NA	SelT-like protein
HORVU7Hr1G114510	Q001S0002B0010	0.95362	0.824671	0	0	1.77829	2.99146	NA	BZIP transcription factor
ENSRNA049489598	Q001S0002B0009	0	0.095707	0	0	0.095707	2.99086	NA	NA
ENSRNA050016405	Q001S0002B0010	0.706921	0.0440492	0	0	0.75097	2.99026	NA	NA
HORVU3Hr1G011910	Q001S0002B0011	0	0.490346	0	0	0.490346	2.98859	NA	undescribed protein
HORVU0Hr1G010020	Q001S0002B0011	0	0.110783	0	0	0.110783	2.98679	NA	Ubiquitin carboxyl-terminal hydrolase family protein
ENSRNA049485749	Q001S0002B0009	0.667267	0.0334867	0	0	0.700753	2.98584	NA	NA
HORVU2Hr1G060010	Q001S0002B0009	0	0.31653	0	0	0.31653	2.9856	NA	L-lactate dehydrogenase
HORVU3Hr1G037520	Q001S0002B0010	0.353119	0.18911	0	0	0.542229	2.98488	NA	RHOMBOID-like protein 14
HORVU1Hr1G027400	Q001S0002B0009	0	0.154574	0	0	0.154574	2.98142	NA	Ribosomal protein L18ae family
HORVU1Hr1G094920	Q001S0002B0011	0	0.231788	0	0	0.231788	2.9813	NA	Protein kinase superfamily protein
HORVU2Hr1G045250	Q001S0002B0009	0	0.294207	0	0	0.294207	2.9813	NA	Protein translation factor SUI1 homolog
HORVU7Hr1G082510	Q001S0002B0011	0.478331	0.827373	0	0	1.3057	2.98011	NA	mitogen-activated protein kinase 18
HORVU2Hr1G027760	Q001S0002B0011	0	0.268608	0	0	0.268608	2.98	NA	Mitochondrial substrate carrier family protein
HORVU1Hr1G090030	Q001S0002B0011	0	0.223279	0	0	0.223279	2.97964	NA	G-box binding factor 2
HORVU0Hr1G001340	Q001S0002B0011	0	0.10112	0	0	0.10112	2.97928	NA	Coiled-coil domain-containing protein 47
HORVU0Hr1G020110	Q001S0002B0011	0	0.115851	0	0	0.115851	2.97916	NA	heat shock factor binding protein
HORVU2Hr1G064160	Q001S0002B0011	0	0.322661	0	0	0.322661	2.97857	NA	sugar transporter 1
ENSRNA049482087	Q001S0002B0010	0	0.0770428	0	0	0.0770428	2.9775	NA	NA
HORVU2Hr1G051150	Q001S0002B0011	0	0.303205	0	0	0.303205	2.97714	NA	unknown function
HORVU0Hr1G005160	Q001S0002B0009	0	0.104884	0	0	0.104884	2.97655	NA	L-allo-threonine aldolase
HORVU2Hr1G031310	Q001S0002B0011	0	0.274335	0	0	0.274335	2.97596	NA	Protein TIFY 3B
BLGH_06672	Q001S0002B0011	0	0.0403995	0	0	0.0403995	2.97536	NA	NA
HORVU1Hr1G072270	Q001S0002B0011	0	0.197575	0	0	0.197575	2.97477	NA	60S ribosomal protein L36-2
HORVU2Hr1G071380	Q001S0002B0011	0	0.3343	0	0	0.3343	2.97323	NA	Exostosin family protein
AGP50790	Q001S0002B0010	0	0.0164584	0	0	0.0164584	2.97193	NA	NA
HORVU2Hr1G044910	Q001S0002B0011	0	0.291344	0	0	0.291344	2.96944	NA	receptor kinase 2
HORVU3Hr1G017630	Q001S0002B0011	0	0.499504	0	0	0.499504	2.9652	NA	Ca-2+ dependent nuclease
HORVU3Hr1G057570	Q001S0002B0009	0	0.769849	0	0	0.769849	2.96472	NA	D111/G-patch domain-containing protein
HORVU1Hr1G034070	Q001S0002B0010	0	0.158724	0	0	0.158724	2.96449	NA	Histone acetyltransferase GCN5
HORVU2Hr1G099170	Q001S0002B0011	0	0.38092	0	0	0.38092	2.96402	NA	Photosystem I P700 chlorophyll a apoprotein A1
HORVU3Hr1G009130	Q001S0002B0009	0	0.466565	0	0	0.466565	2.96402	NA	Protein of unknown function (DUF1218)
HORVU1Hr1G039600	Q001S0002B0011	0	0.161273	0	0	0.161273	2.96319	NA	Leucine-rich repeat receptor-like protein kinase family protein
HORVU2Hr1G079560	Q001S0002B0011	0	0.347058	0	0	0.347058	2.96308	NA	Histone superfamily protein
ENSRNA049488973	Q001S0002B0010	0	0.0913001	0	0	0.0913001	2.96296	NA	NA
HORVU0Hr1G030300	Q001S0002B0011	0.66163	0.0530709	0	0	0.7147	2.96225	NA	undescribed protein
HORVU1Hr1G058660	Q001S0002B0009	0	0.181379	0	0	0.181379	2.96131	NA	unknown function
HORVU2Hr1G063880	Q001S0002B0011	0	0.317477	0	0	0.317477	2.96084	NA	60S ribosomal protein L13a-2
HORVU0Hr1G009470	Q001S0002B0011	0	0.106893	0	0	0.106893	2.96061	NA	germin-like protein 2
HORVU1Hr1G020450	Q001S0002B0009	0	0.14317	0	0	0.14317	2.95932	NA	1-aminocyclopropane-1-carboxylate oxidase
ENSRNA049473657	Q001S0002B0009	0.636837	0.0228881	0	0	0.659725	2.95885	NA	NA
HORVU3Hr1G072260	Q001S0002B0010	0.690772	0	0.65338	HORVU3Hr1G072260.1	1.34415	2.95756	NA	vascular plant one zinc finger protein
HORVU0Hr1G016310	Q001S0002B0011	0	0.110073	0	0	0.110073	2.95732	NA	Endochitinase A
HORVU7Hr1G076050	Q001S0002B0011	0.471897	0.734953	0	0	1.20685	2.95709	NA	Protein of unknown function (DUF 3339)
HORVU1Hr1G070740	Q001S0002B0011	0	0.192033	0	0	0.192033	2.95697	NA	UDP-glucose pyrophosphorylase 3
HORVU7Hr1G091900	Q001S0002B0009	0.878918	0.681318	0	0	1.56024	2.95685	NA	centromere/kinetochore protein, putative (ZW10)
HORVU0Hr1G031270	Q001S0002B0009	0	0.0413244	0.988267	HORVU0Hr1G031270.4	1.02959	2.9565	NA	Ribulose bisphosphate carboxylase large chain
EPlHVUG00000039821	Q001S0002B0010	0	0.0951675	0	0	0.0951675	2.95615	NA	NA
HORVU2Hr1G021070	Q001S0002B0011	0	0.252678	0	0	0.252678	2.95603	NA	Cytochrome c oxidase subunit Vc family protein
HORVU0Hr1G002730	Q001S0002B0009	0	0.098987	0	0	0.098987	2.95533	NA	BnaC03g05420D protein
HORVU1Hr1G049280	Q001S0002B0011	0	0.170118	0	0	0.170118	2.95498	NA	Glutathione S-transferase family protein
HORVU3Hr1G038350	Q001S0002B0011	0	0.579805	0	0	0.579805	2.95381	NA	Mitochondrial import inner membrane translocase subunit Tim17/Tim22/Tim23 family protein
HORVU3Hr1G052060	Q001S0002B0009	0	0.681376	0	0	0.681376	2.95311	NA	undescribed protein
HORVU7Hr1G094160	Q001S0002B0011	0.882991	0.682485	0	0	1.56548	2.95194	NA	Succinyl-CoA ligase [ADP-forming] subunit alpha
HORVU1Hr1G055530	Q001S0002B0011	0	0.176899	0	0	0.176899	2.95124	NA	unknown protein; Has 30201 Blast hits to 17322 proteins in 780 species: Archae - 12; Bacteria - 1396; Metazoa - 17338; Fungi - 3422; Plants - 5037; Viruses - 0; Other Eukaryotes - 2996 (source: NCBI BLink).
HORVU2Hr1G083450	Q001S0002B0011	0.0893566	0.15473	0	0	0.244087	2.95066	NA	Histone H2B
HORVU2Hr1G072020	Q001S0002B0011	0	0.329903	0	0	0.329903	2.94973	NA	Chaperone protein ClpB
HORVU0Hr1G011720	Q001S0002B0009	0	0.106311	0	0	0.106311	2.94938	NA	Major pollen allergen Bet v 1-B
HORVU0Hr1G000900	Q001S0002B0010	0	0.0961464	0	0	0.0961464	2.94868	NA	undescribed protein
HORVU1Hr1G020240	Q001S0002B0009	0	0.140365	0	0	0.140365	2.94856	NA	NBS-LRR disease resistance protein homologue
HORVU2Hr1G066620	Q001S0002B0011	0	0.319098	0	0	0.319098	2.94844	NA	NADH dehydrogenase [ubiquinone] 1 alpha subcomplex subunit 2
HORVU0Hr1G000900	Q001S0002B0009	0	0.0959709	0	0	0.0959709	2.94716	NA	undescribed protein
ENSRNA049471780	Q001S0002B0011	0	0.066585	0	0	0.066585	2.94635	NA	NA
HORVU1Hr1G052860	Q001S0002B0009	0	0.173728	0	0	0.173728	2.94519	NA	Arsenate reductase 2.1
HORVU3Hr1G013790	Q001S0002B0011	0	0.47249	0	0	0.47249	2.94507	NA	Trans-2,3-enoyl-CoA reductase-like
HORVU0Hr1G026700	Q001S0002B0009	0	0.114562	0	0	0.114562	2.94449	NA	Sulfite reductase [NADPH] hemoprotein beta-component
ENSRNA049487953	Q001S0002B0010	0.657315	0.0336878	0	0	0.691003	2.94135	NA	NA
BLGH_03355	Q001S0002B0011	0	0.0233504	0	0	0.0233504	2.94054	NA	NA
HORVU2Hr1G074700	Q001S0002B0011	0	0.332394	0	0	0.332394	2.94054	NA	Sphingomyelin synthetase family protein isoform 1
HORVU1Hr1G057530	Q001S0002B0011	0	0.176414	0	0	0.176414	2.93881	NA	Signal peptidase I
HORVU1Hr1G027420	Q001S0002B0011	0	0.147051	0	0	0.147051	2.93869	NA	Heat shock 70 kDa protein 15
HORVU2Hr1G079920	Q001S0002B0011	0	0.342955	0	0	0.342955	2.938	NA	Chlorophyll a-b binding protein, chloroplastic
HORVU6Hr1G060520	Q001S0002B0011	0.0751378	0.485484	0	0	0.560622	2.93684	NA	unknown function
HORVU1Hr1G084750	Q001S0002B0011	0	0.204932	0	0	0.204932	2.93661	NA	CASP-like protein 1U2
BLGH_01235	Q001S0002B0009	0	0.0145888	0	0	0.0145888	2.93511	NA	NA
ENSRNA049486527	Q001S0002B0009	0.687207	0.0270975	0	0	0.714305	2.93372	NA	NA
AGP50738	Q001S0002B0009	0	0	0.754513	AGP50738	0.754513	2.93257	NA	NA
HORVU1Hr1G058660	Q001S0002B0010	0	0.176604	0	0	0.176604	2.92958	NA	unknown function
HORVU2Hr1G059620	Q001S0002B0011	0	0.300533	0	0	0.300533	2.92889	NA	Phosphatidylglycerol/phosphatidylinositol transfer protein
ENSRNA049465936	Q001S0002B0010	0	0.0603754	0	0	0.0603754	2.92877	NA	NA
BLGH_02114	Q001S0002B0011	0	0.0166266	0	0	0.0166266	2.92831	NA	NA
HORVU7Hr1G050670	Q001S0002B0009	0	0.618447	0.0685921	HORVU7Hr1G050670.1	0.687039	2.92808	NA	lipoxygenase 2
ENSRNA049486862	Q001S0002B0009	0.617936	0.0301948	0	0	0.64813	2.92797	NA	NA
HORVU3Hr1G073910	Q001S0002B0009	0.740875	0.185998	0	0	0.926873	2.92717	NA	exocyst subunit exo70 family protein E1
BLGH_00092-mRNA-1	Q001S0002B0009	0	0	0.754513	BLGH_00092-mRNA-1	0.754513	2.92648	NA	NA
HORVU3Hr1G025820	Q001S0002B0011	0	0.496693	0	0	0.496693	2.92613	NA	Mitochondrial substrate carrier family protein
HORVU2Hr1G008140	Q001S0002B0011	0	0.229393	0	0	0.229393	2.92487	NA	receptor kinase 3
HORVU1Hr1G045310	Q001S0002B0009	0	0.160751	0	0	0.160751	2.92464	NA	Ras-related protein Rab-19
ENSRNA049487226	Q001S0002B0009	0	0.0819354	0	0	0.0819354	2.9243	NA	NA
BLGH_01696-mRNA-1	Q001S0002B0009	0	0	0.840253	BLGH_01696-mRNA-1	0.840253	2.92029	NA	NA
HORVU2Hr1G075470	Q001S0002B0011	0	0.328359	0	0	0.328359	2.92006	NA	Protein kinase superfamily protein
HORVU2Hr1G099170	Q001S0002B0009	0	0.368046	0	0	0.368046	2.91858	NA	Photosystem I P700 chlorophyll a apoprotein A1
AGP50799	Q001S0002B0009	0.518943	0	0	0	0.518943	2.91835	NA	NA
HORVU1Hr1G051910	Q001S0002B0011	0	0.16771	0	0	0.16771	2.91835	NA	tobamovirus multiplication protein 3
HORVU0Hr1G027620	Q001S0002B0011	0	0.111379	0	0	0.111379	2.91801	NA	Ribulose bisphosphate carboxylase large chain
HORVU0Hr1G029790	Q001S0002B0011	0	0.111666	0	0	0.111666	2.91653	NA	Ribulose bisphosphate carboxylase large chain
HORVU3Hr1G009470	Q001S0002B0009	0	0.445881	0	0	0.445881	2.91596	NA	Serine carboxypeptidase-like 18
HORVU0Hr1G036320	Q001S0002B0011	0	0.114998	0	0	0.114998	2.9155	NA	50S ribosomal protein L32, chloroplastic
HORVU1Hr1G022660	Q001S0002B0011	0	0.137021	0	0	0.137021	2.91311	NA	Chlororespiratory reduction31
HORVU1Hr1G077470	Q001S0002B0011	0	0.192134	0	0	0.192134	2.91254	NA	Thioredoxin-like protein 4A
HORVU2Hr1G036390	Q001S0002B0009	0	0.26779	0	0	0.26779	2.91254	NA	Proteasome subunit alpha type-2
HORVU0Hr1G027620	Q001S0002B0009	0	0.110681	0	0	0.110681	2.91163	NA	Ribulose bisphosphate carboxylase large chain
AGP50799	Q001S0002B0011	0.485979	0	0	0	0.485979	2.91095	NA	NA
HORVU2Hr1G118270	Q001S0002B0009	0	0.406235	0	0	0.406235	2.91095	NA	ubiquitin-conjugating enzyme 10
HORVU2Hr1G022600	Q001S0002B0011	0	0.244601	0	0	0.244601	2.90574	NA	Glutaredoxin family protein
HORVU1Hr1G020400	Q001S0002B0011	0	0.132603	0	0	0.132603	2.90461	NA	cullin 1
HORVU2Hr1G029350	Q001S0002B0011	0	0.255631	0	0	0.255631	2.90438	NA	adenylate kinase family protein
HORVU3Hr1G046570	Q001S0002B0011	0	0.164211	0.702079	HORVU3Hr1G046570.1,HORVU3Hr1G046570.10,HORVU3Hr1G046570.11,HORVU3Hr1G046570.12,HORVU3Hr1G046570.13,HORVU3Hr1G046570.14,HORVU3Hr1G046570.15,HORVU3Hr1G046570.16,HORVU3Hr1G046570.3,HORVU3Hr1G046570.4,HORVU3Hr1G046570.5,HORVU3Hr1G046570.6,HORVU3Hr1G046570.7,HORVU3Hr1G046570.8,HORVU3Hr1G046570.9	0.86629	2.90427	NA	Piezo-type mechanosensitive ion channel component 2
HORVU2Hr1G096240	Q001S0002B0009	0	0.360831	0	0	0.360831	2.90348	NA	Protein S-acyltransferase 10
HORVU3Hr1G014120	Q001S0002B0009	0	0.455282	0	0	0.455282	2.90178	NA	unknown function
HORVU2Hr1G115210	Q001S0002B0011	0	0.395013	0	0	0.395013	2.90009	NA	RNA-binding (RRM/RBD/RNP motifs) family protein
HORVU2Hr1G030820	Q001S0002B0011	0	0.256581	0	0	0.256581	2.89987	NA	alanine aminotransferase 2
HORVU1Hr1G041710	Q001S0002B0011	0	0.151001	0	0	0.151001	2.89953	NA	Mitochondrial import inner membrane translocase subunit tim16
HORVU2Hr1G080630	Q001S0002B0009	0	0.334135	0	0	0.334135	2.89897	NA	14-3-3-like protein GF14-B
HORVU2Hr1G022180	Q001S0002B0009	0	0.241294	0	0	0.241294	2.89807	NA	MICAL C-terminal-like protein, putative
HORVU2Hr1G087970	Q001S0002B0011	0	0.348201	0	0	0.348201	2.89638	NA	Isocitrate dehydrogenase [NADP]
HORVU0Hr1G009040	Q001S0002B0011	0	0.0959093	0	0	0.0959093	2.89526	NA	Mitochondrial import inner membrane translocase subunit TIM22-2
HORVU2Hr1G097220	Q001S0002B0010	0	0.360613	0	0	0.360613	2.89436	NA	Vesicle-associated membrane protein-associated protein A
HORVU2Hr1G091870	Q001S0002B0011	0.134401	0.147903	0	0	0.282304	2.89424	NA	Peroxisomal membrane protein 11-4
BLGH_00986	Q001S0002B0011	0.444581	0	0	0	0.444581	2.89245	NA	NA
HORVU3Hr1G009360	Q001S0002B0011	0	0.435553	0	0	0.435553	2.89223	NA	Non-specific lipid-transfer protein 4.1
BLGH_00373	Q001S0002B0011	0.417885	0	0	0	0.417885	2.892	NA	NA
HORVU0Hr1G001270	Q001S0002B0009	0	0.0897254	0	0	0.0897254	2.89055	NA	calmodulin 7
HORVU2Hr1G084590	Q001S0002B0011	0	0.339368	0	0	0.339368	2.88898	NA	Coffea canephora DH200=94 genomic scaffold, scaffold_15
HORVU2Hr1G013680	Q001S0002B0009	0	0.226131	0	0	0.226131	2.88775	NA	Elongation factor 1-alpha
HORVU6Hr1G016390	Q001S0002B0010	0.506898	0	0.731369	HORVU6Hr1G016390.13,HORVU6Hr1G016390.14,HORVU6Hr1G016390.15,HORVU6Hr1G016390.16,HORVU6Hr1G016390.17,HORVU6Hr1G016390.18,HORVU6Hr1G016390.19,HORVU6Hr1G016390.20,HORVU6Hr1G016390.21,HORVU6Hr1G016390.22,HORVU6Hr1G016390.23,HORVU6Hr1G016390.24,HORVU6Hr1G016390.25,HORVU6Hr1G016390.26,HORVU6Hr1G016390.27,HORVU6Hr1G016390.28,HORVU6Hr1G016390.29	1.23827	2.88697	NA	Pentatricopeptide repeat-containing protein
ENSRNA049434419	Q001S0002B0009	0.951957	0	0	0	0.951957	2.88619	NA	NA
ENSRNA049489395	Q001S0002B0009	0	0.0835131	0	0	0.0835131	2.88607	NA	NA
ENSRNA049434419	Q001S0002B0011	0.950855	0	0	0	0.950855	2.88574	NA	NA
HORVU1Hr1G035720	Q001S0002B0009	0	0.144883	0	0	0.144883	2.8844	NA	ribulose bisphosphate carboxylase small chain 1A
HORVU2Hr1G010670	Q001S0002B0011	0	0.221186	0	0	0.221186	2.8834	NA	ribulose bisphosphate carboxylase small chain 1A
HORVU3Hr1G067110	Q001S0002B0010	0	0.737323	0	0	0.737323	2.8834	NA	Glycine dehydrogenase (decarboxylating)
HORVU1Hr1G017570	Q001S0002B0009	0	0.125987	0	0	0.125987	2.88228	NA	Aspartic protease 3
ENSRNA049486265	Q001S0002B0011	0	0.0712553	0	0	0.0712553	2.88006	NA	NA
HORVU1Hr1G045720	Q001S0002B0009	0	0.15227	0	0	0.15227	2.87751	NA	NAD-dependent malic enzyme 2
ENSRNA049437216	Q001S0002B0009	0.951957	0	0	0	0.951957	2.87717	NA	NA
HORVU1Hr1G038120	Q001S0002B0011	0	0.144539	0	0	0.144539	2.87706	NA	CHY-type/CTCHY-type/RING-type Zinc finger protein
ENSRNA049437216	Q001S0002B0011	0.950855	0	0	0	0.950855	2.87673	NA	NA
ENSRNA049485876	Q001S0002B0011	0	0.0685671	0	0	0.0685671	2.87584	NA	NA
HORVU2Hr1G003460	Q001S0002B0011	0	0.211355	0	0	0.211355	2.87529	NA	ATP-dependent Clp protease adapter protein ClpS
HORVU2Hr1G072650	Q001S0002B0011	0	0.312385	0	0	0.312385	2.87507	NA	ATP synthase D chain, mitochondrial
HORVU2Hr1G063630	Q001S0002B0011	0	0.292799	0	0	0.292799	2.87429	NA	purple acid phosphatase 9
HORVU2Hr1G073760	Q001S0002B0011	0	0.313385	0	0	0.313385	2.87042	NA	Peroxiredoxin-2
BLGH_02776	Q001S0002B0011	0.43846	0	0	0	0.43846	2.86877	NA	NA
BLGH_02776-mRNA-1	Q001S0002B0009	0	0	0.599278	BLGH_02776-mRNA-1	0.599278	2.86789	NA	NA
HORVU2Hr1G037680	Q001S0002B0011	0	0.260351	0	0	0.260351	2.86778	NA	Pyridoxamine 5'-phosphate oxidase family protein
HORVU2Hr1G018440	Q001S0002B0011	0	0.22639	0	0	0.22639	2.86667	NA	Peroxidase superfamily protein
ENSRNA049481784	Q001S0002B0009	0	0.0600761	0	0	0.0600761	2.8659	NA	NA
BLGH_05321-mRNA-1	Q001S0002B0009	0	0	0.849278	BLGH_05321-mRNA-1	0.849278	2.86557	NA	NA
HORVU4Hr1G044570	Q001S0002B0009	0.757713	0.225194	0	0	0.982907	2.86535	NA	SWI/SNF complex subunit SWI3C
HORVU7Hr1G071240	Q001S0002B0011	0.277999	0.62786	0	0	0.905859	2.86513	NA	60S ribosomal protein L34
BLGH_02043-mRNA-1	Q001S0002B0010	0	0	0.534662	BLGH_02043-mRNA-1	0.534662	2.86436	NA	NA
ENSRNA049479844	Q001S0002B0009	0	0.0583112	0	0	0.0583112	2.86414	NA	NA
HORVU7Hr1G034990	Q001S0002B0010	0.410517	0	0.824957	HORVU7Hr1G034990.1,HORVU7Hr1G034990.11,HORVU7Hr1G034990.17,HORVU7Hr1G034990.37,HORVU7Hr1G034990.7	1.23547	2.86392	NA	Kinesin-related protein 11
BLGH_01957	Q001S0002B0009	0.361628	0	0	0	0.361628	2.86337	NA	NA
HORVU2Hr1G070890	Q001S0002B0009	0	0.303461	0	0	0.303461	2.86294	NA	CCA-adding enzyme
HORVU7Hr1G071660	Q001S0002B0011	0.301076	0.620949	0	0	0.922025	2.86283	NA	DNA-directed RNA polymerase II subunit 1
HORVU0Hr1G022780	Q001S0002B0010	0	0.0995769	0	0	0.0995769	2.86129	NA	1,4-alpha-glucan branching enzyme GlgB
HORVU0Hr1G031270	Q001S0002B0011	0	0.103925	0	0	0.103925	2.85964	NA	Ribulose bisphosphate carboxylase large chain
HORVU2Hr1G048660	Q001S0002B0011	0	0.273931	0	0	0.273931	2.85756	NA	alpha-mannosidase
HORVU1Hr1G040330	Q001S0002B0009	0	0.142174	0	0	0.142174	2.85735	NA	unknown function
BLGH_02782	Q001S0002B0009	0.383144	0	0	0	0.383144	2.85658	NA	NA
HORVU2Hr1G025450	Q001S0002B0011	0	0.237441	0	0	0.237441	2.85614	NA	Acetyl esterase
HORVU1Hr1G000620	Q001S0002B0011	0	0.10952	0	0	0.10952	2.85549	NA	Transcription initiation factor TFIID subunit 6
HORVU2Hr1G067110	Q001S0002B0009	0	0.295108	0	0	0.295108	2.85549	NA	unknown function
ENSRNA049438923	Q001S0002B0011	0	0.0351152	0	0	0.0351152	2.85494	NA	NA
ENSRNA049488237	Q001S0002B0010	0	0.0739865	0	0	0.0739865	2.85472	NA	NA
HORVU3Hr1G024170	Q001S0002B0011	0	0.453965	0	0	0.453965	2.8545	NA	NADH:cytochrome B5 reductase 1
HORVU1Hr1G069100	Q001S0002B0011	0	0.0653096	0.473441	HORVU1Hr1G069100.18,HORVU1Hr1G069100.22,HORVU1Hr1G069100.33	0.538751	2.85396	NA	Protein kinase superfamily protein
HORVU0Hr1G009390	Q001S0002B0009	0	0.0912108	0	0	0.0912108	2.85374	NA	germin-like protein 2
BLGH_02986-mRNA-1	Q001S0002B0010	0	0	0.534662	BLGH_02986-mRNA-1	0.534662	2.85156	NA	NA
BLGH_01468	Q001S0002B0011	0.272856	0	0	0	0.272856	2.85112	NA	NA
HORVU1Hr1G088560	Q001S0002B0011	0	0.191498	0	0	0.191498	2.85091	NA	GDP-D-mannose 3',5'-epimerase
ENSRNA049467758	Q001S0002B0011	0	0.0509289	0	0	0.0509289	2.85036	NA	NA
BLGH_04191	Q001S0002B0009	0	0.0134133	0	0	0.0134133	2.84916	NA	NA
HORVU1Hr1G013470	Q001S0002B0011	0	0.114702	0	0	0.114702	2.84884	NA	Delta-aminolevulinic acid dehydratase
BLGH_04987-mRNA-1	Q001S0002B0009	0	0	0.701264	BLGH_04987-mRNA-1	0.701264	2.84873	NA	NA
HORVU2Hr1G122270	Q001S0002B0011	0	0.387474	0	0	0.387474	2.84873	NA	Glutathione S-transferase family protein
HORVU6Hr1G055570	Q001S0002B0011	0.161061	0.425831	0	0	0.586892	2.84873	NA	TNF receptor-associated factor 6
HORVU2Hr1G038140	Q001S0002B0011	0	0.256305	0	0	0.256305	2.84862	NA	phenylalanine ammonia-lyase 2
BLGH_03650-mRNA-1	Q001S0002B0011	0	0	0.570439	BLGH_03650-mRNA-1	0.570439	2.84775	NA	NA
ENSRNA049481787	Q001S0002B0009	0.626405	0.0115257	0	0	0.637931	2.84775	NA	NA
HORVU1Hr1G071260	Q001S0002B0011	0	0.175373	0	0	0.175373	2.84742	NA	tyrosine aminotransferase 3
HORVU2Hr1G015410	Q001S0002B0011	0	0.218488	0	0	0.218488	2.84645	NA	Wound-induced protein 1
BLGH_02102-mRNA-1	Q001S0002B0009	0	0	0.433213	BLGH_02102-mRNA-1	0.433213	2.84536	NA	NA
HORVU7Hr1G107060	Q001S0002B0011	0.125041	0.886792	0	0	1.01183	2.84536	NA	undescribed protein
HORVU2Hr1G088420	Q001S0002B0011	0	0.335367	0	0	0.335367	2.84406	NA	ammonium transporter 1;1
HORVU3Hr1G004330	Q001S0002B0011	0	0.402862	0	0	0.402862	2.84276	NA	FeS cluster assembly protein SufD
BLGH_01779	Q001S0002B0011	0.252057	0	0	0	0.252057	2.84254	NA	NA
HORVU3Hr1G035650	Q001S0002B0011	0	0.482154	0	0	0.482154	2.842	NA	rapid alkalinization factor 23
HORVU3Hr1G026470	Q001S0002B0011	0	0.453082	0	0	0.453082	2.84179	NA	Serine/threonine-protein phosphatase 5
HORVU7Hr1G120860	Q001S0002B0011	0	0.668807	0.570439	HORVU7Hr1G120860.1	1.23925	2.84157	NA	Vacuolar protein sorting-associated protein 52 A
HORVU2Hr1G073820	Q001S0002B0011	0	0.304131	0	0	0.304131	2.83768	NA	Ferredoxin-thioredoxin reductase, catalytic chain
HORVU3Hr1G014770	Q001S0002B0011	0	0.426374	0	0	0.426374	2.83725	NA	undescribed protein
HORVU0Hr1G008620	Q001S0002B0011	0	0.0886406	0	0	0.0886406	2.83714	NA	inositol polyphosphate 5-phosphatase I
HORVU1Hr1G016760	Q001S0002B0009	0	0.115819	0	0	0.115819	2.83714	NA	Pectate lyase family protein
HORVU3Hr1G038490	Q001S0002B0011	0	0.491522	0	0	0.491522	2.83639	NA	Chromosome 3B, genomic scaffold, cultivar Chinese Spring
BLGH_05087-mRNA-1	Q001S0002B0010	0	0	0.630849	BLGH_05087-mRNA-1	0.630849	2.83563	NA	NA
ENSRNA049447836	Q001S0002B0009	0	0.0424656	0	0	0.0424656	2.83563	NA	NA
HORVU3Hr1G063470	Q001S0002B0009	0	0.624214	0	0	0.624214	2.83499	NA	DNA LIGASE 6
BLGH_05373	Q001S0002B0009	0	0.0152495	0	0	0.0152495	2.83348	NA	NA
BLGH_04967	Q001S0002B0011	0	0.0135868	0	0	0.0135868	2.83337	NA	NA
HORVU1Hr1G090740	Q001S0002B0011	0	0.192485	0	0	0.192485	2.83283	NA	unknown function
HORVU2Hr1G076530	Q001S0002B0011	0	0.306705	0	0	0.306705	2.8323	NA	Ribosome maturation factor RimP
HORVU2Hr1G073590	Q001S0002B0011	0	0.301423	0	0	0.301423	2.83165	NA	SANTA (SANT associated) protein
BLGH_05879-mRNA-1	Q001S0002B0010	0	0	0.675043	BLGH_05879-mRNA-1	0.675043	2.8309	NA	NA
ENSRNA049479844	Q001S0002B0010	0	0.0545001	0	0	0.0545001	2.83068	NA	NA
HORVU2Hr1G083530	Q001S0002B0009	0	0.32173	0	0	0.32173	2.83047	NA	Mitochondrial inner membrane protease ATP23
HORVU1Hr1G058810	Q001S0002B0011	0	0.159373	0	0	0.159373	2.82854	NA	UDP-glucuronic acid decarboxylase 1
BLGH_05865	Q001S0002B0011	0.467437	0	0	0	0.467437	2.82704	NA	NA
BLGH_05946	Q001S0002B0009	0	0.0160699	0	0	0.0160699	2.82618	NA	NA
ENSRNA049483298	Q001S0002B0009	0	0.0566971	0	0	0.0566971	2.82426	NA	NA
HORVU2Hr1G041270	Q001S0002B0011	0	0.254191	0	0	0.254191	2.82308	NA	Chlorophyll a-b binding protein 6, chloroplastic
HORVU2Hr1G041470	Q001S0002B0011	0	0.255584	0	0	0.255584	2.82298	NA	Laccase
HORVU2Hr1G049070	Q001S0002B0011	0	0.26684	0	0	0.26684	2.82233	NA	SNARE associated Golgi protein family
HORVU2Hr1G030630	Q001S0002B0011	0	0.238187	0	0	0.238187	2.82212	NA	Protein WEAK CHLOROPLAST MOVEMENT UNDER BLUE LIGHT 1
BLGH_03307-mRNA-1	Q001S0002B0009	0	0	0.380866	BLGH_03307-mRNA-1	0.380866	2.82127	NA	NA
ENSRNA050016791	Q001S0002B0011	0.847308	0.0144776	0	0	0.861785	2.8202	NA	NA
ENSRNA049439836	Q001S0002B0010	0	0.030533	0	0	0.030533	2.8186	NA	NA
BLGH_02850-mRNA-1	Q001S0002B0009	0	0	0.308664	BLGH_02850-mRNA-1	0.308664	2.81701	NA	NA
HORVU2Hr1G043980	Q001S0002B0011	0	0.257817	0	0	0.257817	2.81595	NA	Transmembrane protein, putative
HORVU0Hr1G006260	Q001S0002B0011	0.777269	0.0196191	0	0	0.796888	2.81573	NA	Minor spike protein
ENSRNA049485995	Q001S0002B0011	0.678255	0.0103882	0	0	0.688643	2.81552	NA	NA
BLGH_05845-mRNA-1	Q001S0002B0011	0	0	0.570439	BLGH_05845-mRNA-1	0.570439	2.8151	NA	NA
HORVU2Hr1G124800	Q001S0002B0011	0	0.37942	0	0	0.37942	2.81478	NA	Thioredoxin superfamily protein
ENSRNA049450738	Q001S0002B0010	0	0.0427103	0	0	0.0427103	2.81435	NA	NA
HORVU1Hr1G051020	Q001S0002B0011	0	0.145142	0	0	0.145142	2.8134	NA	xyloglucan endotransglucosylase/hydrolase 28
HORVU7Hr1G107310	Q001S0002B0011	0.214737	0.740963	0	0	0.9557	2.81297	NA	Rad7, putative
HORVU2Hr1G075010	Q001S0002B0011	0	0.29777	0	0	0.29777	2.81276	NA	nicotinate phosphoribosyltransferase 2
BLGH_05445-mRNA-1	Q001S0002B0010	0	0	0.534662	BLGH_05445-mRNA-1	0.534662	2.81244	NA	NA
BLGH_05451-mRNA-1	Q001S0002B0010	0	0	0.534662	BLGH_05451-mRNA-1	0.534662	2.81213	NA	NA
BLGH_05455-mRNA-1	Q001S0002B0010	0	0	0.534662	BLGH_05455-mRNA-1	0.534662	2.81181	NA	NA
HORVU1Hr1G074110	Q001S0002B0009	0	0.173639	0	0	0.173639	2.81181	NA	histone deacetylase 8
BLGH_05456-mRNA-1	Q001S0002B0010	0	0	0.534662	BLGH_05456-mRNA-1	0.534662	2.81149	NA	NA
HORVU1Hr1G016200	Q001S0002B0009	0	0.110895	0	0	0.110895	2.81149	NA	Long-chain-fatty-acid--CoA ligase 5
BLGH_05457-mRNA-1	Q001S0002B0010	0	0	0.534662	BLGH_05457-mRNA-1	0.534662	2.81117	NA	NA
HORVU7Hr1G100500	Q001S0002B0011	0.267515	0.68815	0	0	0.955665	2.81096	NA	EH domain-containing protein 1
HORVU5Hr1G010600	Q001S0002B0010	7.54747e-05	0	0.785962	HORVU5Hr1G010600.14,HORVU5Hr1G010600.15,HORVU5Hr1G010600.16,HORVU5Hr1G010600.17	0.786037	2.81043	NA	Nuclear transcription factor Y subunit A-7
HORVU2Hr1G032170	Q001S0002B0011	0	0.23935	0	0	0.23935	2.81022	NA	Acidic leucine-rich nuclear phosphoprotein 32-related protein 1
HORVU2Hr1G036080	Q001S0002B0011	0	0.243077	0	0	0.243077	2.81022	NA	U-box domain-containing protein 4
HORVU0Hr1G012460	Q001S0002B0011	0	0.0881818	0	0	0.0881818	2.80884	NA	Plastid-lipid-associated protein, chloroplastic
BLGH_03410-mRNA-1	Q001S0002B0010	0	0	0.318891	BLGH_03410-mRNA-1	0.318891	2.80874	NA	NA
BLGH_01984-mRNA-1	Q001S0002B0011	0	0	0.184758	BLGH_01984-mRNA-1	0.184758	2.80853	NA	NA
HORVU3Hr1G010780	Q001S0002B0011	0	0.40235	0	0	0.40235	2.8081	NA	Ras-related protein Rab-1A
HORVU7Hr1G120040	Q001S0002B0011	0.345369	0.736111	0	0	1.08148	2.808	NA	Chromosome 3B, genomic scaffold, cultivar Chinese Spring
BLGH_05496	Q001S0002B0011	0	0.0125199	0	0	0.0125199	2.80557	NA	NA
BLGH_02421	Q001S0002B0011	0.103096	0	0	0	0.103096	2.80399	NA	NA
HORVU1Hr1G007810	Q001S0002B0009	0	0.10536	0	0	0.10536	2.80367	NA	UDP-Glycosyltransferase superfamily protein
HORVU2Hr1G004170	Q001S0002B0011	0	0.195761	0	0	0.195761	2.80336	NA	Chalcone synthase 2
HORVU3Hr1G038490	Q001S0002B0009	0	0.471714	0	0	0.471714	2.80336	NA	Chromosome 3B, genomic scaffold, cultivar Chinese Spring
HORVU1Hr1G088780	Q001S0002B0009	0	0.183698	0	0	0.183698	2.80294	NA	COLD REGULATED 314 INNER MEMBRANE 1
HORVU0Hr1G008640	Q001S0002B0009	0	0.0838614	0	0	0.0838614	2.80083	NA	Tryptophan/tyrosine permease
HORVU1Hr1G055890	Q001S0002B0011	0	0.149042	0	0	0.149042	2.80031	NA	dual specificity protein phosphatase 1
HORVU2Hr1G050820	Q001S0002B0010	0	0.264277	0	0	0.264277	2.8002	NA	unknown function
ENSRNA049440154	Q001S0002B0010	0.621293	0	0	0	0.621293	2.79989	NA	NA
BLGH_03098	Q001S0002B0011	0.120335	0	0	0	0.120335	2.7981	NA	NA
BLGH_02611	Q001S0002B0009	0	0.00481581	0	0	0.00481581	2.79726	NA	NA
BLGH_04273-mRNA-1	Q001S0002B0010	0	0	0.318891	BLGH_04273-mRNA-1	0.318891	2.79716	NA	NA
HORVU3Hr1G049790	Q001S0002B0011	0	0.507244	0	0	0.507244	2.79663	NA	50S ribosomal protein L34
HORVU7Hr1G091520	Q001S0002B0011	0.38767	0	0.473441	HORVU7Hr1G091520.12,HORVU7Hr1G091520.13	0.861111	2.7959	NA	receptor kinase 3
HORVU1Hr1G020400	Q001S0002B0009	0	0.111346	0	0	0.111346	2.79402	NA	cullin 1
HORVU3Hr1G003940	Q001S0002B0009	0	0.382249	0	0	0.382249	2.79329	NA	Mannose-6-phosphate isomerase 1
HORVU2Hr1G010870	Q001S0002B0011	0	0.200291	0	0	0.200291	2.79182	NA	40S ribosomal protein S6
HORVU1Hr1G023460	Q001S0002B0011	0	0.113904	0	0	0.113904	2.79088	NA	gibberellin 2-oxidase 6
HORVU3Hr1G035000	Q001S0002B0011	0	0.453425	0	0	0.453425	2.79088	NA	Small COPII coat GTPase SAR1
BLGH_04941-mRNA-1	Q001S0002B0010	0	0	0.318891	BLGH_04941-mRNA-1	0.318891	2.78901	NA	NA
HORVU1Hr1G071380	Q001S0002B0011	0	0.164869	0	0	0.164869	2.78817	NA	unknown function
HORVU7Hr1G095400	Q001S0002B0011	0	0.625896	0.0877598	HORVU7Hr1G095400.6	0.713655	2.78817	NA	F-box protein SKIP31
HORVU1Hr1G061820	Q001S0002B0009	0	0.153409	0	0	0.153409	2.78713	NA	GDSL esterase/lipase
BLGH_03991-mRNA-1	Q001S0002B0011	0	0	0.249423	BLGH_03991-mRNA-1	0.249423	2.78661	NA	NA
BLGH_03333-mRNA-1	Q001S0002B0009	0	0	0.166065	BLGH_03333-mRNA-1	0.166065	2.78557	NA	NA
HORVU3Hr1G002000	Q001S0002B0011	0	0.376853	0	0	0.376853	2.78515	NA	germin-like protein 9
HORVU1Hr1G073910	Q001S0002B0010	0	0.168305	0	0	0.168305	2.78453	NA	D111/G-patch domain-containing protein
HORVU1Hr1G022570	Q001S0002B0009	0	0.111809	0	0	0.111809	2.78391	NA	60S ribosomal protein L18-2
ENSRNA049486812	Q001S0002B0011	0	0.0577865	0	0	0.0577865	2.78339	NA	NA
BLGH_04400-mRNA-1	Q001S0002B0009	0	0	0.271661	BLGH_04400-mRNA-1	0.271661	2.78277	NA	NA
HORVU1Hr1G037810	Q001S0002B0009	0	0.125838	0	0	0.125838	2.78277	NA	Leucine-rich repeat family protein
HORVU2Hr1G019190	Q001S0002B0011	0	0.207699	0	0	0.207699	2.78277	NA	DNA-directed RNA polymerases II, IV and V subunit 8B
BLGH_03441	Q001S0002B0011	0.0830112	0	0	0	0.0830112	2.78225	NA	NA
BLGH_03233	Q001S0002B0011	0.0564526	0	0	0	0.0564526	2.78204	NA	NA
BLGH_05967	Q001S0002B0011	0.251478	0	0	0	0.251478	2.78194	NA	NA
HORVU1Hr1G029060	Q001S0002B0009	0	0.118773	0	0	0.118773	2.78173	NA	undescribed protein
BLGH_03646	Q001S0002B0011	0.0883607	0	0	0	0.0883607	2.78121	NA	NA
ENSRNA049486265	Q001S0002B0010	0	0.0561062	0	0	0.0561062	2.77955	NA	NA
HORVU3Hr1G012850	Q001S0002B0009	0	0.392021	0	0	0.392021	2.77769	NA	chromatin-remodeling protein 11
BLGH_05562-mRNA-1	Q001S0002B0010	0	0	0.318891	BLGH_05562-mRNA-1	0.318891	2.77697	NA	NA
HORVU4Hr1G056950	Q001S0002B0011	0	0.226632	0.203233	HORVU4Hr1G056950.4	0.429865	2.77676	NA	Phosphatidylinositol transfer protein 2
HORVU2Hr1G086140	Q001S0002B0011	0	0.311378	0	0	0.311378	2.77624	NA	S-adenosylmethionine decarboxylase proenzyme
ENSRNA049443141	Q001S0002B0009	0.550554	0	0	0	0.550554	2.77593	NA	NA
BLGH_05845	Q001S0002B0011	0.208603	0	0	0	0.208603	2.77542	NA	NA
HORVU3Hr1G003470	Q001S0002B0009	0	0.376167	0	0	0.376167	2.7749	NA	Chromosome 3B, genomic scaffold, cultivar Chinese Spring
BLGH_05035	Q001S0002B0011	0	0.00836914	0	0	0.00836914	2.7747	NA	NA
HORVU3Hr1G016770	Q001S0002B0011	0	0.401357	0	0	0.401357	2.77418	NA	Senescence-associated protein
HORVU2Hr1G089090	Q001S0002B0011	0	0.315922	0	0	0.315922	2.77212	NA	60S ribosomal protein L14-1
HORVU0Hr1G008350	Q001S0002B0011	0	0.0793476	0	0	0.0793476	2.77171	NA	dynamin-like protein 6
ENSRNA049447662	Q001S0002B0009	0	0.0325678	0	0	0.0325678	2.7714	NA	NA
HORVU3Hr1G030010	Q001S0002B0011	0	0.427394	0	0	0.427394	2.76955	NA	GDT1-like protein 1, chloroplastic
HORVU2Hr1G004980	Q001S0002B0011	0	0.19067	0	0	0.19067	2.76852	NA	NAD(P)-binding Rossmann-fold superfamily protein
HORVU1Hr1G002510	Q001S0002B0010	0	0.096349	0	0	0.096349	2.76801	NA	Nuclear inhibitor of protein phosphatase 1
HORVU2Hr1G056110	Q001S0002B0009	0	0.260975	0	0	0.260975	2.7679	NA	ubiquitin-conjugating enzyme 3
HORVU3Hr1G043350	Q001S0002B0009	0	0.466071	0	0	0.466071	2.7676	NA	Carboxypeptidase O
HORVU1Hr1G041970	Q001S0002B0009	0	0.126241	0	0	0.126241	2.76678	NA	unknown protein; Has 28 Blast hits to 28 proteins in 12 species: Archae - 0; Bacteria - 0; Metazoa - 0; Fungi - 0; Plants - 28; Viruses - 0; Other Eukaryotes - 0 (source: NCBI BLink).
HORVU2Hr1G090070	Q001S0002B0011	0	0.315599	0	0	0.315599	2.76606	NA	Photosynthetic NDH subunit of lumenal location 3, chloroplastic
HORVU2Hr1G116910	Q001S0002B0011	0	0.355077	0	0	0.355077	2.7637	NA	diacylglycerol kinase 5
HORVU1Hr1G024710	Q001S0002B0011	0	0.111014	0	0	0.111014	2.76237	NA	60S ribosomal protein L10-2
HORVU1Hr1G051910	Q001S0002B0009	0	0.13723	0	0	0.13723	2.76237	NA	tobamovirus multiplication protein 3
HORVU0Hr1G000510	Q001S0002B0011	0	0.0715325	0	0	0.0715325	2.76012	NA	Protein RETICULATA-RELATED 4, chloroplastic
HORVU2Hr1G086360	Q001S0002B0011	0	0.306669	0	0	0.306669	2.75961	NA	60S ribosomal protein L23a
HORVU1Hr1G051350	Q001S0002B0009	0	0.13518	0	0	0.13518	2.75941	NA	ADP-ribosylation factor 1
HORVU2Hr1G041270	Q001S0002B0010	0	0.238481	0	0	0.238481	2.75931	NA	Chlorophyll a-b binding protein 6, chloroplastic
HORVU2Hr1G102330	Q001S0002B0011	0	0.331412	0	0	0.331412	2.75747	NA	Wound-induced basic protein
HORVU2Hr1G101670	Q001S0002B0011	0	0.330259	0	0	0.330259	2.75707	NA	V-type proton ATPase subunit G 1
HORVU1Hr1G028030	Q001S0002B0011	0	0.112502	0	0	0.112502	2.75645	NA	NAD-dependent malic enzyme 1
HORVU2Hr1G053110	Q001S0002B0011	0	0.255256	0	0	0.255256	2.75615	0	E3 ubiquitin protein ligase RIN2
BLGH_07000	Q001S0002B0011	0.172681	0	0	0	0.172681	2.75533	NA	NA
HORVU2Hr1G083080	Q001S0002B0011	0	0.298075	0	0	0.298075	2.75533	NA	stachyose synthase
ENSRNA049485471	Q001S0002B0011	0	0.0499578	0	0	0.0499578	2.75442	NA	NA
HORVU3Hr1G037780	Q001S0002B0011	0	0.443067	0	0	0.443067	2.75391	NA	PQ-loop repeat family protein / transmembrane family protein
HORVU2Hr1G005320	Q001S0002B0009	0	0.188996	0	0	0.188996	2.75361	NA	arginase
HORVU2Hr1G038740	Q001S0002B0009	0	0.233254	0	0	0.233254	2.7533	NA	Aquaporin-like superfamily protein
HORVU1Hr1G052730	Q001S0002B0011	0	0.136434	0	0	0.136434	2.75147	NA	T-complex protein 1 alpha subunit
ENSRNA049485992	Q001S0002B0011	0.229579	0.0127604	0	0	0.242339	2.75117	NA	NA
HORVU3Hr1G014290	Q001S0002B0011	0	0.386447	0	0	0.386447	2.75046	NA	3-beta-hydroxysteroid-Delta(8),Delta(7)-isomerase
ENSRNA049446796	Q001S0002B0010	0	0.0272895	0	0	0.0272895	2.75016	NA	NA
HORVU2Hr1G060880	Q001S0002B0011	0	0.262445	0	0	0.262445	2.74894	NA	Oxygen-evolving enhancer protein 2, chloroplastic
ENSRNA049445878	Q001S0002B0011	0.47576	0	0	0	0.47576	2.74874	NA	NA
HORVU1Hr1G030030	Q001S0002B0011	0	0.11324	0	0	0.11324	2.74864	NA	Coiled-coil domain-containing protein 25
ENSRNA050016394	Q001S0002B0009	0	0.0652383	0	0	0.0652383	2.74651	NA	NA
ENSRNA049447315	Q001S0002B0011	0.50336	0	0	0	0.50336	2.74641	NA	NA
ENSRNA049373269	Q001S0002B0010	0.193598	0	0	0	0.193598	2.74338	NA	NA
HORVU1Hr1G085880	Q001S0002B0011	0	0.171513	0	0	0.171513	2.74298	NA	Ninja-family protein
HORVU4Hr1G033020	Q001S0002B0009	0	0.200707	0.323105	HORVU4Hr1G033020.3,HORVU4Hr1G033020.5	0.523811	2.74298	NA	Sodium/calcium exchanger 3
HORVU0Hr1G009740	Q001S0002B0009	0	0.0768515	0	0	0.0768515	2.74227	NA	fatty acid hydroxylase 1
HORVU3Hr1G049560	Q001S0002B0010	0	0.467824	0	0	0.467824	2.74117	NA	Cytochrome b-c1 complex, subunit 8 protein
HORVU1Hr1G047990	Q001S0002B0011	0	0.127313	0	0	0.127313	2.74097	NA	Cytochrome b5
HORVU2Hr1G041380	Q001S0002B0011	0	0.233774	0	0	0.233774	2.73986	NA	receptor kinase 1
HORVU1Hr1G059570	Q001S0002B0011	0	0.141714	0	0	0.141714	2.73976	NA	60S ribosomal protein L29-1
HORVU2Hr1G092600	Q001S0002B0011	0	0.312841	0	0	0.312841	2.73966	NA	multiprotein bridging factor 1A
ENSRNA049447474	Q001S0002B0011	0.47576	0	0	0	0.47576	2.73936	NA	NA
HORVU2Hr1G063800	Q001S0002B0010	0	0.264093	0	0	0.264093	2.73865	NA	MADS-box transcription factor 15
HORVU2Hr1G011070	Q001S0002B0011	0	0.190444	0	0	0.190444	2.73805	NA	Heavy metal transport/detoxification superfamily protein
HORVU2Hr1G079840	Q001S0002B0011	0	0.287655	0	0	0.287655	2.73765	NA	Lipase/lipooxygenase, PLAT/LH2 family protein
HORVU2Hr1G038850	Q001S0002B0009	0	0.22897	0	0	0.22897	2.73534	NA	N-acetyl-D-glucosamine kinase
HORVU3Hr1G072910	Q001S0002B0011	0	0.571001	0	0	0.571001	2.73514	NA	Katanin p60 ATPase-containing subunit A-like 2
HORVU1Hr1G022840	Q001S0002B0011	0	0.104451	0	0	0.104451	2.73414	NA	Peroxisomal membrane protein 2
HORVU2Hr1G084750	Q001S0002B0011	0	0.295004	0	0	0.295004	2.73193	NA	2-phosphoglycolate phosphatase 1
HORVU1Hr1G033550	Q001S0002B0009	0	0.112597	0	0	0.112597	2.73144	NA	Serine/threonine-protein kinase SMG1
HORVU3Hr1G000390	Q001S0002B0009	0	0.360393	0	0	0.360393	2.73124	NA	1-deoxy-D-xylulose 5-phosphate reductoisomerase
HORVU2Hr1G073310	Q001S0002B0010	0	0.276623	0	0	0.276623	2.73004	NA	F-box family protein
HORVU3Hr1G021150	Q001S0002B0011	0	0.390005	0	0	0.390005	2.72874	NA	gigantea protein (GI)
HORVU1Hr1G040330	Q001S0002B0011	0	0.1158	0	0	0.1158	2.72784	NA	unknown function
HORVU2Hr1G032140	Q001S0002B0009	0	0.217377	0	0	0.217377	2.72784	NA	At3g32930-like protein
ENSRNA049442921	Q001S0002B0009	0.299401	0	0	0	0.299401	2.72774	NA	NA
HORVU2Hr1G045470	Q001S0002B0009	0	0.238106	0	0	0.238106	2.72734	NA	Receptor-like protein kinase FERONIA
HORVU3Hr1G019840	Q001S0002B0011	0	0.386505	0	0	0.386505	2.72724	NA	myb-like transcription factor family protein
ENSRNA049449288	Q001S0002B0011	0.47576	0	0	0	0.47576	2.72714	NA	NA
HORVU5Hr1G029490	Q001S0002B0009	0	0.238268	0.652527	HORVU5Hr1G029490.4	0.890795	2.72684	NA	Transmembrane protein 19
ENSRNA049449294	Q001S0002B0011	0.47576	0	0	0	0.47576	2.72565	NA	NA
HORVU1Hr1G028820	Q001S0002B0009	0	0.108634	0	0	0.108634	2.72555	NA	50S ribosomal protein L5
HORVU3Hr1G046710	Q001S0002B0011	0	0.44958	0	0	0.44958	2.72495	NA	unknown function
HORVU3Hr1G087340	Q001S0002B0011	0	0.684853	0	0	0.684853	2.72475	NA	Chromosome 3B, genomic scaffold, cultivar Chinese Spring
HORVU1Hr1G089360	Q001S0002B0011	0	0.171465	0	0	0.171465	2.72446	NA	aspartic proteinase A1
HORVU1Hr1G092440	Q001S0002B0009	0	0.176347	0	0	0.176347	2.72436	NA	P-loop containing nucleoside triphosphate hydrolases superfamily protein
HORVU1Hr1G053600	Q001S0002B0011	0	0.131347	0	0	0.131347	2.72356	NA	NADH dehydrogenase [ubiquinone] 1 beta subcomplex subunit 8, mitochondrial
HORVU1Hr1G092440	Q001S0002B0011	0	0.176153	0	0	0.176153	2.72306	NA	P-loop containing nucleoside triphosphate hydrolases superfamily protein
ENSRNA049443530	Q001S0002B0011	0.29046	0	0	0	0.29046	2.72277	NA	NA
HORVU1Hr1G036920	Q001S0002B0011	0	0.11246	0	0	0.11246	2.72237	NA	Heavy metal transport/detoxification superfamily protein
HORVU1Hr1G061160	Q001S0002B0011	0	0.139531	0	0	0.139531	2.72217	NA	Pyruvate, phosphate dikinase 2
ENSRNA049435300	Q001S0002B0011	0.138415	0	0	0	0.138415	2.72068	NA	NA
HORVU3Hr1G020020	Q001S0002B0009	0	0.383981	0	0	0.383981	2.72019	NA	Protein kinase family protein
HORVU2Hr1G022540	Q001S0002B0011	0	0.197822	0	0	0.197822	2.71919	NA	undescribed protein
ENSRNA049486867	Q001S0002B0011	0.944314	0	0	0	0.944314	2.7186	NA	NA
HORVU5Hr1G116650	Q001S0002B0011	0.0105115	0.337223	0	0	0.347734	2.71702	NA	Huntingtin-interacting protein K
HORVU2Hr1G094290	Q001S0002B0011	0	0.307281	0	0	0.307281	2.71672	NA	ubiquitin fusion degradation 1
ENSRNA049449711	Q001S0002B0010	0.429448	0	0	0	0.429448	2.71573	NA	NA
HORVU2Hr1G071630	Q001S0002B0011	0	0.270201	0	0	0.270201	2.71514	NA	Potassium transporter family protein
BLGH_06098	Q001S0002B0009	0	0.00494955	0	0	0.00494955	2.71445	NA	NA
ENSRNA049486867	Q001S0002B0010	0.920197	0	0	0	0.920197	2.71425	NA	NA
ENSRNA049486867	Q001S0002B0009	0.913454	0	0	0	0.913454	2.71316	NA	NA
ENSRNA049485739	Q001S0002B0010	0.770743	0	0	0	0.770743	2.71277	NA	NA
ENSRNA049487162	Q001S0002B0011	0.31763	0.00933425	0	0	0.326964	2.71149	NA	NA
HORVU3Hr1G024590	Q001S0002B0011	0	0.386406	0	0	0.386406	2.71001	NA	Phosphoenolpyruvate/phosphate translocator 3, chloroplastic
HORVU3Hr1G065500	Q001S0002B0011	0	0.510546	0	0	0.510546	2.70942	NA	undescribed protein
HORVU1Hr1G065230	Q001S0002B0011	0	0.141965	0	0	0.141965	2.70893	NA	undescribed protein
HORVU4Hr1G040770	Q001S0002B0009	0	0.182154	0.833935	HORVU4Hr1G040770.3	1.01609	2.70854	NA	Proteasome subunit alpha type-5
HORVU5Hr1G043090	Q001S0002B0009	0	0.246591	0.521661	HORVU5Hr1G043090.3	0.768251	2.70854	NA	Two-component response regulator ARR8
HORVU2Hr1G036440	Q001S0002B0009	0	0.216796	0	0	0.216796	2.70814	NA	Heat shock 70 kDa protein 17
HORVU3Hr1G032490	Q001S0002B0011	0	0.403821	0	0	0.403821	2.70618	NA	Triose phosphate/phosphate translocator, chloroplastic
HORVU3Hr1G105390	Q001S0002B0011	0	0.864045	0	0	0.864045	2.70579	NA	Chloroplast envelope membrane protein
HORVU2Hr1G030930	Q001S0002B0010	0	0.207973	0	0	0.207973	2.70539	NA	L-lactate dehydrogenase
ENSRNA049488654	Q001S0002B0011	0	0.053172	0	0	0.053172	2.70441	NA	NA
HORVU1Hr1G050740	Q001S0002B0011	0	0.121324	0	0	0.121324	2.70441	NA	NADH-ubiquinone oxidoreductase 12 kDa subunit, mitochondrial
HORVU2Hr1G046860	Q001S0002B0009	0	0.234395	0	0	0.234395	2.70422	NA	AUTOPHAGY 8E
HORVU3Hr1G058300	Q001S0002B0011	0	0.474979	0	0	0.474979	2.70363	NA	Potassium channel AKT1
ENSRNA049476410	Q001S0002B0010	0	0.0323009	0	0	0.0323009	2.70314	NA	NA
ENSRNA049473636	Q001S0002B0010	0.489849	0	0	0	0.489849	2.70236	NA	NA
HORVU2Hr1G019500	Q001S0002B0011	0	0.190917	0	0	0.190917	2.70236	NA	Adenine nucleotide alpha hydrolases-like superfamily protein
HORVU3Hr1G078830	Q001S0002B0011	0	0.570282	0	0	0.570282	2.70197	NA	unknown function
HORVU1Hr1G055440	Q001S0002B0009	0	0.128569	0	0	0.128569	2.70177	NA	Nucleoside diphosphate kinase family protein
HORVU3Hr1G092350	Q001S0002B0011	0	0.694772	0	0	0.694772	2.70099	NA	Leucine-rich repeat receptor-like protein kinase family protein
HORVU3Hr1G083310	Q001S0002B0011	0	0.604333	0	0	0.604333	2.7006	NA	BolA-like family protein
HORVU3Hr1G068250	Q001S0002B0011	0	0.516879	0	0	0.516879	2.69913	NA	phototropin 2
HORVU1Hr1G051610	Q001S0002B0011	0	0.122845	0	0	0.122845	2.69845	NA	ubiquitin-conjugating enzyme 3
HORVU1Hr1G056490	Q001S0002B0009	0	0.128904	0	0	0.128904	2.69845	NA	U6 snRNA-associated Sm-like protein LSm5
ENSRNA049437958	Q001S0002B0009	0.0587087	0	0	0	0.0587087	2.69747	NA	NA
HORVU1Hr1G047990	Q001S0002B0009	0	0.11715	0	0	0.11715	2.69669	NA	Cytochrome b5
ENSRNA049481787	Q001S0002B0010	0.562941	0	0	0	0.562941	2.6963	NA	NA
HORVU3Hr1G000400	Q001S0002B0011	0	0.34988	0	0	0.34988	2.69582	NA	RING/U-box superfamily protein
ENSRNA049447299	Q001S0002B0011	0.22756	0	0	0	0.22756	2.69543	NA	NA
HORVU6Hr1G087000	Q001S0002B0011	0.0819096	0.399827	0	0	0.481737	2.69494	NA	Heparanase-like protein 3
HORVU2Hr1G074770	Q001S0002B0011	0	0.270311	0	0	0.270311	2.69445	NA	Abscisic stress-ripening protein 3
HORVU3Hr1G013900	Q001S0002B0009	0	0.366321	0	0	0.366321	2.69436	NA	Cytochrome P450 superfamily protein
ENSRNA049484164	Q001S0002B0011	0.622893	0	0	0	0.622893	2.69407	NA	NA
HORVU2Hr1G006280	Q001S0002B0011	0	0.179194	0	0	0.179194	2.69368	NA	Phosphoglycerate mutase family protein
HORVU3Hr1G016770	Q001S0002B0009	0	0.369896	0	0	0.369896	2.69222	NA	Senescence-associated protein
HORVU2Hr1G120530	Q001S0002B0011	0	0.339145	0	0	0.339145	2.69183	NA	Wound-induced protein
ENSRNA049473646	Q001S0002B0010	0.437386	0	0	0	0.437386	2.69154	NA	NA
HORVU2Hr1G031890	Q001S0002B0011	0	0.206347	0	0	0.206347	2.69028	NA	Small nuclear ribonucleoprotein family protein
ENSRNA049463287	Q001S0002B0010	0	0.0219894	0	0	0.0219894	2.6896	NA	NA
ENSRNA049489389	Q001S0002B0010	0	0.0538889	0	0	0.0538889	2.6896	NA	NA
HORVU3Hr1G019880	Q001S0002B0010	0	0.373274	0	0	0.373274	2.6895	NA	unknown function
ENSRNA049471780	Q001S0002B0009	0	0.0281959	0	0	0.0281959	2.68844	NA	NA
HORVU3Hr1G021220	Q001S0002B0011	0	0.375521	0	0	0.375521	2.68815	NA	Chromosome 3B, genomic scaffold, cultivar Chinese Spring
ENSRNA049487150	Q001S0002B0010	0.819929	0	0	0	0.819929	2.68805	NA	NA
HORVU1Hr1G080980	Q001S0002B0011	0	0.155956	0	0	0.155956	2.68805	NA	Hyaluronan / mRNA binding family
HORVU2Hr1G068140	Q001S0002B0009	0	0.257172	0	0	0.257172	2.68718	NA	MATE efflux family protein
HORVU3Hr1G087470	Q001S0002B0011	0.424464	0.162972	0	0	0.587436	2.68505	NA	serine carboxypeptidase-like 27
HORVU1Hr1G052430	Q001S0002B0011	0	0.121371	0	0	0.121371	2.68476	NA	Chitinase family protein
HORVU3Hr1G019880	Q001S0002B0009	0	0.37086	0	0	0.37086	2.68331	NA	unknown function
HORVU3Hr1G094650	Q001S0002B0011	0.432436	0.166909	0	0	0.599344	2.68283	NA	undescribed protein
ENSRNA049442921	Q001S0002B0011	0.0543815	0	0	0	0.0543815	2.68177	NA	NA
HORVU1Hr1G046010	Q001S0002B0011	0	0.112391	0	0	0.112391	2.6809	NA	Tetraspanin-10
HORVU3Hr1G009210	Q001S0002B0011	0	0.353064	0	0	0.353064	2.67773	NA	Photosystem I reaction center subunit XI
HORVU5Hr1G064700	Q001S0002B0009	0	0.23804	0.983755	HORVU5Hr1G064700.5	1.22179	2.67763	NA	Ribulose bisphosphate carboxylase large chain
HORVU3Hr1G049110	Q001S0002B0011	0	0.433347	0	0	0.433347	2.67715	NA	undescribed protein
HORVU1Hr1G049100	Q001S0002B0009	0	0.114003	0	0	0.114003	2.67706	NA	Glutathione S-transferase family protein
HORVU3Hr1G013900	Q001S0002B0010	0	0.361388	0	0	0.361388	2.676	NA	Cytochrome P450 superfamily protein
ENSRNA049485995	Q001S0002B0009	0.621633	0	0	0	0.621633	2.67552	NA	NA
HORVU7Hr1G117370	Q001S0002B0009	0.579051	0.507654	0	0	1.0867	2.67447	NA	Senescence/dehydration-associated protein-related
HORVU1Hr1G062290	Q001S0002B0009	0	0.130402	0	0	0.130402	2.6737	NA	Chaperone DnaJ-domain superfamily protein
HORVU2Hr1G085270	Q001S0002B0009	0	0.0856055	0.548736	HORVU2Hr1G085270.8	0.634342	2.67313	NA	Chitinase
HORVU2Hr1G117750	Q001S0002B0009	0.695284	0.0971531	0	0	0.792437	2.67313	NA	undescribed protein
ENSRNA049461958	Q001S0002B0011	0.212772	0	0	0	0.212772	2.67198	NA	NA
HORVU3Hr1G073910	Q001S0002B0011	0.667708	0.140353	0	0	0.80806	2.6714	NA	exocyst subunit exo70 family protein E1
ENSRNA049485990	Q001S0002B0011	0.587182	0	0	0	0.587182	2.67083	NA	NA
ENSRNA049463520	Q001S0002B0011	0.213873	0	0	0	0.213873	2.67016	NA	NA
ENSRNA049485957	Q001S0002B0011	0	0.0371986	0	0	0.0371986	2.66959	NA	NA
ENSRNA049447315	Q001S0002B0009	0.0916656	0	0	0	0.0916656	2.66949	NA	NA
HORVU2Hr1G021070	Q001S0002B0009	0	0.186444	0	0	0.186444	2.6694	NA	Cytochrome c oxidase subunit Vc family protein
HORVU1Hr1G049420	Q001S0002B0011	0	0.112757	0	0	0.112757	2.66921	NA	Heavy metal transport/detoxification superfamily protein
HORVU0Hr1G008840	Q001S0002B0011	0	0.0633571	0	0	0.0633571	2.66911	NA	Solute carrier family 12 member 7
HORVU2Hr1G006590	Q001S0002B0011	0.386072	0.0592211	0	0	0.445293	2.66902	NA	Disease resistance protein
HORVU3Hr1G060730	Q001S0002B0011	0	0.464518	0	0	0.464518	2.66902	NA	unknown function
HORVU3Hr1G033520	Q001S0002B0011	0	0.389443	0	0	0.389443	2.66892	NA	cAMP-regulated phosphoprotein 19-related protein
HORVU2Hr1G124530	Q001S0002B0011	0	0.336549	0	0	0.336549	2.66701	NA	Protein kinase superfamily protein
ENSRNA050015606	Q001S0002B0009	0	0.0525789	0	0	0.0525789	2.66644	NA	NA
HORVU1Hr1G083710	Q001S0002B0011	0	0.153005	0	0	0.153005	2.66606	NA	Guanine nucleotide-binding protein subunit beta-like protein A
HORVU3Hr1G094820	Q001S0002B0010	0	0.673183	0	0	0.673183	2.6652	NA	thylakoid rhodanese-like
ENSRNA049445878	Q001S0002B0009	0.0237107	0	0	0	0.0237107	2.66435	NA	NA
ENSRNA049466885	Q001S0002B0011	0.213873	0	0	0	0.213873	2.66368	NA	NA
HORVU3Hr1G064550	Q001S0002B0011	0	0.474285	0	0	0.474285	2.66349	NA	Serine/arginine-rich splicing factor 1
HORVU7Hr1G079430	Q001S0002B0010	0	0.457869	0.240901	HORVU7Hr1G079430.15	0.698771	2.66349	NA	Polyamine aminopropyltransferase 2
ENSRNA049467673	Q001S0002B0011	0.213873	0	0	0	0.213873	2.66254	NA	NA
HORVU7Hr1G049580	Q001S0002B0009	0.662893	0.390989	0	0	1.05388	2.66245	NA	Protein kinase family protein
HORVU3Hr1G078210	Q001S0002B0011	0	0.534564	0	0	0.534564	2.66235	NA	Serine/threonine-protein kinase WNK (With No Lysine)-related
ENSRNA050016791	Q001S0002B0009	0.643218	0.00229119	0	0	0.645509	2.66159	NA	NA
HORVU3Hr1G092170	Q001S0002B0011	0	0.630441	0	0	0.630441	2.6614	NA	unknown protein; Has 30 Blast hits to 30 proteins in 12 species: Archae - 0; Bacteria - 0; Metazoa - 0; Fungi - 0; Plants - 30; Viruses - 0; Other Eukaryotes - 0 (source: NCBI BLink).
HORVU2Hr1G071980	Q001S0002B0009	0	0.256849	0	0	0.256849	2.66121	NA	Heparan-alpha-glucosaminide N-acetyltransferase
HORVU2Hr1G057430	Q001S0002B0009	0	0.23409	0	0	0.23409	2.66064	NA	30S ribosomal protein S19
HORVU2Hr1G080340	Q001S0002B0009	0	0.270681	0	0	0.270681	2.6596	NA	60S ribosomal protein L34
ENSRNA049487244	Q001S0002B0010	0.6919	0	0	0	0.6919	2.6595	NA	NA
HORVU3Hr1G037540	Q001S0002B0011	0	0.394779	0	0	0.394779	2.65922	NA	Phenazine biosynthesis PhzC/PhzF protein
HORVU0Hr1G017540	Q001S0002B0009	0	0.0676216	0	0	0.0676216	2.65761	NA	glutathione reductase
HORVU2Hr1G004610	Q001S0002B0011	0	0.169987	0	0	0.169987	2.65723	NA	Cytochrome P450 superfamily protein
HORVU1Hr1G094250	Q001S0002B0009	0	0.164999	0	0	0.164999	2.65704	NA	unknown function
HORVU3Hr1G020230	Q001S0002B0009	0	0.363687	0	0	0.363687	2.65581	NA	HXXXD-type acyl-transferase family protein
ENSRNA049447474	Q001S0002B0009	0.0237107	0	0	0	0.0237107	2.65553	NA	NA
ENSRNA049450653	Q001S0002B0009	0.110098	0	0	0	0.110098	2.65553	NA	NA
HORVU3Hr1G064300	Q001S0002B0011	0	0.468587	0	0	0.468587	2.65468	NA	TFIIH basal transcription factor complex helicase XPB subunit
HORVU1Hr1G029060	Q001S0002B0011	0	0.0960482	0	0	0.0960482	2.6543	NA	undescribed protein
HORVU2Hr1G059380	Q001S0002B0009	0	0.234096	0	0	0.234096	2.65345	NA	RNA binding
ENSRNA049487153	Q001S0002B0010	0.631622	0	0	0	0.631622	2.65223	NA	NA
HORVU2Hr1G045470	Q001S0002B0011	0	0.21644	0	0	0.21644	2.65091	NA	Receptor-like protein kinase FERONIA
HORVU2Hr1G051150	Q001S0002B0009	0	0.224501	0	0	0.224501	2.65034	NA	unknown function
HORVU3Hr1G013350	Q001S0002B0011	0	0.350907	0	0	0.350907	2.64856	NA	triosephosphate isomerase
HORVU1Hr1G079380	Q001S0002B0011	0	0.145174	0	0	0.145174	2.64846	NA	alpha/beta-Hydrolases superfamily protein
HORVU3Hr1G051010	Q001S0002B0011	0	0.424504	0	0	0.424504	2.64743	NA	Mitochondrial outer membrane protein porin 3
HORVU2Hr1G033200	Q001S0002B0011	0	0.198311	0	0	0.198311	2.64715	NA	unknown function
HORVU6Hr1G069750	Q001S0002B0011	0.650337	0.335062	0	0	0.985399	2.64686	NA	unknown protein; BEST Arabidopsis thaliana protein match is: unknown protein .
HORVU3Hr1G027730	Q001S0002B0011	0	0.3688	0	0	0.3688	2.64649	NA	Protein transport protein SEC13 homolog B
ENSRNA049449288	Q001S0002B0009	0.0237107	0	0	0	0.0237107	2.64405	NA	NA
ENSRNA049485910	Q001S0002B0011	0.410019	0	0	0	0.410019	2.64274	NA	NA
ENSRNA049449294	Q001S0002B0009	0.0237107	0	0	0	0.0237107	2.64265	NA	NA
HORVU3Hr1G005800	Q001S0002B0011	0.416519	0.106616	0	0	0.523135	2.64265	NA	Chromosome 3B, genomic scaffold, cultivar Chinese Spring
HORVU3Hr1G021220	Q001S0002B0009	0	0.360892	0	0	0.360892	2.64124	NA	Chromosome 3B, genomic scaffold, cultivar Chinese Spring
ENSRNA049487162	Q001S0002B0009	0.580231	0	0	0	0.580231	2.64096	NA	NA
ENSRNA049486857	Q001S0002B0010	0.498742	0	0	0	0.498742	2.6404	NA	NA
HORVU0Hr1G022300	Q001S0002B0011	0	0.0671909	0	0	0.0671909	2.64031	NA	ALA-interacting subunit 5
HORVU3Hr1G047030	Q001S0002B0011	0	0.405351	0	0	0.405351	2.64022	NA	Ferredoxin-thioredoxin reductase, catalytic chain
HORVU1Hr1G084560	Q001S0002B0011	0	0.147954	0	0	0.147954	2.63984	NA	tropinone reductase
HORVU3Hr1G057730	Q001S0002B0011	0	0.438615	0	0	0.438615	2.6391	NA	unknown protein; Has 19 Blast hits to 19 proteins in 6 species: Archae - 0; Bacteria - 0; Metazoa - 0; Fungi - 0; Plants - 19; Viruses - 0; Other Eukaryotes - 0 (source: NCBI BLink).
HORVU1Hr1G004960	Q001S0002B0011	0	0.0800986	0	0	0.0800986	2.63779	NA	WD-40 repeat family protein
HORVU1Hr1G021760	Q001S0002B0009	0	0.0886241	0	0	0.0886241	2.63714	NA	BTB-POZ and MATH domain 2
ENSRNA049460794	Q001S0002B0010	0.0139201	0	0	0	0.0139201	2.63677	NA	NA
ENSRNA049488000	Q001S0002B0010	0.599798	0	0	0	0.599798	2.63593	NA	NA
HORVU3Hr1G020230	Q001S0002B0011	0	0.357448	0	0	0.357448	2.6349	NA	HXXXD-type acyl-transferase family protein
ENSRNA049485910	Q001S0002B0009	0.362852	0	0	0	0.362852	2.63453	NA	NA
HORVU3Hr1G028720	Q001S0002B0009	0	0.36672	0	0	0.36672	2.63369	NA	Phospho-N-acetylmuramoyl-pentapeptide-transferase homolog
HORVU0Hr1G009400	Q001S0002B0009	0	0.0576325	0	0	0.0576325	2.63267	NA	germin-like protein 9
HORVU2Hr1G006560	Q001S0002B0010	0	0.167046	0	0	0.167046	2.63063	NA	undescribed protein
HORVU3Hr1G037530	Q001S0002B0010	0	0.381801	0	0	0.381801	2.62998	NA	acyl-CoA-binding protein 6
HORVU1Hr1G035390	Q001S0002B0011	0	0.0956271	0	0	0.0956271	2.62841	NA	Glucose-repressible alcohol dehydrogenase transcriptional effector
HORVU2Hr1G086900	Q001S0002B0009	0	0.272946	0	0	0.272946	2.62637	NA	Ergosterol biosynthetic protein 28
HORVU1Hr1G035390	Q001S0002B0009	0	0.0951699	0	0	0.0951699	2.62628	NA	Glucose-repressible alcohol dehydrogenase transcriptional effector
HORVU1Hr1G029060	Q001S0002B0010	0	0.0920722	0	0	0.0920722	2.626	NA	undescribed protein
HORVU1Hr1G005790	Q001S0002B0009	0	0.0779739	0	0	0.0779739	2.62545	NA	3-ketoacyl-CoA synthase 5
HORVU1Hr1G089180	Q001S0002B0009	0	0.148825	0	0	0.148825	2.62517	NA	Chlorophyll a-b binding protein, chloroplastic
HORVU3Hr1G055990	Q001S0002B0011	0	0.423005	0	0	0.423005	2.62453	NA	AP-4 complex subunit beta
ENSRNA049486527	Q001S0002B0011	0.367544	0	0	0	0.367544	2.62406	NA	NA
ENSRNA050016403	Q001S0002B0010	0.69971	0	0	0	0.69971	2.62351	NA	NA
HORVU3Hr1G027730	Q001S0002B0009	0	0.361656	0	0	0.361656	2.62213	NA	Protein transport protein SEC13 homolog B
HORVU2Hr1G034400	Q001S0002B0011	0	0.193073	0	0	0.193073	2.62194	NA	Eukaryotic translation initiation factor 5A
HORVU2Hr1G086390	Q001S0002B0011	0	0.271455	0	0	0.271455	2.62158	NA	60S ribosomal protein L23A
HORVU2Hr1G042180	Q001S0002B0009	0	0.20329	0	0	0.20329	2.62093	NA	Mitochondrial pyruvate carrier 4
HORVU3Hr1G067400	Q001S0002B0010	0	0.458443	0	0	0.458443	2.62065	NA	myosin 1
HORVU1Hr1G053090	Q001S0002B0009	0	0.109306	0	0	0.109306	2.62001	NA	Kinesin-like protein
ENSRNA049485713	Q001S0002B0010	0.249109	0	0	0	0.249109	2.61992	NA	NA
HORVU1Hr1G048840	Q001S0002B0009	0	0.103512	0	0	0.103512	2.61817	NA	2-oxoglutarate (2OG) and Fe(II)-dependent oxygenase superfamily protein
HORVU2Hr1G063740	Q001S0002B0009	0	0.230413	0	0	0.230413	2.61808	NA	alanine aminotransferase 2
HORVU1Hr1G048840	Q001S0002B0011	0	0.103401	0	0	0.103401	2.61753	NA	2-oxoglutarate (2OG) and Fe(II)-dependent oxygenase superfamily protein
ENSRNA049484380	Q001S0002B0011	0.203937	0	0	0	0.203937	2.61652	NA	NA
HORVU0Hr1G010230	Q001S0002B0010	0	0	0.771231	HORVU0Hr1G010230.1,HORVU0Hr1G010230.2,HORVU0Hr1G010230.3	0.771231	2.61579	NA	Nuclear transcription factor Y subunit A-7
HORVU1Hr1G095430	Q001S0002B0009	0	0.157298	0	0	0.157298	2.61551	NA	UDP-glucose 4-epimerase 1
HORVU3Hr1G114350	Q001S0002B0011	0	0.718055	0	0	0.718055	2.61533	NA	Glycerol-3-phosphate dehydrogenase [NAD(+)]
[truncated: 4,580 more rows]
