# Supplementary material for: Next-generation yeast-two-hybrid analysis with Y2H-SCORES identifies novel interactors of the MLA immune receptor
Source: PLoS Comput Biol. 2021 Apr 2;17(4):e1008890. doi: 10.1371/journal.pcbi.1008890 (PMC8046355; doi:10.1371/journal.pcbi.1008890)
Supplement: S9 Data — Table A. MLA6 network, Table B. Nodes and eQTL. (XLSX) [file pcbi.1008890.s015.xlsx]

## Sheet: Cover
Next-generation yeast-two-hybrid analysis with Y2H-SCORES identifies novel interactors of the MLA immune receptor
Valeria Velásquez-Zapata, J. Mitch Elmore, Sagnik Banerjee, Karin S. Dorman, Roger P. Wise
S9 Data. MLA6 predicted network. Table A. MLA6 network, Table B. Nodes and eQTL.
	Column	Details
Network table	Source	Source gene ID
contains the edges of the network	Target	Target gene ID
	Type	Type of interaction: interlog, Y2H, in planta
	Source description	Description of the source protein
	Target description	Description of the target protein
Node table	HORVU ID	Node ID
contains the node metadata	Protein Description	Node description
	eQTL	eQTL association: Mla (1H.05), MlLa (2H.67)
	q-value 16HAI	q-value at 16 hours after infection
	eQTL 16HAI	bin at 16 hours after infection
	q-value 32HAI	q-value at 32 hours after infection
	eQTL 32HAI	bin at 32 hours after infection

## Sheet: A. MLA6 network
Source	Target	Type	Source description	Target description
HORVU0Hr1G022500	HORVU5Hr1G038630	interlogs	Ubiquitin system component Cue protein	ribulose bisphosphate carboxylase small chain 1A
HORVU0Hr1G022500	HORVU5Hr1G109710	interlogs	Ubiquitin system component Cue protein	Photosystem I reaction center subunit II
HORVU0Hr1G022500	HORVU2Hr1G010630	interlogs	Ubiquitin system component Cue protein	ribulose bisphosphate carboxylase small chain 1A
HORVU0Hr1G022500	HORVU6Hr1G019900	interlogs	Ubiquitin system component Cue protein	Protein phosphatase 2C family protein
HORVU0Hr1G022500	HORVU1Hr1G035720	interlogs	Ubiquitin system component Cue protein	ribulose bisphosphate carboxylase small chain 1A
HORVU0Hr1G022500	HORVU3Hr1G013600	interlogs	Ubiquitin system component Cue protein	unknown function
HORVU0Hr1G022500	HORVU5Hr1G050990	interlogs	Ubiquitin system component Cue protein	ribulose bisphosphate carboxylase small chain 1A
HORVU0Hr1G022500	HORVU2Hr1G010690	interlogs	Ubiquitin system component Cue protein	ribulose bisphosphate carboxylase small chain 1A
HORVU0Hr1G022500	HORVU2Hr1G010670	interlogs	Ubiquitin system component Cue protein	ribulose bisphosphate carboxylase small chain 1A
HORVU0Hr1G022500	HORVU5Hr1G033540	interlogs	Ubiquitin system component Cue protein	ribulose bisphosphate carboxylase small chain 1A
HORVU0Hr1G022500	HORVU5Hr1G051010	interlogs	Ubiquitin system component Cue protein	ribulose bisphosphate carboxylase small chain 1A
HORVU0Hr1G032330	HORVU1Hr1G047110	interlogs	Multiple organellar RNA editing factor 5, mitochondrial	Kinesin-related protein 11
HORVU1Hr1G016490	HORVU7Hr1G113890	interlogs	Protein kinase superfamily protein	unknown function
HORVU1Hr1G033110	HORVU1Hr1G047110	interlogs	Charged multivesicular body protein 6	Kinesin-related protein 11
HORVU1Hr1G047110	HORVU4Hr1G083080	interlogs	Kinesin-related protein 11	serine/threonine protein kinase 1
HORVU1Hr1G047110	HORVU5Hr1G072150	interlogs	Kinesin-related protein 11	Multiple organellar RNA editing factor 5, mitochondrial
HORVU1Hr1G047110	HORVU1Hr1G093390	interlogs	Kinesin-related protein 11	TPR repeat-containing thioredoxin TTL1
HORVU1Hr1G047110	HORVU5Hr1G094160	interlogs	Kinesin-related protein 11	Protein binding protein
HORVU1Hr1G047110	HORVU6Hr1G034870	interlogs	Kinesin-related protein 11	Alpha/beta hydrolase domain-containing protein 13
HORVU1Hr1G047110	HORVU7Hr1G110200	interlogs	Kinesin-related protein 11	Receptor-like protein kinase 5
HORVU1Hr1G047110	HORVU4Hr1G069380	interlogs	Kinesin-related protein 11	Protein phosphatase 2C family protein
HORVU1Hr1G047110	HORVU2Hr1G038180	interlogs	Kinesin-related protein 11	Pre-mRNA-splicing factor 18
HORVU1Hr1G047110	HORVU3Hr1G114440	interlogs	Kinesin-related protein 11	Cyclin A2;4
HORVU1Hr1G047110	HORVU6Hr1G002030	interlogs	Kinesin-related protein 11	Multiple organellar RNA editing factor 5, mitochondrial
HORVU1Hr1G047110	HORVU2Hr1G091130	interlogs	Kinesin-related protein 11	Thioredoxin superfamily protein
HORVU1Hr1G047110	HORVU7Hr1G008880	interlogs	Kinesin-related protein 11	Multiple organellar RNA editing factor 5, mitochondrial
HORVU1Hr1G047110	HORVU5Hr1G078170	interlogs	Kinesin-related protein 11	U11/U12 small nuclear ribonucleoprotein 35 kDa protein
HORVU1Hr1G047110	HORVU4Hr1G024400	interlogs	Kinesin-related protein 11	hydroxyproline-rich glycoprotein family protein
HORVU1Hr1G047110	HORVU3Hr1G079290	interlogs	Kinesin-related protein 11	U3 small nucleolar RNA-associated protein 11
HORVU1Hr1G047110	HORVU5Hr1G060310	interlogs	Kinesin-related protein 11	Two-component response regulator ORR24
HORVU1Hr1G047110	HORVU6Hr1G053830	interlogs	Kinesin-related protein 11	Charged multivesicular body protein 6
HORVU1Hr1G047110	HORVU5Hr1G106470	interlogs	Kinesin-related protein 11	Polycomb group RING finger protein 1
HORVU1Hr1G047110	HORVU5Hr1G018930	interlogs	Kinesin-related protein 11	Protein phosphatase 2C family protein
HORVU1Hr1G047110	HORVU7Hr1G073780	interlogs	Kinesin-related protein 11	Pre-mRNA-splicing factor cwc26
HORVU1Hr1G047110	HORVU2Hr1G064920	interlogs	Kinesin-related protein 11	BTB-POZ and MATH domain 2
HORVU1Hr1G047110	HORVU7Hr1G037090	interlogs	Kinesin-related protein 11	Transcription factor DP
HORVU1Hr1G047110	HORVU1Hr1G057120	interlogs	Kinesin-related protein 11	Multiple organellar RNA editing factor 5, mitochondrial
HORVU1Hr1G047110	HORVU3Hr1G071240	interlogs	Kinesin-related protein 11	Protein kinase superfamily protein
HORVU1Hr1G047110	HORVU2Hr1G040440	interlogs	Kinesin-related protein 11	Charged multivesicular body protein 6
HORVU1Hr1G047110	HORVU2Hr1G091200	interlogs	Kinesin-related protein 11	Thioredoxin superfamily protein
HORVU1Hr1G047110	HORVU6Hr1G073280	interlogs	Kinesin-related protein 11	U-box domain-containing protein 10
HORVU1Hr1G047110	HORVU3Hr1G054240	interlogs	Kinesin-related protein 11	tetratricopetide-repeat thioredoxin-like 1
HORVU1Hr1G047110	HORVU4Hr1G070330	interlogs	Kinesin-related protein 11	Peptidyl-prolyl cis-trans isomerase-like 2
HORVU1Hr1G047110	HORVU2Hr1G074320	interlogs	Kinesin-related protein 11	Exocyst complex component 2
HORVU1Hr1G047110	HORVU6Hr1G032540	interlogs	Kinesin-related protein 11	Protein kinase superfamily protein
HORVU1Hr1G047110	HORVU3Hr1G026870	interlogs	Kinesin-related protein 11	Protein kinase superfamily protein
HORVU1Hr1G047110	HORVU5Hr1G014430	interlogs	Kinesin-related protein 11	Polycomb group RING finger protein 1
HORVU1Hr1G047110	HORVU5Hr1G125110	interlogs	Kinesin-related protein 11	RNA polymerase sigma-C factor
HORVU1Hr1G047110	HORVU7Hr1G092460	interlogs	Kinesin-related protein 11	Alpha/beta hydrolase domain-containing protein 13
HORVU1Hr1G047110	HORVU5Hr1G097060	interlogs	Kinesin-related protein 11	Protein phosphatase 2C family protein
HORVU1Hr1G047110	HORVU6Hr1G030880	interlogs	Kinesin-related protein 11	Receptor-like protein kinase 5
HORVU1Hr1G047110	HORVU2Hr1G039960	interlogs	Kinesin-related protein 11	Receptor-like protein kinase 5
HORVU1Hr1G047110	HORVU5Hr1G093720	interlogs	Kinesin-related protein 11	E3 ubiquitin protein ligase DRIP2
HORVU1Hr1G047110	HORVU2Hr1G040170	interlogs	Kinesin-related protein 11	Multiple organellar RNA editing factor 5, mitochondrial
HORVU1Hr1G047110	HORVU7Hr1G061990	interlogs	Kinesin-related protein 11	Alpha/beta hydrolase domain-containing protein 17C
HORVU1Hr1G047110	HORVU2Hr1G081140	interlogs	Kinesin-related protein 11	Chloroplastic group IIA intron splicing facilitator CRS1, chloroplastic
HORVU1Hr1G047110	HORVU3Hr1G085050	interlogs	Kinesin-related protein 11	WUSCHEL-related homeobox 9
HORVU1Hr1G047110	HORVU2Hr1G101720	interlogs	Kinesin-related protein 11	Multiple organellar RNA editing factor 5, mitochondrial
HORVU1Hr1G047110	HORVU3Hr1G027650	interlogs	Kinesin-related protein 11	TPR repeat-containing thioredoxin TTL1
HORVU1Hr1G047110	HORVU1Hr1G076110	interlogs	Kinesin-related protein 11	Protein kinase superfamily protein
HORVU1Hr1G053950	HORVU5Hr1G027950	interlogs	unknown protein; BEST Arabidopsis thaliana protein match is: unknown protein .	OBERON-like protein
HORVU1Hr1G058580	HORVU5Hr1G027950	interlogs	unknown protein; BEST Arabidopsis thaliana protein match is: unknown protein .	OBERON-like protein
HORVU1Hr1G074410	HORVU5Hr1G027950	interlogs	Protein of unknown function (DUF668)	OBERON-like protein
HORVU1Hr1G076110	HORVU5Hr1G027950	interlogs	Protein kinase superfamily protein	OBERON-like protein
HORVU1Hr1G079590	HORVU5Hr1G027950	interlogs	IQ-domain 6	OBERON-like protein
HORVU1Hr1G086390	HORVU2Hr1G114110	interlogs	Golgin 5	Ubiquitin carboxyl-terminal hydrolase 44-B
HORVU1Hr1G086390	HORVU2Hr1G059170	interlogs	Golgin 5	Protein GRIP
HORVU1Hr1G086390	HORVU5Hr1G124770	interlogs	Golgin 5	exportin 1A
HORVU1Hr1G086390	HORVU2Hr1G050270	interlogs	Golgin 5	Ras-related protein Rab-6A
HORVU1Hr1G086390	HORVU5Hr1G117970	interlogs	Golgin 5	Acyl-CoA-binding domain-containing protein 4
HORVU1Hr1G086390	HORVU4Hr1G007400	interlogs	Golgin 5	Protein CASP
HORVU2Hr1G025570	HORVU5Hr1G027950	interlogs	Stomatal closure-related actin-binding protein 1	OBERON-like protein
HORVU2Hr1G033820	HORVU5Hr1G027950	interlogs	MKI67 FHA domain-interacting nucleolar phosphoprotein	OBERON-like protein
HORVU2Hr1G039960	HORVU5Hr1G027950	interlogs	Receptor-like protein kinase 5	OBERON-like protein
HORVU2Hr1G042700	HORVU5Hr1G027950	interlogs	V-type proton ATPase subunit H	OBERON-like protein
HORVU2Hr1G061060	HORVU5Hr1G027950	interlogs	Mitochondrial transcription termination factor family protein	OBERON-like protein
HORVU2Hr1G068810	HORVU3Hr1G094260	interlogs	dynamin-related protein 3A	dynamin-related protein 3A
HORVU2Hr1G100970	HORVU5Hr1G027950	interlogs	60S ribosomal protein L7-4	OBERON-like protein
HORVU2Hr1G105520	HORVU5Hr1G027950	interlogs	DnaJ/Hsp40 cysteine-rich domain superfamily protein	OBERON-like protein
HORVU2Hr1G106960	HORVU5Hr1G027950	interlogs	AP-5 complex subunit zeta-1	OBERON-like protein
HORVU3Hr1G019240	HORVU5Hr1G027950	interlogs	IQ-domain 6	OBERON-like protein
HORVU3Hr1G026870	HORVU5Hr1G027950	interlogs	Protein kinase superfamily protein	OBERON-like protein
HORVU3Hr1G034440	HORVU7Hr1G113890	interlogs	Protein kinase superfamily protein	POLAR-like domain
HORVU3Hr1G051080	HORVU5Hr1G027950	interlogs	Protein kinase superfamily protein	OBERON-like protein
HORVU3Hr1G051430	HORVU5Hr1G027950	interlogs	Zinc finger FYVE domain-containing protein 26	OBERON-like protein
HORVU3Hr1G060390	HORVU5Hr1G027950	interlogs	mitogen-activated protein kinase 18	OBERON-like protein
HORVU3Hr1G061450	HORVU5Hr1G027950	interlogs	receptor serine/threonine kinase, putative	OBERON-like protein
HORVU3Hr1G066840	HORVU5Hr1G027950	interlogs	IQ-domain 6	OBERON-like protein
HORVU3Hr1G071240	HORVU5Hr1G027950	interlogs	Protein kinase superfamily protein	OBERON-like protein
HORVU3Hr1G078900	HORVU5Hr1G027950	interlogs	Stomatal closure-related actin-binding protein 1	OBERON-like protein
HORVU3Hr1G082170	HORVU5Hr1G027950	interlogs	Protein of unknown function (DUF668)	OBERON-like protein
HORVU3Hr1G094260	HORVU3Hr1G094260	interlogs	dynamin-related protein 3A	dynamin-related protein 3A
HORVU3Hr1G097420	HORVU5Hr1G027950	interlogs	WRKY transcription factor 21	OBERON-like protein
HORVU4Hr1G009340	HORVU5Hr1G027950	interlogs	Protein kinase superfamily protein	OBERON-like protein
HORVU4Hr1G011590	HORVU5Hr1G027950	interlogs	WRKY DNA-binding protein 74	OBERON-like protein
HORVU4Hr1G018430	HORVU5Hr1G027950	interlogs	Protein of unknown function (DUF668)	OBERON-like protein
HORVU4Hr1G064160	HORVU5Hr1G027950	interlogs	Protein OBERON 3	OBERON-like protein
HORVU4Hr1G066310	HORVU5Hr1G027950	interlogs	Wall-associated receptor kinase-like 14	OBERON-like protein
HORVU4Hr1G067630	HORVU5Hr1G027950	interlogs	Microtubule-associated protein 70-4	OBERON-like protein
HORVU4Hr1G070330	HORVU5Hr1G027950	interlogs	Peptidyl-prolyl cis-trans isomerase-like 2	OBERON-like protein
HORVU4Hr1G079520	HORVU7Hr1G113890	interlogs	Protein kinase superfamily protein	POLAR-like domain
HORVU4Hr1G083080	HORVU5Hr1G027950	interlogs	serine/threonine protein kinase 1	OBERON-like protein
HORVU5Hr1G011570	HORVU5Hr1G027950	interlogs	Stomatal closure-related actin-binding protein 1	OBERON-like protein
HORVU5Hr1G027950	HORVU6Hr1G041480	interlogs	OBERON-like protein	receptor kinase 1
HORVU5Hr1G027950	HORVU7Hr1G068410	interlogs	OBERON-like protein	Protein kinase superfamily protein
HORVU5Hr1G027950	HORVU6Hr1G034870	interlogs	OBERON-like protein	Alpha/beta hydrolase domain-containing protein 13
HORVU5Hr1G027950	HORVU7Hr1G038170	interlogs	OBERON-like protein	Phototropic-responsive NPH3 family protein
HORVU5Hr1G027950	HORVU7Hr1G054010	interlogs	OBERON-like protein	60S ribosomal protein L17-2
HORVU5Hr1G027950	HORVU5Hr1G056920	interlogs	OBERON-like protein	Protein kinase superfamily protein
HORVU5Hr1G027950	HORVU7Hr1G061990	interlogs	OBERON-like protein	Alpha/beta hydrolase domain-containing protein 17C
HORVU5Hr1G027950	HORVU7Hr1G092460	interlogs	OBERON-like protein	Alpha/beta hydrolase domain-containing protein 13
HORVU5Hr1G027950	HORVU7Hr1G120140	interlogs	OBERON-like protein	60S ribosomal protein L7-4
HORVU5Hr1G027950	HORVU7Hr1G023140	interlogs	OBERON-like protein	Photosynthetic NDH subunit of subcomplex B 3, chloroplastic
HORVU5Hr1G027950	HORVU5Hr1G098820	interlogs	OBERON-like protein	receptor-like protein kinase 1
HORVU5Hr1G027950	HORVU7Hr1G113210	interlogs	OBERON-like protein	Mog1/PsbP/DUF1795-like photosystem II reaction center PsbP family protein
HORVU5Hr1G027950	HORVU6Hr1G031440	interlogs	OBERON-like protein	Protein kinase superfamily protein
HORVU5Hr1G027950	HORVU6Hr1G063400	interlogs	OBERON-like protein	unknown protein; BEST Arabidopsis thaliana protein match is: unknown protein .
HORVU5Hr1G027950	HORVU5Hr1G094050	interlogs	OBERON-like protein	WRKY DNA-binding protein 21
HORVU5Hr1G027950	HORVU6Hr1G002240	interlogs	OBERON-like protein	MKI67 FHA domain-interacting nucleolar phosphoprotein-like
HORVU5Hr1G027950	HORVU7Hr1G109640	interlogs	OBERON-like protein	Protein kinase superfamily protein
HORVU5Hr1G027950	HORVU5Hr1G033180	interlogs	OBERON-like protein	Histone-lysine N-methyltransferase setd3
HORVU5Hr1G027950	HORVU5Hr1G106570	interlogs	OBERON-like protein	WRKY DNA-binding protein 7
HORVU5Hr1G027950	HORVU6Hr1G019900	interlogs	OBERON-like protein	Protein phosphatase 2C family protein
HORVU5Hr1G027950	HORVU6Hr1G030880	interlogs	OBERON-like protein	Receptor-like protein kinase 5
HORVU5Hr1G027950	HORVU5Hr1G027950	interlogs	OBERON-like protein	OBERON-like protein
HORVU5Hr1G027950	HORVU5Hr1G108990	interlogs	OBERON-like protein	60S ribosomal protein L7-4
HORVU5Hr1G027950	HORVU5Hr1G052280	interlogs	OBERON-like protein	60S ribosomal protein L17-1
HORVU5Hr1G027950	HORVU6Hr1G032540	interlogs	OBERON-like protein	Protein kinase superfamily protein
HORVU5Hr1G027950	HORVU6Hr1G067060	interlogs	OBERON-like protein	PLATZ transcription factor family protein
HORVU5Hr1G027950	HORVU6Hr1G033610	interlogs	OBERON-like protein	receptor kinase 1
HORVU5Hr1G027950	HORVU6Hr1G079960	interlogs	OBERON-like protein	60S ribosomal protein L7-4
HORVU5Hr1G027950	HORVU7Hr1G110200	interlogs	OBERON-like protein	Receptor-like protein kinase 5
HORVU5Hr1G067790	HORVU5Hr1G114950	interlogs	Nuclear pore complex protein NUP58	Kinetochore protein NDC80 homolog
HORVU5Hr1G097670	HORVU5Hr1G114950	interlogs	Nuclear pore complex protein NUP58	Kinetochore protein NDC80 homolog
MLA6	HORVU0Hr1G021880	Y2H	MLA6	AAA-ATPase 1
MLA6	HORVU0Hr1G022500	Y2H	MLA6	Ubiquitin system component Cue protein
MLA6	HORVU1Hr1G047110	Y2H	MLA6	Kinesin-related protein 11
MLA6	HORVU1Hr1G071330	Y2H	MLA6	basic helix-loop-helix (bHLH) DNA-binding superfamily protein
MLA6	HORVU1Hr1G086390	Y2H	MLA6	Golgin 5
MLA6	HORVU3Hr1G032920	Y2H	MLA6	WPP domain-associated protein
MLA6	HORVU3Hr1G094260	Y2H	MLA6	dynamin-related protein 3A
MLA6	HORVU4Hr1G078410	Y2H	MLA6	Homeobox-leucine zipper protein family
MLA6	HORVU5Hr1G027950	Y2H	MLA6	OBERON-like protein
MLA6	HORVU5Hr1G067570	Y2H	MLA6	Protein disulfide isomerase-like 2-3
MLA6	HORVU5Hr1G070010	Y2H	MLA6	unknown function
MLA6	HORVU5Hr1G114950	Y2H	MLA6	Kinetochore protein NDC80 homolog
MLA6	HORVU6Hr1G017930	Y2H	MLA6	pentatricopeptide repeat 336
MLA6	HORVU7Hr1G113890	Y2H	MLA6	POLAR-like domain

## Sheet: B. Nodes and eQTL
HORVU ID	Protein Description	eQTL	q-value 16HAI	eQTL 16HAI	q-value 32HAI	eQTL 32HAI
HORVU0Hr1G021880	AAA-ATPase 1	NA	NA	NA	NA	NA
HORVU0Hr1G022500	Ubiquitin system component Cue protein	NA	NA	NA	NA	NA
HORVU0Hr1G032330	Multiple organellar RNA editing factor 5, mitochondrial	NA	NA	NA	NA	NA
HORVU1Hr1G016490	Protein kinase superfamily protein	NA	NA	NA	NA	NA
HORVU1Hr1G033110	Charged multivesicular body protein 6	NA	NA	NA	NA	NA
HORVU1Hr1G035720	ribulose bisphosphate carboxylase small chain 1A	NA	NA	NA	NA	NA
HORVU1Hr1G047110	Kinesin-related protein 11	NA	NA	NA	NA	NA
HORVU1Hr1G053950	unknown protein; BEST Arabidopsis thaliana protein match is: unknown protein .	NA	NA	NA	NA	NA
HORVU1Hr1G057120	Multiple organellar RNA editing factor 5, mitochondrial	NA	NA	NA	NA	NA
HORVU1Hr1G058580	unknown protein; BEST Arabidopsis thaliana protein match is: unknown protein .	NA	NA	NA	NA	NA
HORVU1Hr1G071330	basic helix-loop-helix (bHLH) DNA-binding superfamily protein	NA	NA	NA	NA	NA
HORVU1Hr1G074410	Protein of unknown function (DUF668)	NA	NA	NA	NA	NA
HORVU1Hr1G076110	Protein kinase superfamily protein	NA	NA	NA	NA	NA
HORVU1Hr1G079590	IQ-domain 6	NA	NA	NA	NA	NA
HORVU1Hr1G086390	Golgin 5	NA	NA	NA	NA	NA
HORVU1Hr1G093390	TPR repeat-containing thioredoxin TTL1	NA	NA	NA	NA	NA
HORVU2Hr1G010630	ribulose bisphosphate carboxylase small chain 1A	NA	NA	NA	NA	NA
HORVU2Hr1G010670	ribulose bisphosphate carboxylase small chain 1A	NA	NA	NA	NA	NA
HORVU2Hr1G010690	ribulose bisphosphate carboxylase small chain 1A	NA	NA	NA	NA	NA
HORVU2Hr1G025570	Stomatal closure-related actin-binding protein 1	NA	NA	NA	NA	NA
HORVU2Hr1G033820	MKI67 FHA domain-interacting nucleolar phosphoprotein	NA	NA	NA	NA	NA
HORVU2Hr1G038180	Pre-mRNA-splicing factor 18	NA	NA	NA	NA	NA
HORVU2Hr1G039960	Receptor-like protein kinase 5	Mla	0.000113	2H.66	7.35e-07	1H.05
HORVU2Hr1G040170	Multiple organellar RNA editing factor 5, mitochondrial	NA	NA	NA	NA	NA
HORVU2Hr1G040440	Charged multivesicular body protein 6	NA	NA	NA	NA	NA
HORVU2Hr1G042700	V-type proton ATPase subunit H	NA	NA	NA	NA	NA
HORVU2Hr1G050270	Ras-related protein Rab-6A	Mla	0.0454	2H.63	7.35e-07	1H.05
HORVU2Hr1G059170	Protein GRIP	NA	NA	NA	NA	NA
HORVU2Hr1G061060	Mitochondrial transcription termination factor family protein	NA	NA	NA	NA	NA
HORVU2Hr1G064920	BTB-POZ and MATH domain 2	Mla	0.0258	2H.65	0.000477	1H.05
HORVU2Hr1G068810	dynamin-related protein 3A	NA	NA	NA	NA	NA
HORVU2Hr1G074320	Exocyst complex component 2	NA	NA	NA	NA	NA
HORVU2Hr1G081140	Chloroplastic group IIA intron splicing facilitator CRS1, chloroplastic	NA	NA	NA	NA	NA
HORVU2Hr1G091130	Thioredoxin superfamily protein	NA	NA	NA	NA	NA
HORVU2Hr1G091200	Thioredoxin superfamily protein	NA	NA	NA	NA	NA
HORVU2Hr1G100970	60S ribosomal protein L7-4	NA	NA	NA	NA	NA
HORVU2Hr1G101720	Multiple organellar RNA editing factor 5, mitochondrial	NA	NA	NA	NA	NA
HORVU2Hr1G105520	DnaJ/Hsp40 cysteine-rich domain superfamily protein	Mla	0.136	5H.09	1.3e-06	1H.05
HORVU2Hr1G106960	AP-5 complex subunit zeta-1	NA	NA	NA	NA	NA
HORVU2Hr1G114110	Ubiquitin carboxyl-terminal hydrolase 44-B	NA	NA	NA	NA	NA
HORVU3Hr1G013600	unknown function	NA	NA	NA	NA	NA
HORVU3Hr1G019240	IQ-domain 6	NA	NA	NA	NA	NA
HORVU3Hr1G026870	Protein kinase superfamily protein	NA	NA	NA	NA	NA
HORVU3Hr1G027650	TPR repeat-containing thioredoxin TTL1	NA	NA	NA	NA	NA
HORVU3Hr1G032920	WPP domain-associated protein	NA	NA	NA	NA	NA
HORVU3Hr1G034440	Protein kinase superfamily protein	NA	NA	NA	NA	NA
HORVU3Hr1G051080	Protein kinase superfamily protein	NA	NA	NA	NA	NA
HORVU3Hr1G051430	Zinc finger FYVE domain-containing protein 26	NA	NA	NA	NA	NA
HORVU3Hr1G054240	tetratricopetide-repeat thioredoxin-like 1	NA	NA	NA	NA	NA
HORVU3Hr1G060390	mitogen-activated protein kinase 18	NA	NA	NA	NA	NA
HORVU3Hr1G061450	receptor serine/threonine kinase, putative	NA	NA	NA	NA	NA
HORVU3Hr1G066840	IQ-domain 6	NA	NA	NA	NA	NA
HORVU3Hr1G071240	Protein kinase superfamily protein	NA	NA	NA	NA	NA
HORVU3Hr1G078900	Stomatal closure-related actin-binding protein 1	NA	NA	NA	NA	NA
HORVU3Hr1G079290	U3 small nucleolar RNA-associated protein 11	NA	NA	NA	NA	NA
HORVU3Hr1G082170	Protein of unknown function (DUF668)	NA	NA	NA	NA	NA
HORVU3Hr1G085050	WUSCHEL-related homeobox 9	NA	NA	NA	NA	NA
HORVU3Hr1G094260	dynamin-related protein 3A	NA	NA	NA	NA	NA
HORVU3Hr1G097420	WRKY transcription factor 21	NA	NA	NA	NA	NA
HORVU3Hr1G114440	Cyclin A2;4	NA	NA	NA	NA	NA
HORVU4Hr1G007400	Protein CASP	NA	NA	NA	NA	NA
HORVU4Hr1G009340	Protein kinase superfamily protein	Mla	0.00245	2H.68	2.97e-06	1H.05
HORVU4Hr1G011590	WRKY DNA-binding protein 74	NA	NA	NA	NA	NA
HORVU4Hr1G018430	Protein of unknown function (DUF668)	NA	NA	NA	NA	NA
HORVU4Hr1G024400	hydroxyproline-rich glycoprotein family protein	NA	NA	NA	NA	NA
HORVU4Hr1G064160	Protein OBERON 3	NA	NA	NA	NA	NA
HORVU4Hr1G066310	Wall-associated receptor kinase-like 14	Mla	8.43e-05	2H.66	7.35e-07	1H.05
HORVU4Hr1G067630	Microtubule-associated protein 70-4	NA	NA	NA	NA	NA
HORVU4Hr1G069380	Protein phosphatase 2C family protein	NA	NA	NA	NA	NA
HORVU4Hr1G070330	Peptidyl-prolyl cis-trans isomerase-like 2	NA	NA	NA	NA	NA
HORVU4Hr1G078410	Homeobox-leucine zipper protein family	NA	NA	NA	NA	NA
HORVU4Hr1G079520	Protein kinase superfamily protein	NA	NA	NA	NA	NA
HORVU4Hr1G083080	serine/threonine protein kinase 1	NA	NA	NA	NA	NA
HORVU5Hr1G011570	Stomatal closure-related actin-binding protein 1	NA	NA	NA	NA	NA
HORVU5Hr1G014430	Polycomb group RING finger protein 1	NA	NA	NA	NA	NA
HORVU5Hr1G018930	Protein phosphatase 2C family protein	NA	NA	NA	NA	NA
HORVU5Hr1G027950	OBERON-like protein	NA	NA	NA	NA	NA
HORVU5Hr1G033180	Histone-lysine N-methyltransferase setd3	NA	NA	NA	NA	NA
HORVU5Hr1G033540	ribulose bisphosphate carboxylase small chain 1A	NA	NA	NA	NA	NA
HORVU5Hr1G038630	ribulose bisphosphate carboxylase small chain 1A	NA	NA	NA	NA	NA
HORVU5Hr1G050990	ribulose bisphosphate carboxylase small chain 1A	Mla	0.0114	2H.65	9.64e-05	1H.05
HORVU5Hr1G051010	ribulose bisphosphate carboxylase small chain 1A	NA	NA	NA	NA	NA
HORVU5Hr1G052280	60S ribosomal protein L17-1	NA	NA	NA	NA	NA
HORVU5Hr1G056920	Protein kinase superfamily protein	NA	NA	NA	NA	NA
HORVU5Hr1G060310	Two-component response regulator ORR24	NA	NA	NA	NA	NA
HORVU5Hr1G067570	Protein disulfide isomerase-like 2-3	Mla	0.176	1H.03	7.35e-07	1H.05
HORVU5Hr1G067790	Nuclear pore complex protein NUP58	NA	NA	NA	NA	NA
HORVU5Hr1G070010	unknown function	Mla	0.00166	2H.67	7.35e-07	1H.05
HORVU5Hr1G072150	Multiple organellar RNA editing factor 5, mitochondrial	NA	NA	NA	NA	NA
HORVU5Hr1G078170	U11/U12 small nuclear ribonucleoprotein 35 kDa protein	NA	NA	NA	NA	NA
HORVU5Hr1G093720	E3 ubiquitin protein ligase DRIP2	NA	NA	NA	NA	NA
HORVU5Hr1G094050	WRKY DNA-binding protein 21	Mlla	0.000106	2H.67	0.0254	3H.02
HORVU5Hr1G094160	Protein binding protein	NA	NA	NA	NA	NA
HORVU5Hr1G097060	Protein phosphatase 2C family protein	NA	NA	NA	NA	NA
HORVU5Hr1G097670	Nuclear pore complex protein NUP58	NA	NA	NA	NA	NA
HORVU5Hr1G098820	receptor-like protein kinase 1	NA	NA	NA	NA	NA
HORVU5Hr1G106470	Polycomb group RING finger protein 1	Mlla	6.29e-05	2H.67	0.0211	1H.05
HORVU5Hr1G106570	WRKY DNA-binding protein 7	NA	NA	NA	NA	NA
HORVU5Hr1G108990	60S ribosomal protein L7-4	NA	NA	NA	NA	NA
HORVU5Hr1G109710	Photosystem I reaction center subunit II	NA	NA	NA	NA	NA
HORVU5Hr1G114950	Kinetochore protein NDC80 homolog	NA	NA	NA	NA	NA
HORVU5Hr1G117970	Acyl-CoA-binding domain-containing protein 4	Mla	0.0152	2H.66	7.35e-07	1H.05
HORVU5Hr1G124770	exportin 1A	NA	NA	NA	NA	NA
HORVU5Hr1G125110	RNA polymerase sigma-C factor	Mla	0.00012	2H.66	2.74e-05	1H.05
HORVU6Hr1G002030	Multiple organellar RNA editing factor 5, mitochondrial	NA	NA	NA	NA	NA
HORVU6Hr1G002240	MKI67 FHA domain-interacting nucleolar phosphoprotein-like	Mlla	0.000583	2H.67	0.00494	1H.47
HORVU6Hr1G017930	pentatricopeptide repeat 336	Mlla	0.000151	2H.67	7.53e-06	1H.06
HORVU6Hr1G019900	Protein phosphatase 2C family protein	NA	NA	NA	NA	NA
HORVU6Hr1G030880	Receptor-like protein kinase 5	NA	NA	NA	NA	NA
HORVU6Hr1G031440	Protein kinase superfamily protein	NA	NA	NA	NA	NA
HORVU6Hr1G032540	Protein kinase superfamily protein	NA	NA	NA	NA	NA
HORVU6Hr1G033610	receptor kinase 1	NA	NA	NA	NA	NA
HORVU6Hr1G034870	Alpha/beta hydrolase domain-containing protein 13	NA	NA	NA	NA	NA
HORVU6Hr1G041480	receptor kinase 1	NA	NA	NA	NA	NA
HORVU6Hr1G053830	Charged multivesicular body protein 6	NA	NA	NA	NA	NA
HORVU6Hr1G063400	unknown protein; BEST Arabidopsis thaliana protein match is: unknown protein .	NA	NA	NA	NA	NA
HORVU6Hr1G067060	PLATZ transcription factor family protein	NA	NA	NA	NA	NA
HORVU6Hr1G073280	U-box domain-containing protein 10	NA	NA	NA	NA	NA
HORVU6Hr1G079960	60S ribosomal protein L7-4	NA	NA	NA	NA	NA
HORVU7Hr1G008880	Multiple organellar RNA editing factor 5, mitochondrial	NA	NA	NA	NA	NA
HORVU7Hr1G023140	Photosynthetic NDH subunit of subcomplex B 3, chloroplastic	NA	NA	NA	NA	NA
HORVU7Hr1G037090	Transcription factor DP	NA	NA	NA	NA	NA
HORVU7Hr1G038170	Phototropic-responsive NPH3 family protein	NA	NA	NA	NA	NA
HORVU7Hr1G054010	60S ribosomal protein L17-2	NA	NA	NA	NA	NA
HORVU7Hr1G061990	Alpha/beta hydrolase domain-containing protein 17C	NA	NA	NA	NA	NA
HORVU7Hr1G068410	Protein kinase superfamily protein	NA	NA	NA	NA	NA
HORVU7Hr1G073780	Pre-mRNA-splicing factor cwc26	NA	NA	NA	NA	NA
HORVU7Hr1G092460	Alpha/beta hydrolase domain-containing protein 13	Mla	2.7e-06	2H.63	0.00033	1H.05
HORVU7Hr1G109640	Protein kinase superfamily protein	NA	NA	NA	NA	NA
HORVU7Hr1G110200	Receptor-like protein kinase 5	Mla	0.0271	7H.62	1.3e-06	1H.05
HORVU7Hr1G113210	Mog1/PsbP/DUF1795-like photosystem II reaction center PsbP family protein	Mla	0.0734	2H.66	1.17e-05	1H.05
HORVU7Hr1G113890	POLAR-like domain	NA	NA	NA	NA	NA
HORVU7Hr1G120140	60S ribosomal protein L7-4	NA	NA	NA	NA	NA
MLA6	MLA6	y2h	NA	NA	NA	NA
